# Supplementary material for: Children’s Body Mass Index Depending on Dietary Patterns, the Use of Technological Devices, the Internet and Sleep on BMI in Children
Source: Int J Environ Res Public Health. 2020 Oct 15;17(20):7492. doi: 10.3390/ijerph17207492 (PMC7650693; doi:10.3390/ijerph17207492)
Supplement: Supplementary file 1 [file ijerph-17-07492-s001.zip]

Archive with 2 entries (2 files):
- Data.xls
- Questionnaire template.docx
