# Supplementary material for: Children’s Body Mass Index Depending on Dietary Patterns, the Use of Technological Devices, the Internet and Sleep on BMI in Children
Source: Int J Environ Res Public Health. 2020 Oct 15;17(20):7492. doi: 10.3390/ijerph17207492 (PMC7650693; doi:10.3390/ijerph17207492)
Supplement: Supplementary file 1 [file ijerph-17-07492-s001.zip › Data.xls]

## Sheet: BW 1
CUSTOMERID	SEX	PATNR	DATETIME	MODEL	FLAG	AGE	HEIGHT	WEIGHT	CLOTHES	BMI	FATP	FATM	PMM	FFM	TBW	IMP	PHASEANGLE	Timestamp	IdUczestnika(wf0rmiek0du"nrszk0ływdzienniku"np114b09)	Płeć	Data urodzenia	Czy sprawdzasz bądź używasz mediów społecznościowych (np. WhatsApp, Instagram, Snapchat czy Facebook, na Twoim iPadzie, tablecie, komputerze, smartfonie) w ciągu 5 minut po obudzeniu się?	Jak długo zazwyczaj oglądasz filmy lub programy przez internet (na iPadzie, tablecie, komputzerze, smartfonie) lub w telewizji dziennie? [... Dni powszednie]	Jak długo zazwyczaj oglądasz filmy lub programy przez internet (na iPadzie, tablecie, komputzerze, smartfonie) lub w telewizji dziennie? [... W weekendy]	Jak długo zwykle grasz w gry (na komputerze/konsoli gier/smartfonie/iPadzie itp.) dziennie ? [... Dni powszednie]	Jak długo zwykle grasz w gry (na komputerze/konsoli gier/smartfonie/iPadzie itp.) dziennie ? [... W weekendy]	Jak często korzystasz z Twojego smartfona w zwykły dzień [... dni powszednie]	W zeszłym tygodniu, w ilu dniach wykonałeś 60-minutową lub dłuższą aktywność fizyczną, która wystarczyła, aby zwiększyć częstość oddechów? Może to obejmować sport, ćwiczenia i szybki marsz lub jazdę na rowerze w celach rekreacyjnych lub w drodze do różnych miejsc i z powrotem	Jaka jest ilość czasu jaką przesypiasz podczas 24-godzinnego okresu w dni nauki szkolnej/pracującej? Podaj oddzielne informacje dla snu nocnego.	Jaka jest ilość czasu jaką przesypiasz podczas 24-godzinnego okresu w dni nauki szkolnej/pracującej? Podaj oddzielne informacje dla drzemek w ciągu dnia.	Kiedy zwykle idziesz spać w dni nauki szkolnej?	Kiedy zwykle budzisz się w dni robocze/powszednie?	Jaka jest ilość czasu jaką przesypiasz podczas 24-godzinnego okresu czasu w weekendy/wakacje/dni wolne? Podaj oddzielne informacje dla snu nocnego.	Jaka jest ilość czasu jaką przesypiasz podczas 24-godzinnego okresu czasu w weekendy/wakacje/dni wolne? Podaj oddzielne informacje dla drzemek w ciągu dnia.	Kiedy zwykle idziesz spać w weekendy/wakacje/dni wolne?	Kiedy zwykle budzisz się w weekendy/wakacje/dni wolne?	Odpowiedz na następujące pytania na temat typowych nawyków spania i twojej kondycji podczas dnia. [Czy masz problemy ze wstawaniem rano?]	Odpowiedz na następujące pytania na temat typowych nawyków spania i twojej kondycji podczas dnia. [Czy masz trudności z zasypianiem?]	Podczas ostatniego miesiąca, jak byś ogólnie ocenił/a jakość swojego snu?	Jak często w ciągu ostatniego miesiąca spożywałeś/aś lub piłeś/aś wymienione produkty ? [Rośliny strączkowe (np. fasola, soczewica, ciecierzyca, groch,bób)]	Jak często w ciągu ostatniego miesiąca spożywałeś/aś lub piłeś/aś wymienione produkty ? [Ziemniaki (gotowane,nie smażone)]	Jak często w ciągu ostatniego miesiąca spożywałeś/aś lub piłeś/aś wymienione produkty ? [Smażone ziemniaki, krokiety ziemniaczane]	Jak często w ciągu ostatniego miesiąca spożywałeś/aś lub piłeś/aś wymienione produkty ? [Inne gotowane warzywa (marchewka, kalafior,kapusta)]	Jak często w ciągu ostatniego miesiąca spożywałeś/aś lub piłeś/aś wymienione produkty ? [Surowe warzywa (surówka wielowarzywna, marchew, koper włoski, górek, sałata, pomidor)]	Jak często w ciągu ostatniego miesiąca spożywałeś/aś lub piłeś/aś wymienione produkty ? [Świeże owoce (także jako świeżo wyciśnięty sok) bez dodatku cukru]	Jak często w ciągu ostatniego miesiąca spożywałeś/aś lub piłeś/aś wymienione produkty ? [Świeże owoce (także jako świeżo wyciśnięty sok) z dodatkiem cukru]	Jak często w ciągu ostatniego miesiąca spożywałeś/aś lub piłeś/aś wymienione produkty ? [Woda (woda z kranu, woda gazowana, woda niegazowana)]	Jak często w ciągu ostatniego miesiąca spożywałeś/aś lub piłeś/aś wymienione produkty ? [Soki owocowe (100% owoców), pakowane (np.sok pomarańczowy, sok jabłkowy, itp.)]	Jak często w ciągu ostatniego miesiąca spożywałeś/aś lub piłeś/aś wymienione produkty ? [Słodzone napoje gazowane (np. coca cola, fanta, piwo bezalkoholowe, itp.)]
sp11a02	Mężczyzna	93	2020-02-11 09:21:48	DC-430	2	8	127	29.1	0.5	18	17.9	5.2	22.6	23.9	17.5	521.269	5.22826	2020-02-08 14:47:06	sp11a01	Kobieta	2012-07-27	Nie	30 min. do 2 godz. na dzień	Około 2-3 godz. na dzień	Mniej niż 30 min. w ciągu dnia	30 min. do 2 godz. na dzień	Nie mam dostępu do smatrtfona	3 dni	1899-12-31 09:30:00	1899-12-31	1899-12-31 21:30:00	1899-12-31 07:00:00	1899-12-31 11:00:00	1899-12-31	1899-12-31 22:00:00	1899-12-31 09:00:00	Tak	Tak	Całkiem niezła	Nigdy/ rzadziej niż raz na tydzień	4-6 razy w ciągu tygodnia	1-3 razy w ciągu tygodnia	1-3 razy w ciągu tygodnia	1-3 razy w ciągu tygodnia	4-6 razy w ciągu tygodnia	4-6 razy w ciągu tygodnia	4 lub więcej razy w ciągu dnia	1-3 razy w ciągu tygodnia	Nigdy/ rzadziej niż raz na tydzień
sp11a03	Kobieta	52	2020-02-11 09:20:35	DC-430	2	8	130	24.3	0.5	14.4	15.5	3.8	19.4	20.5	15	703.322	5.40094	2020-02-08 14:09:19	sp11a02	Mężczyzna	2012-01-08	Nie	30 min. do 2 godz. na dzień	Około 2-3 godz. na dzień	30 min. do 2 godz. na dzień	Około 2-3 godz. na dzień	Nie mam dostępu do smatrtfona	5 dni	1899-12-31 00:00:12	1899-12-31	1899-12-31 20:00:00	1899-12-31 06:40:00	1899-12-31 12:00:00	1899-12-31 00:12:00	1899-12-31 21:00:00	1899-12-31 07:00:00	Nie	Nie	Bardzo dobra	Nigdy/ rzadziej niż raz na tydzień	4-6 razy w ciągu tygodnia	Nigdy/ rzadziej niż raz na tydzień	1-3 razy w ciągu tygodnia	Nigdy/ rzadziej niż raz na tydzień	Nigdy/ rzadziej niż raz na tydzień	1-3 razy w ciągu tygodnia	1-3 razy w ciągu tygodnia	4-6 razy w ciągu tygodnia	Nigdy/ rzadziej niż raz na tydzień
sp11a04	Mężczyzna	94	2020-02-11 09:25:09	DC-430	2	7	124	28.3	0.5	18.4	21.1	6	21	22.3	16.3	539.298	5.40508	2020-02-08 20:17:36	sp11a06	Mężczyzna	2012-06-06	Nie	Około 2-3 godz. na dzień	Około 2-3 godz. na dzień	Mniej niż 30 min. w ciągu dnia	Mniej niż 30 min. w ciągu dnia	6 - 10 razy w ciągu dnia	3 dni	1899-12-31 08:00:00	1899-12-31	1899-12-31 22:00:00	1899-12-31 06:40:00	1899-12-31 07:00:00	1899-12-31	1899-12-31 23:00:00	1899-12-31 09:00:00	Tak	Nie	Bardzo dobra	Nigdy/ rzadziej niż raz na tydzień	4-6 razy w ciągu tygodnia	1-3 razy w ciągu tygodnia	Nigdy/ rzadziej niż raz na tydzień	1-3 razy w ciągu tygodnia	Nigdy/ rzadziej niż raz na tydzień	Nigdy/ rzadziej niż raz na tydzień	4-6 razy w ciągu tygodnia	1-3 razy w ciągu tygodnia	1-3 razy w ciągu tygodnia
sp11a05	Mężczyzna	53	2020-02-11 09:23:45	DC-430	2	7	130	27.6	0.5	16.3	17.2	4.7	21.6	22.9	16.8	565.757	4.88727	2020-02-07 11:39:14	sp11a07	Mężczyzna	2012-05-24	Nie	30 min. do 2 godz. na dzień	Około 2-3 godz. na dzień	30 min. do 2 godz. na dzień	30 min. do 2 godz. na dzień	11 - 20 razy w ciągu dnia	0 dni	1899-12-31 08:00:00	1899-12-31	1899-12-31 21:00:00	1899-12-31 07:00:00	1899-12-31 09:00:00	1899-12-31	1899-12-31 22:00:00	1899-12-31 08:00:00	Nie	Nie	Całkiem niezła	Nigdy/ rzadziej niż raz na tydzień	1-3 razy w ciągu tygodnia	Nigdy/ rzadziej niż raz na tydzień	Nigdy/ rzadziej niż raz na tydzień	Nigdy/ rzadziej niż raz na tydzień	4-6 razy w ciągu tygodnia	4-6 razy w ciągu tygodnia	4 lub więcej razy w ciągu dnia	Nigdy/ rzadziej niż raz na tydzień	Nigdy/ rzadziej niż raz na tydzień
sp11a07	Mężczyzna	55	2020-02-11 09:30:29	DC-430	2	7	136	37.9	0.5	20.5	26	9.9	26.5	28	20.5	538.053	4.62657	2020-02-09 18:20:43	sp11a08	Mężczyzna	2012-10-04	Nie	30 min. do 2 godz. na dzień	Około 2-3 godz. na dzień	30 min. do 2 godz. na dzień	Około 2-3 godz. na dzień	Nie mam dostępu do smatrtfona	1 dzień	1899-12-31 09:00:00	1899-12-31 09:00:00	1899-12-31 22:00:00	1899-12-31 07:20:00	1899-12-31 10:00:00	1899-12-31 10:00:00	1899-12-31 23:00:00	1899-12-31 08:00:00	Tak	Nie	Całkiem niezła	1-3 razy w ciągu tygodnia	4-6 razy w ciągu tygodnia	Nigdy/ rzadziej niż raz na tydzień	1-3 razy w ciągu tygodnia	4-6 razy w ciągu tygodnia	1-3 razy w ciągu tygodnia	1-3 razy w ciągu tygodnia	3 razy w ciągu dnia	4-6 razy w ciągu tygodnia	Nigdy/ rzadziej niż raz na tydzień
sp11a08	Mężczyzna	95	2020-02-11 09:27:23	DC-430	2	7	123	25.6	0.5	16.9	17	4.4	20	21.2	15.5	527.959	5.53242	2020-02-09 22:15:47	sp11a10	Mężczyzna	2012-04-14	Nie	30 min. do 2 godz. na dzień	30 min. do 2 godz. na dzień	30 min. do 2 godz. na dzień	30 min. do 2 godz. na dzień	Nie mam dostępu do smatrtfona	3 dni	1899-12-31 09:30:00	1899-12-31	1899-12-31 20:30:00	1899-12-31 06:30:00	1899-12-31 10:30:00	1899-12-31	1899-12-31 22:00:00	1899-12-31 10:00:00	Nie	Nie	Bardzo dobra	Nigdy/ rzadziej niż raz na tydzień	1-3 razy w ciągu tygodnia	Nigdy/ rzadziej niż raz na tydzień	4-6 razy w ciągu tygodnia	Nigdy/ rzadziej niż raz na tydzień	2 razy na dzień	2 razy na dzień	2 razy na dzień	1-3 razy w ciągu tygodnia	Nigdy/ rzadziej niż raz na tydzień
sp11a11	Mężczyzna	57	2020-02-11 09:36:57	DC-430	2	7	124	20.2	0.5	13.1	12.1	2.4	16.7	17.8	13	675.681	4.3883	2020-02-10 12:51:54	sp11a12	Mężczyzna	2012-08-13	Nie	30 min. do 2 godz. na dzień	Około 2-3 godz. na dzień	30 min. do 2 godz. na dzień	30 min. do 2 godz. na dzień	Nie mam dostępu do smatrtfona	3 dni	1899-12-31 10:00:00	1899-12-31	1899-12-31 20:30:00	1899-12-31 06:30:00	1899-12-31 11:00:00	1899-12-31	1899-12-31 21:00:00	1899-12-31 07:00:00	Tak	Nie	Całkiem niezła	Nigdy/ rzadziej niż raz na tydzień	1-3 razy w ciągu tygodnia	Nigdy/ rzadziej niż raz na tydzień	4-6 razy w ciągu tygodnia	4-6 razy w ciągu tygodnia	1-3 razy w ciągu tygodnia	Nigdy/ rzadziej niż raz na tydzień	2 razy na dzień	1-3 razy w ciągu tygodnia	Nigdy/ rzadziej niż raz na tydzień
sp11a12	Mężczyzna	96	2020-02-11 09:32:29	DC-430	2	7	125	23.2	0.5	14.8	17.9	4.2	17.9	19	13.9	693.629	4.48993	2020-02-08 20:03:07	sp11a12	Mężczyzna	2008-01-12	Nie	Około 2-3 godz. na dzień	Około 3-6 godz. na dzień	Mniej niż 30 min. w ciągu dnia	Mniej niż 30 min. w ciągu dnia	11 - 20 razy w ciągu dnia	0 dni	1899-12-31 08:00:00	1899-12-31	1899-12-31 22:00:00	1899-12-31 06:40:00	1899-12-31 08:00:00	1899-12-31	1899-12-31 23:00:00	1899-12-31 08:00:00	Nie	Nie	Całkiem niezła	Nigdy/ rzadziej niż raz na tydzień	Nigdy/ rzadziej niż raz na tydzień, 1-3 razy w ciągu tygodnia	Nigdy/ rzadziej niż raz na tydzień	1-3 razy w ciągu tygodnia	1-3 razy w ciągu tygodnia	Nigdy/ rzadziej niż raz na tydzień	Nigdy/ rzadziej niż raz na tydzień	4-6 razy w ciągu tygodnia	Nigdy/ rzadziej niż raz na tydzień	Nigdy/ rzadziej niż raz na tydzień
sp11a14	Mężczyzna	58	2020-02-11 09:38:37	DC-430	2	7	116	18.3	0.5	13.6	13.8	2.5	14.8	15.8	11.6	685.299	5.45103	2020-02-08 18:45:18	sp11a16	Kobieta	2012-02-22	Nie	30 min. do 2 godz. na dzień	30 min. do 2 godz. na dzień	Wcale	30 min. do 2 godz. na dzień	Nie mam dostępu do smatrtfona	0 dni	1899-12-31 09:20:00	1899-12-31	1899-12-31 21:00:00	1899-12-31 06:20:00	1899-12-31 12:00:00	1899-12-31	1899-12-31 21:00:00	1899-12-31 09:00:00	Tak	Nie	Bardzo dobra	Nigdy/ rzadziej niż raz na tydzień	4-6 razy w ciągu tygodnia	Nigdy/ rzadziej niż raz na tydzień	1 raz na dzień	1 raz na dzień	1 raz na dzień	Nigdy/ rzadziej niż raz na tydzień	2 razy na dzień	Nigdy/ rzadziej niż raz na tydzień	Nigdy/ rzadziej niż raz na tydzień
sp11a18	Kobieta	56	2020-02-11 09:33:28	DC-430	2	7	123	30.6	0.5	20.2	31	9.5	20	21.1	15.4	634.464	4.39316	2020-02-10 08:50:40	sp11a18	Kobieta	2012-11-23	Nie	30 min. do 2 godz. na dzień	30 min. do 2 godz. na dzień	Wcale	Wcale	Mniej niż 5 razy w ciągu dnia	3 dni	1899-12-31 09:00:00	1899-12-31	1899-12-31 22:00:00	1899-12-31 07:15:00	1899-12-31 10:00:00	1899-12-31	1899-12-31 22:00:00	1899-12-31 09:00:00	Nie	Nie	Całkiem niezła	1-3 razy w ciągu tygodnia, 1 raz na dzień	1-3 razy w ciągu tygodnia	Nigdy/ rzadziej niż raz na tydzień	1-3 razy w ciągu tygodnia	1-3 razy w ciągu tygodnia	4-6 razy w ciągu tygodnia	1-3 razy w ciągu tygodnia	1 raz na dzień	1-3 razy w ciągu tygodnia	Nigdy/ rzadziej niż raz na tydzień
sp11a19	Mężczyzna	98	2020-02-11 09:39:09	DC-430	2	7	122	24.6	0.5	16.5	17.7	4.4	19	20.2	14.8	566.742	4.08778	2020-02-07 16:30:17	sp11a22	Kobieta	2012-07-08	Nie	30 min. do 2 godz. na dzień	30 min. do 2 godz. na dzień	Wcale	Wcale	Nie mam dostępu do smatrtfona	2 dni	1899-12-31 10:00:00	1899-12-31	1899-12-31 21:30:00	1899-12-31 07:30:00	1899-12-31 10:00:00	1899-12-31	1899-12-31 22:30:00	1899-12-31 09:00:00	Nie	Nie	Bardzo dobra	1-3 razy w ciągu tygodnia	4-6 razy w ciągu tygodnia	Nigdy/ rzadziej niż raz na tydzień, 1 raz na dzień	1-3 razy w ciągu tygodnia	2 razy na dzień	2 razy na dzień	Nigdy/ rzadziej niż raz na tydzień	4 lub więcej razy w ciągu dnia	4-6 razy w ciągu tygodnia	Nigdy/ rzadziej niż raz na tydzień
sp11a21	Kobieta	97	2020-02-11 09:35:49	DC-430	2	7	131	38.1	0.5	22.2	33.4	12.7	24.1	25.4	18.6	554.595	4.86145	2020-02-09 10:59:18	sp11a23	Mężczyzna	2012-07-01	Nie	30 min. do 2 godz. na dzień	Około 2-3 godz. na dzień	30 min. do 2 godz. na dzień	30 min. do 2 godz. na dzień	Nie mam dostępu do smatrtfona	1 dzień	1899-12-31 09:00:00	1899-12-31 09:00:00	1899-12-31 21:30:00	1899-12-31 06:30:00	1899-12-31 09:00:00	1899-12-31	1899-12-31 22:00:00	1899-12-31 07:00:00	Nie	Nie	Bardzo dobra	Nigdy/ rzadziej niż raz na tydzień	4-6 razy w ciągu tygodnia	Nigdy/ rzadziej niż raz na tydzień	1-3 razy w ciągu tygodnia	1-3 razy w ciągu tygodnia	1 raz na dzień	1-3 razy w ciągu tygodnia	3 razy w ciągu dnia	1-3 razy w ciągu tygodnia	Nigdy/ rzadziej niż raz na tydzień
sp11a23	Mężczyzna	54	2020-02-11 09:27:30	DC-430	2	7	135	38.8	0.5	21.3	33.4	13	24.4	25.8	18.9	625.448	5.17369	2020-02-09 20:36:34	sp12a01	Mężczyzna	2011-07-29	Nie	30 min. do 2 godz. na dzień	30 min. do 2 godz. na dzień	Wcale	30 min. do 2 godz. na dzień	Nie mam dostępu do smatrtfona	5 dni	1899-12-31 10:00:00	1899-12-31	1899-12-31 21:00:00	1899-12-31 07:00:00	1899-12-31 10:00:00	1899-12-31	1899-12-31 22:00:00	1899-12-31 08:00:00	Nie	Nie	Całkiem niezła	Nigdy/ rzadziej niż raz na tydzień	1-3 razy w ciągu tygodnia	Nigdy/ rzadziej niż raz na tydzień	1-3 razy w ciągu tygodnia	1-3 razy w ciągu tygodnia	1 raz na dzień	1 raz na dzień	4 lub więcej razy w ciągu dnia	1-3 razy w ciągu tygodnia	Nigdy/ rzadziej niż raz na tydzień
sp12a01	Mężczyzna	99	2020-02-11 09:46:50	DC-430	2	8	135	27.9	0.5	15.3	17.3	4.8	21.8	23.1	16.9	677.436	4.86057	2020-02-07 17:05:42	sp12a03	Kobieta	2011-11-26	Nie	30 min. do 2 godz. na dzień	30 min. do 2 godz. na dzień	30 min. do 2 godz. na dzień	30 min. do 2 godz. na dzień	Mniej niż 5 razy w ciągu dnia	2 dni	1899-12-31 09:00:00	1899-12-31	1899-12-31 22:00:00	1899-12-31 07:00:00	1899-12-31 11:30:00	1899-12-31	1899-12-31 22:00:00	1899-12-31 09:30:00	Nie	Nie	Bardzo dobra	Nigdy/ rzadziej niż raz na tydzień, 1-3 razy w ciągu tygodnia	1-3 razy w ciągu tygodnia	Nigdy/ rzadziej niż raz na tydzień	1-3 razy w ciągu tygodnia	Nigdy/ rzadziej niż raz na tydzień	1 raz na dzień	1 raz na dzień	3 razy w ciągu dnia	1-3 razy w ciągu tygodnia	Nigdy/ rzadziej niż raz na tydzień
sp12a02	Kobieta	102	2020-02-11 09:54:22	DC-430	2	8	136	27.4	0.5	14.8	15.8	4.3	21.9	23.1	16.9	670.309	5.15264	2020-02-23 19:37:48	sp12a04	Mężczyzna	2011-12-12	Nie	30 min. do 2 godz. na dzień	30 min. do 2 godz. na dzień	Mniej niż 30 min. w ciągu dnia	Mniej niż 30 min. w ciągu dnia	Nie mam dostępu do smatrtfona	0 dni	1899-12-31 10:10:00	1899-12-31	1899-12-31 20:30:00	1899-12-31 06:40:00	1899-12-31 09:00:00	1899-12-31	1899-12-31 21:00:00	1899-12-31 07:00:00	Tak	Tak	Bardzo dobra	1-3 razy w ciągu tygodnia	1-3 razy w ciągu tygodnia	1-3 razy w ciągu tygodnia	1-3 razy w ciągu tygodnia	1-3 razy w ciągu tygodnia	1-3 razy w ciągu tygodnia	1-3 razy w ciągu tygodnia	4 lub więcej razy w ciągu dnia	1-3 razy w ciągu tygodnia	1-3 razy w ciągu tygodnia
sp12a03	Kobieta	101	2020-02-11 09:51:49	DC-430	2	8	122	30.3	0.5	20.4	30.3	9.2	20	21.1	15.4	630.64	4.83004	2020-02-09 20:24:29	sp12a06	Kobieta	2011-08-17	Nie	30 min. do 2 godz. na dzień	Około 2-3 godz. na dzień	Wcale	Mniej niż 30 min. w ciągu dnia	Nie mam dostępu do smatrtfona	0 dni	1899-12-31 09:00:00	1899-12-31 01:00:00	1899-12-31 20:00:00	1899-12-31 05:00:00	1899-12-31 09:00:00	1899-12-31 01:00:00	1899-12-31 21:00:00	1899-12-31 06:00:00	Nie	Nie	Całkiem niezła	Nigdy/ rzadziej niż raz na tydzień	1-3 razy w ciągu tygodnia	Nigdy/ rzadziej niż raz na tydzień	1-3 razy w ciągu tygodnia	4-6 razy w ciągu tygodnia	1-3 razy w ciągu tygodnia	1-3 razy w ciągu tygodnia	4 lub więcej razy w ciągu dnia	1-3 razy w ciągu tygodnia	Nigdy/ rzadziej niż raz na tydzień
sp12a04	Mężczyzna	65	2020-02-11 10:05:08	DC-430	2	8	132	26.4	0.5	15.2	15.9	4.2	20.9	22.2	16.3	653.225	5.13805	2020-02-09 18:29:38	sp12a08	Mężczyzna	2011-06-27	Nie	30 min. do 2 godz. na dzień	Około 3-6 godz. na dzień	30 min. do 2 godz. na dzień	Około 3-6 godz. na dzień	Nie mam dostępu do smatrtfona	1 dzień	1899-12-31 08:00:00	1899-12-31	1899-12-31 22:00:00	1899-12-31 06:00:00	1899-12-31 11:00:00	1899-12-31	1899-12-31 23:00:00	1899-12-31 10:00:00	Nie	Nie	Całkiem niezła	Nigdy/ rzadziej niż raz na tydzień	4-6 razy w ciągu tygodnia	Nigdy/ rzadziej niż raz na tydzień	Nigdy/ rzadziej niż raz na tydzień	Nigdy/ rzadziej niż raz na tydzień	1-3 razy w ciągu tygodnia	Nigdy/ rzadziej niż raz na tydzień	3 razy w ciągu dnia	Nigdy/ rzadziej niż raz na tydzień	Nigdy/ rzadziej niż raz na tydzień
sp12a06	Kobieta	61	2020-02-11 09:55:22	DC-430	2	8	133	24.7	0.5	14	14.1	3.5	20.1	21.2	15.5	708.257	4.57553	2020-02-09 15:06:54	sp12a12	Kobieta	2011-10-02	Nie	30 min. do 2 godz. na dzień	30 min. do 2 godz. na dzień	Mniej niż 30 min. w ciągu dnia	Mniej niż 30 min. w ciągu dnia	Mniej niż 5 razy w ciągu dnia	5 dni	1899-12-31 09:15:00	1899-12-31	1899-12-31 21:30:00	1899-12-31 06:45:00	1899-12-31 10:30:00	1899-12-31	1899-12-31 10:00:00	1899-12-31 08:30:00	Tak	Nie	Całkiem niezła	Nigdy/ rzadziej niż raz na tydzień	4-6 razy w ciągu tygodnia	1-3 razy w ciągu tygodnia	1 raz na dzień	1 raz na dzień	2 razy na dzień	Nigdy/ rzadziej niż raz na tydzień	3 razy w ciągu dnia	1 raz na dzień	Nigdy/ rzadziej niż raz na tydzień
sp12a08	Mężczyzna	63	2020-02-11 10:00:25	DC-430	2	8	136	30.8	0.5	16.7	18.8	5.8	23.6	25	18.3	616.758	5.32143	2020-02-10 16:27:15	sp12a14	Kobieta	2011-08-03	Nie	30 min. do 2 godz. na dzień	30 min. do 2 godz. na dzień	Mniej niż 30 min. w ciągu dnia	Mniej niż 30 min. w ciągu dnia	Mniej niż 5 razy w ciągu dnia	1 dzień	1899-12-31 10:00:00	1899-12-31 10:00:00	1899-12-31 21:00:00	1899-12-31 07:00:00	1899-12-31 11:00:00	1899-12-31 11:00:00	1899-12-31 22:00:00	1899-12-31 09:00:00	Nie	Nie	Bardzo dobra	Nigdy/ rzadziej niż raz na tydzień	1-3 razy w ciągu tygodnia	Nigdy/ rzadziej niż raz na tydzień	Nigdy/ rzadziej niż raz na tydzień	1-3 razy w ciągu tygodnia	4 lub więcej razy w ciągu dnia	Nigdy/ rzadziej niż raz na tydzień	2 razy na dzień	3 razy w ciągu dnia	Nigdy/ rzadziej niż raz na tydzień
sp12a12	Kobieta	60	2020-02-11 09:53:42	DC-430	2	8	131	22	0.5	12.8	12.6	2.8	18.2	19.2	14.1	788.117	5.0154	2020-02-10 08:25:45	sp12a18	Kobieta	2011-02-28	Nie	Wcale	30 min. do 2 godz. na dzień	Wcale	30 min. do 2 godz. na dzień	Nie mam dostępu do smatrtfona	5 dni	1899-12-31 09:00:00	1899-12-31	1899-12-31 21:00:00	1899-12-31 06:30:00	1899-12-31 11:00:00	1899-12-31	1899-12-31 21:30:00	1899-12-31 09:00:00	Nie	Nie	Bardzo dobra	Nigdy/ rzadziej niż raz na tydzień	4-6 razy w ciągu tygodnia	Nigdy/ rzadziej niż raz na tydzień	4-6 razy w ciągu tygodnia	1 raz na dzień	2 razy na dzień	1-3 razy w ciągu tygodnia	3 razy w ciągu dnia	1 raz na dzień	Nigdy/ rzadziej niż raz na tydzień
sp12a14	Kobieta	106	2020-02-11 10:06:38	DC-430	2	8	136	29.7	0.5	16.1	24.2	7.2	21.3	22.5	16.5	803.256	4.9994	2020-02-09 21:19:03	sp12a19	Mężczyzna	2011-11-19	Nie	30 min. do 2 godz. na dzień	Około 2-3 godz. na dzień	30 min. do 2 godz. na dzień	Około 2-3 godz. na dzień	Nie mam dostępu do smatrtfona	4 dni	1899-12-31 10:00:00	1899-12-31	1899-12-31 09:00:00	1899-12-31 07:00:00	1899-12-31 10:00:00	1899-12-31	1899-12-31 11:00:00	1899-12-31 09:00:00	Nie	Nie	Bardzo dobra	Nigdy/ rzadziej niż raz na tydzień	4-6 razy w ciągu tygodnia	1-3 razy w ciągu tygodnia	Nigdy/ rzadziej niż raz na tydzień	1-3 razy w ciągu tygodnia	3 razy w ciągu dnia	3 razy w ciągu dnia	3 razy w ciągu dnia	1-3 razy w ciągu tygodnia	1-3 razy w ciągu tygodnia
sp12a17	Kobieta	103	2020-02-11 09:58:14	DC-430	2	8	141	40.9	0.5	20.6	30.5	12.5	26.9	28.4	20.8	618.626	4.97054	2020-02-08 18:53:04	sp12a21	Mężczyzna	2011-10-13	Nie	30 min. do 2 godz. na dzień	30 min. do 2 godz. na dzień	Mniej niż 30 min. w ciągu dnia	30 min. do 2 godz. na dzień	Nie mam dostępu do smatrtfona	4 dni	1899-12-31 09:15:00	1899-12-31	1899-12-31 21:15:00	1899-12-31 06:30:00	1899-12-31 10:00:00	1899-12-31	1899-12-31 22:00:00	1899-12-31 08:00:00	Tak	Nie	Bardzo dobra	Nigdy/ rzadziej niż raz na tydzień	1-3 razy w ciągu tygodnia	Nigdy/ rzadziej niż raz na tydzień	Nigdy/ rzadziej niż raz na tydzień	Nigdy/ rzadziej niż raz na tydzień	1-3 razy w ciągu tygodnia	Nigdy/ rzadziej niż raz na tydzień	3 razy w ciągu dnia	1-3 razy w ciągu tygodnia	Nigdy/ rzadziej niż raz na tydzień
sp12a18	Kobieta	59	2020-02-11 09:48:30	DC-430	2	8	145	39.6	0.5	18.8	27.6	10.9	27.2	28.7	21	661.654	5.50724	2020-02-09 14:55:58	sp12a22	Mężczyzna	2011-02-22	Nie	30 min. do 2 godz. na dzień	Około 2-3 godz. na dzień	Mniej niż 30 min. w ciągu dnia	30 min. do 2 godz. na dzień	Nie mam dostępu do smatrtfona	3 dni	1899-12-31 09:30:00	1899-12-31	1899-12-31 21:00:00	1899-12-31 06:30:00	1899-12-31 10:00:00	1899-12-31	1899-12-31 21:30:00	1899-12-31 07:15:00	Nie	Tak	Całkiem niezła	Nigdy/ rzadziej niż raz na tydzień	1-3 razy w ciągu tygodnia	Nigdy/ rzadziej niż raz na tydzień	4-6 razy w ciągu tygodnia	4-6 razy w ciągu tygodnia	2 razy na dzień	Nigdy/ rzadziej niż raz na tydzień	3 razy w ciągu dnia	Nigdy/ rzadziej niż raz na tydzień	Nigdy/ rzadziej niż raz na tydzień
sp12a19	Mężczyzna	105	2020-02-11 10:03:45	DC-430	2	8	124	25.1	0.5	16.3	17.4	4.4	19.5	20.7	15.2	604.39	4.65028	2020-02-20 18:52:55	sp12a24	Mężczyzna	2011-02-21	Nie	30 min. do 2 godz. na dzień	Około 2-3 godz. na dzień	Mniej niż 30 min. w ciągu dnia	30 min. do 2 godz. na dzień	Mniej niż 5 razy w ciągu dnia	0 dni	1899-12-31 09:30:00	1899-12-31	1899-12-31 21:30:00	1899-12-31 07:00:00	1899-12-31 11:00:00	1899-12-31	1899-12-31 22:30:00	1899-12-31 09:30:00	Nie	Nie	Całkiem niezła	1-3 razy w ciągu tygodnia	4-6 razy w ciągu tygodnia	Nigdy/ rzadziej niż raz na tydzień	1 raz na dzień	1 raz na dzień	2 razy na dzień	4-6 razy w ciągu tygodnia	1 raz na dzień	1-3 razy w ciągu tygodnia	Nigdy/ rzadziej niż raz na tydzień
sp12a21	Mężczyzna	104	2020-02-11 10:00:54	DC-430	2	8	127	24	0.5	14.9	12.9	3.1	19.7	20.9	15.3	587.632	5.52723	2020-02-18 20:54:21	sp12c09	Kobieta	2011-06-18	Tak	30 min. do 2 godz. na dzień	Około 2-3 godz. na dzień	Mniej niż 30 min. w ciągu dnia	Wcale	Nie mam dostępu do smatrtfona	1 dzień	1899-12-31 08:05:02	1899-12-31 01:00:00	1899-12-31 21:15:00	1899-12-31 07:00:00	1899-12-31 10:00:00	1899-12-31 01:00:00	1899-12-31 22:00:00	1899-12-31 09:20:00	Nie	Nie	Całkiem niezła	1-3 razy w ciągu tygodnia	1-3 razy w ciągu tygodnia	1-3 razy w ciągu tygodnia	Nigdy/ rzadziej niż raz na tydzień	1-3 razy w ciągu tygodnia	1 raz na dzień	1 raz na dzień	3 razy w ciągu dnia	Nigdy/ rzadziej niż raz na tydzień	Nigdy/ rzadziej niż raz na tydzień
sp12a22	Mężczyzna	100	2020-02-11 09:49:02	DC-430	2	8	136	35.2	0.5	19	24.5	8.6	25.1	26.6	19.5	601.602	5.53243	2020-02-06 12:26:21	sp13a02	Kobieta	2010-11-06	Tak	Około 2-3 godz. na dzień	Wcale	Mniej niż 30 min. w ciągu dnia	30 min. do 2 godz. na dzień	51 - 100 razy w ciągu dnia	2 dni	1899-12-31 08:21:00	1899-12-31	1899-12-31 21:30:00	1899-12-31 07:00:00	1899-12-31 10:30:00	1899-12-31	1899-12-31 23:00:00	1899-12-31 08:30:00	Nie	Tak	Całkiem niezła	Nigdy/ rzadziej niż raz na tydzień	1-3 razy w ciągu tygodnia	Nigdy/ rzadziej niż raz na tydzień	1-3 razy w ciągu tygodnia	1-3 razy w ciągu tygodnia	1-3 razy w ciągu tygodnia	1-3 razy w ciągu tygodnia	3 razy w ciągu dnia	3 razy w ciągu dnia	Nigdy/ rzadziej niż raz na tydzień
sp12a23	Mężczyzna	62	2020-02-11 09:58:09	DC-430	2	8	142	29	0.5	14.4	11.3	3.3	24.3	25.7	18.8	577.9	4.39642	2020-02-07 12:46:11	sp13a03	Kobieta	2010-11-27	Nie	Około 2-3 godz. na dzień	Około 3-6 godz. na dzień	30 min. do 2 godz. na dzień	Około 2-3 godz. na dzień	6 - 10 razy w ciągu dnia	6 dni	1899-12-31 08:01:01	1899-12-31 08:00:00	1899-12-31 21:00:00	1899-12-31 06:00:00	1899-12-31 08:00:00	1899-12-31 08:00:00	1899-12-31 22:00:00	1899-12-31 06:00:00	Nie	Tak	Całkiem niezła	Nigdy/ rzadziej niż raz na tydzień	1-3 razy w ciągu tygodnia	Nigdy/ rzadziej niż raz na tydzień	1-3 razy w ciągu tygodnia	1-3 razy w ciągu tygodnia	4-6 razy w ciągu tygodnia	1-3 razy w ciągu tygodnia	3 razy w ciągu dnia	1-3 razy w ciągu tygodnia	Nigdy/ rzadziej niż raz na tydzień
sp12a24	Mężczyzna	64	2020-02-11 10:02:21	DC-430	2	8	141	38.4	0.5	19.3	26.5	10.2	26.7	28.2	20.6	625.215	5.34128	2020-02-06 12:33:16	sp13a05	Kobieta	2010-01-09	Tak	30 min. do 2 godz. na dzień	30 min. do 2 godz. na dzień	Mniej niż 30 min. w ciągu dnia	30 min. do 2 godz. na dzień	6 - 10 razy w ciągu dnia	2 dni	1899-12-31 09:00:00	1899-12-31	1899-12-31 20:40:00	1899-12-31 05:50:00	1899-12-31 10:10:00	1899-12-31	1899-12-31 21:00:00	1899-12-31 08:30:00	Nie	Nie	Całkiem niezła	Nigdy/ rzadziej niż raz na tydzień	1-3 razy w ciągu tygodnia	1-3 razy w ciągu tygodnia	Nigdy/ rzadziej niż raz na tydzień	1-3 razy w ciągu tygodnia	1-3 razy w ciągu tygodnia	Nigdy/ rzadziej niż raz na tydzień	2 razy na dzień	1-3 razy w ciągu tygodnia	Nigdy/ rzadziej niż raz na tydzień
sp13a05	Kobieta	72	2020-02-11 10:14:28	DC-360	2	10	139	44.9	0.5	23.2	34.1	15.3	28.1	29.6	21.7	632.766	5.35921	2020-02-06 12:24:18	sp13a07	Mężczyzna	2010-08-13	Nie	30 min. do 2 godz. na dzień	30 min. do 2 godz. na dzień	30 min. do 2 godz. na dzień	30 min. do 2 godz. na dzień	Nie mam dostępu do smatrtfona	7 dni	1899-12-31 05:00:00	1899-12-31 01:00:00	1899-12-31 20:00:00	1899-12-31 06:35:00	1899-12-31 01:00:00	1899-12-31 02:00:00	1899-12-31 20:00:00	1899-12-31 06:35:00	Tak	Tak	Bardzo dobra	Nigdy/ rzadziej niż raz na tydzień	Nigdy/ rzadziej niż raz na tydzień	1-3 razy w ciągu tygodnia	4 lub więcej razy w ciągu dnia	4 lub więcej razy w ciągu dnia	4 lub więcej razy w ciągu dnia	Nigdy/ rzadziej niż raz na tydzień	Nigdy/ rzadziej niż raz na tydzień	3 razy w ciągu dnia	Nigdy/ rzadziej niż raz na tydzień
sp13a07	Mężczyzna	67	2020-02-11 10:10:45	DC-430	2	9	143	33.4	0.5	16.3	13.5	4.5	27.3	28.9	21.2	543.853	5.44433	2020-02-06 12:15:47	sp13a08	Mężczyzna	2010-10-06	Nie	30 min. do 2 godz. na dzień	30 min. do 2 godz. na dzień	Mniej niż 30 min. w ciągu dnia	30 min. do 2 godz. na dzień	Nie mam dostępu do smatrtfona	4 dni	1899-12-31 08:34:02	1899-12-31	1899-12-31 21:00:00	1899-12-31 06:00:00	1899-12-31 10:45:04	1899-12-31	1899-12-31 21:30:00	1899-12-31 09:00:00	Tak	Nie	Bardzo dobra	1-3 razy w ciągu tygodnia	4-6 razy w ciągu tygodnia	Nigdy/ rzadziej niż raz na tydzień	1-3 razy w ciągu tygodnia	1-3 razy w ciągu tygodnia	2 razy na dzień	2 razy na dzień	4-6 razy w ciągu tygodnia	1-3 razy w ciągu tygodnia	Nigdy/ rzadziej niż raz na tydzień
sp13a10	Mężczyzna	68	2020-02-11 10:13:00	DC-430	2	9	143	39.5	0.5	19.3	21	8.3	29.5	31.2	22.8	548.831	4.80786	2020-02-07 11:33:53	sp13a10	Mężczyzna	2010-07-22	Nie	30 min. do 2 godz. na dzień	30 min. do 2 godz. na dzień	Mniej niż 30 min. w ciągu dnia	Wcale	Mniej niż 5 razy w ciągu dnia	4 dni	1899-12-31 09:30:00	1899-12-31	1899-12-31 20:00:00	1899-12-31 05:30:00	1899-12-31 11:30:00	1899-12-31	1899-12-31 21:00:00	1899-12-31 07:30:00	Nie	Nie	Bardzo dobra	Nigdy/ rzadziej niż raz na tydzień	1-3 razy w ciągu tygodnia	4-6 razy w ciągu tygodnia	1-3 razy w ciągu tygodnia	1-3 razy w ciągu tygodnia	4-6 razy w ciągu tygodnia	Nigdy/ rzadziej niż raz na tydzień	2 razy na dzień	1-3 razy w ciągu tygodnia	Nigdy/ rzadziej niż raz na tydzień
sp13a14	Kobieta	108	2020-02-11 10:11:15	DC-430	2	9	148	41.5	0.5	18.9	26	10.8	29.1	30.7	22.5	621.746	5.28787	2020-02-07 11:16:09	sp13a11	Mężczyzna	2010-07-22	Nie	30 min. do 2 godz. na dzień	30 min. do 2 godz. na dzień	Mniej niż 30 min. w ciągu dnia	Wcale	Mniej niż 5 razy w ciągu dnia, 6 - 10 razy w ciągu dnia	4 dni	1899-12-31 09:00:00	1899-12-31	1899-12-31 20:00:00	1899-12-31 05:30:00	1899-12-31 08:30:00	1899-12-31	1899-12-31 21:00:00	1899-12-31 07:30:00	Nie	Nie	Bardzo dobra	Nigdy/ rzadziej niż raz na tydzień	4-6 razy w ciągu tygodnia	4-6 razy w ciągu tygodnia	1-3 razy w ciągu tygodnia	1-3 razy w ciągu tygodnia	1 raz na dzień	Nigdy/ rzadziej niż raz na tydzień	4-6 razy w ciągu tygodnia	4-6 razy w ciągu tygodnia	Nigdy/ rzadziej niż raz na tydzień
sp13a16	Kobieta	107	2020-02-11 10:08:51	DC-430	2	10	140	32	0.5	16.3	19.7	6.3	24.4	25.7	18.8	682.757	5.15112	2020-02-06 12:43:50	sp13a13	Mężczyzna	2020-08-23	Nie	30 min. do 2 godz. na dzień	30 min. do 2 godz. na dzień	30 min. do 2 godz. na dzień	30 min. do 2 godz. na dzień	Nie mam dostępu do smatrtfona	0 dni	1899-12-31 08:30:30	1899-12-31 08:30:30	1899-12-31 21:30:00	1899-12-31 05:30:00	1899-12-31 08:30:30	1899-12-31 08:30:30	1899-12-31 20:00:00	1899-12-31 20:00:00	Nie	Nie	Bardzo dobra	Nigdy/ rzadziej niż raz na tydzień	1 raz na dzień	1-3 razy w ciągu tygodnia	1 raz na dzień	Nigdy/ rzadziej niż raz na tydzień	1 raz na dzień	Nigdy/ rzadziej niż raz na tydzień	1 raz na dzień	1 raz na dzień	Nigdy/ rzadziej niż raz na tydzień, 1-3 razy w ciągu tygodnia
sp13a17	Kobieta	66	2020-02-11 10:08:44	DC-430	2	9	148	43.7	0.5	20	28.7	12.5	29.6	31.2	22.8	636.63	5.10969	2020-02-06 12:57:18	sp13a16	Kobieta	2010-01-14	Nie	30 min. do 2 godz. na dzień	30 min. do 2 godz. na dzień	Wcale	30 min. do 2 godz. na dzień	6 - 10 razy w ciągu dnia	6 dni	1899-12-31 09:30:00	1899-12-31 01:00:00	1899-12-31 21:30:00	1899-12-31 06:30:00	1899-12-31 10:00:00	1899-12-31 01:00:00	1899-12-31 21:30:00	1899-12-31 08:30:00	Nie	Nie	Całkiem niezła	Nigdy/ rzadziej niż raz na tydzień	4-6 razy w ciągu tygodnia	1-3 razy w ciągu tygodnia	4-6 razy w ciągu tygodnia	1-3 razy w ciągu tygodnia	1 raz na dzień, 2 razy na dzień	1-3 razy w ciągu tygodnia	1-3 razy w ciągu tygodnia	1 raz na dzień	Nigdy/ rzadziej niż raz na tydzień
sp15a02	Mężczyzna	80	2020-02-11 10:46:38	DC-430	2	11	151	38.5	0.5	16.9	10.7	4.1	32.6	34.4	25.2	512.586	5.17115	2020-02-06 12:43:42	sp13a17	Kobieta	2010-06-17	Nie	30 min. do 2 godz. na dzień	30 min. do 2 godz. na dzień	Mniej niż 30 min. w ciągu dnia	Mniej niż 30 min. w ciągu dnia	Mniej niż 5 razy w ciągu dnia	3 dni	1899-12-31 08:30:00	1899-12-31	1899-12-31 21:30:00	1899-12-31 06:20:00	1899-12-31 10:25:00	1899-12-31 00:02:00	1899-12-31 22:20:00	1899-12-31 09:45:00	Nie	Tak	Całkiem niezła	1-3 razy w ciągu tygodnia	2 razy na dzień	4-6 razy w ciągu tygodnia	2 razy na dzień	3 razy w ciągu dnia	1-3 razy w ciągu tygodnia	3 razy w ciągu dnia	3 razy w ciągu dnia	3 razy w ciągu dnia	2 razy na dzień
sp15a03	Mężczyzna	79	2020-02-11 10:44:22	DC-430	2	11	158	65.1	0.5	26.1	30.7	20	42.8	45.1	33	501.868	5.07556	2020-02-04 08:43:09	sp14b09	Mężczyzna	2020-02-19	Nie	Więcej niż 6 godz. na dzień	Więcej niż 6 godz. na dzień	Więcej niż 6 godz. na dzień	Więcej niż 6 godz. na dzień	6 - 10 razy w ciągu dnia	1 dzień	1899-12-31 01:01:01	1899-12-31 02:02:02	1899-12-31 03:03:00	1899-12-31 12:00:00	1899-12-31 11:22:22	1900-01-01 20:44:44	1899-12-31 11:11:00	1899-12-31 11:11:00	Nie	Nie	Całkiem niezła	1-3 razy w ciągu tygodnia	1-3 razy w ciągu tygodnia	1-3 razy w ciągu tygodnia	1-3 razy w ciągu tygodnia	1-3 razy w ciągu tygodnia	1-3 razy w ciągu tygodnia	1-3 razy w ciągu tygodnia	3 razy w ciągu dnia	1 raz na dzień	1-3 razy w ciągu tygodnia
sp15a04	Mężczyzna	78	2020-02-11 10:41:46	DC-430	2	11	143	33.2	0.5	16.2	12.2	4.1	27.5	29.1	21.3	588.247	4.41663	2020-02-05 13:30:08	sp15a02	Mężczyzna	2008-12-30	Nie	Około 3-6 godz. na dzień	Około 3-6 godz. na dzień	30 min. do 2 godz. na dzień	30 min. do 2 godz. na dzień	11 - 20 razy w ciągu dnia	3 dni	1899-12-31 07:00:00	1899-12-31	1899-12-31 23:00:00	1899-12-31 06:45:00	1899-12-31 09:00:00	1899-12-31	1899-12-31 23:45:00	1899-12-31 08:30:00	Tak	Nie	Całkiem niezła	1-3 razy w ciągu tygodnia	4-6 razy w ciągu tygodnia	1-3 razy w ciągu tygodnia, 4-6 razy w ciągu tygodnia	1-3 razy w ciągu tygodnia	4-6 razy w ciągu tygodnia	1-3 razy w ciągu tygodnia	1-3 razy w ciągu tygodnia	2 razy na dzień	2 razy na dzień	2 razy na dzień
sp15a12	Kobieta	118	2020-02-11 10:49:00	DC-430	2	11	131	40	0.5	23.3	32.2	12.9	25.7	27.1	19.8	559.422	5.33352	2020-02-05 13:34:10	sp15a03	Mężczyzna	2008-05-27	Nie	30 min. do 2 godz. na dzień	30 min. do 2 godz. na dzień	Mniej niż 30 min. w ciągu dnia	30 min. do 2 godz. na dzień	11 - 20 razy w ciągu dnia	4 dni	1899-12-31 09:20:44	1899-12-31	1899-12-31 21:30:00	1899-12-31 07:00:00	1899-12-31 11:23:44	1899-12-31 01:00:00	1899-12-31 22:00:00	1899-12-31 10:00:00	Tak	Nie	Bardzo dobra	4-6 razy w ciągu tygodnia	4-6 razy w ciągu tygodnia	3 razy w ciągu dnia	1-3 razy w ciągu tygodnia, 4-6 razy w ciągu tygodnia	1 raz na dzień	4-6 razy w ciągu tygodnia	4 lub więcej razy w ciągu dnia	4-6 razy w ciągu tygodnia	4-6 razy w ciągu tygodnia	1 raz na dzień
sp15a13	Mężczyzna	80	2020-02-11 10:47:06	DC-360	2	11	148	49.1	0.5	22.4	24.1	11.8	35.3	37.3	27.3	523.958	5.20136	2020-02-05 13:42:27	sp15a04	Mężczyzna	2008-12-15	Nie	Około 2-3 godz. na dzień	Około 3-6 godz. na dzień	30 min. do 2 godz. na dzień	30 min. do 2 godz. na dzień	Nie mam dostępu do smatrtfona	5 dni	1899-12-31 08:30:11	1899-12-31 00:20:00	1899-12-31 21:30:00	1899-12-31 09:10:00	1899-12-31 11:00:00	1899-12-31 00:45:00	1899-12-31 22:30:00	1899-12-31 09:00:00	Tak	Nie	Całkiem niezła	1-3 razy w ciągu tygodnia	2 razy na dzień	1-3 razy w ciągu tygodnia	4-6 razy w ciągu tygodnia	3 razy w ciągu dnia	4-6 razy w ciągu tygodnia, 2 razy na dzień	1-3 razy w ciągu tygodnia	4 lub więcej razy w ciągu dnia	1 raz na dzień	1-3 razy w ciągu tygodnia
sp15a14	Mężczyzna	117	2020-02-11 10:42:38	DC-430	2	12	152	33.6	0.5	14.5	9.1	3.1	28.9	30.5	22.3	668.644	4.5893	2020-02-06 13:47:04	sp15a06	Kobieta	2008-09-08	Nie	30 min. do 2 godz. na dzień	30 min. do 2 godz. na dzień	Mniej niż 30 min. w ciągu dnia	Mniej niż 30 min. w ciągu dnia	21 - 50 razy w ciągu dnia	4 dni	1899-12-31 06:30:00	1899-12-31 07:00:00	1899-12-31 21:00:00	1899-12-31 06:30:00	1899-12-31 12:00:00	1899-12-31 01:00:00	1899-12-31 23:00:00	1899-12-31 12:00:00	Nie	Nie	Całkiem niezła	1-3 razy w ciągu tygodnia	2 razy na dzień	Nigdy/ rzadziej niż raz na tydzień	2 razy na dzień	Nigdy/ rzadziej niż raz na tydzień	4 lub więcej razy w ciągu dnia	Nigdy/ rzadziej niż raz na tydzień	3 razy w ciągu dnia	Nigdy/ rzadziej niż raz na tydzień	Nigdy/ rzadziej niż raz na tydzień
sp15a15	Mężczyzna	119	2020-02-11 10:53:31	DC-430	2	11	153	42.6	0.5	18.2	11.2	4.8	35.8	37.8	27.7	461.668	5.80568	2020-02-05 13:30:02	sp15a08	Kobieta	2008-02-23	Tak	30 min. do 2 godz. na dzień	30 min. do 2 godz. na dzień	Mniej niż 30 min. w ciągu dnia	Mniej niż 30 min. w ciągu dnia	51 - 100 razy w ciągu dnia	4 dni	1899-12-31 07:00:00	1899-12-31	1899-12-31 21:30:00	1899-12-31 06:30:00	1899-12-31 09:30:00	1899-12-31	1899-12-31 22:00:00	1899-12-31 09:15:00	Tak	Nie	Całkiem niezła	1-3 razy w ciągu tygodnia	1-3 razy w ciągu tygodnia	1-3 razy w ciągu tygodnia	Nigdy/ rzadziej niż raz na tydzień	Nigdy/ rzadziej niż raz na tydzień	1-3 razy w ciągu tygodnia	1 raz na dzień	3 razy w ciągu dnia	4-6 razy w ciągu tygodnia	4-6 razy w ciągu tygodnia
sp15a17	Kobieta	116	2020-02-11 10:40:14	DC-430	2	11	135	31.1	0.5	17.1	20.4	6.3	23.5	24.8	18.2	660.367	5.6139	2020-02-05 13:43:54	sp15a11	Kobieta	2008-12-31	Nie	30 min. do 2 godz. na dzień	30 min. do 2 godz. na dzień	Mniej niż 30 min. w ciągu dnia	Mniej niż 30 min. w ciągu dnia	6 - 10 razy w ciągu dnia	7 dni	1899-12-31 07:15:05	1899-12-31	1899-12-31 23:00:00	1899-12-31 06:15:00	1899-12-31 10:00:15	1899-12-31	1899-12-31 23:00:00	1899-12-31 09:14:00	Nie	Nie	Bardzo dobra	1-3 razy w ciągu tygodnia	4-6 razy w ciągu tygodnia	Nigdy/ rzadziej niż raz na tydzień	Nigdy/ rzadziej niż raz na tydzień	4-6 razy w ciągu tygodnia	3 razy w ciągu dnia	1-3 razy w ciągu tygodnia	2 razy na dzień	1-3 razy w ciągu tygodnia	Nigdy/ rzadziej niż raz na tydzień, 1-3 razy w ciągu tygodnia
sp15a18	Kobieta	81	2020-02-11 10:49:21	DC-430	2	11	150	37	0.5	16.4	20.5	7.6	27.9	29.4	21.5	723.271	4.44063	2020-02-10 18:20:29	sp15a12	Kobieta	2008-12-31	Nie	Około 2-3 godz. na dzień	Około 2-3 godz. na dzień	Wcale	Wcale	21 - 50 razy w ciągu dnia	7 dni	1899-12-31 07:00:15	1899-12-31	1899-12-31 23:00:00	1899-12-31 06:30:00	1899-12-31 09:00:00	1899-12-31	1899-12-31 23:00:00	1899-12-31 10:00:00	Nie	Nie	Bardzo dobra	Nigdy/ rzadziej niż raz na tydzień	1-3 razy w ciągu tygodnia	Nigdy/ rzadziej niż raz na tydzień	Nigdy/ rzadziej niż raz na tydzień	1-3 razy w ciągu tygodnia	4-6 razy w ciągu tygodnia	Nigdy/ rzadziej niż raz na tydzień	1 raz na dzień	1-3 razy w ciągu tygodnia	Nigdy/ rzadziej niż raz na tydzień
sp15a19	Kobieta	79	2020-02-11 10:40:59	DC-360	2	11	161	40.7	0.5	15.7	15.4	6.3	32.6	34.4	25.2	645.115	4.8551	2020-02-05 13:37:28	sp15a14	Mężczyzna	2008-01-17	Nie	30 min. do 2 godz. na dzień	30 min. do 2 godz. na dzień	Wcale	30 min. do 2 godz. na dzień	11 - 20 razy w ciągu dnia	2 dni	1899-12-31 02:00:00	1899-12-31 08:30:00	1899-12-31 22:30:00	1899-12-31 07:00:00	1899-12-31	1899-12-31 10:30:00	1899-12-31 22:30:00	1899-12-31 09:00:00	Tak	Nie	Całkiem niezła	1 raz na dzień	1-3 razy w ciągu tygodnia	1-3 razy w ciągu tygodnia	1-3 razy w ciągu tygodnia	1 raz na dzień	1 raz na dzień	1 raz na dzień	3 razy w ciągu dnia	1 raz na dzień	1-3 razy w ciągu tygodnia
sp15b09	Kobieta	109	2020-02-11 10:20:40	DC-430	2	11	149	50	0.5	22.5	29.1	14.5	33.7	35.5	26	486.235	4.97893	2020-02-05 13:52:24	sp15a15	Mężczyzna	2008-12-10	Nie	Wcale	Wcale	Mniej niż 30 min. w ciągu dnia	30 min. do 2 godz. na dzień	6 - 10 razy w ciągu dnia	5 dni	1899-12-31 08:20:00	1899-12-31	1899-12-31 22:10:00	1899-12-31 06:30:00	1899-12-31 08:20:00	1899-12-31	1899-12-31 23:00:00	1899-12-31 09:00:00	Nie	Nie	Bardzo dobra	Nigdy/ rzadziej niż raz na tydzień	Nigdy/ rzadziej niż raz na tydzień	1-3 razy w ciągu tygodnia	1-3 razy w ciągu tygodnia	1-3 razy w ciągu tygodnia	1-3 razy w ciągu tygodnia	4-6 razy w ciągu tygodnia	3 razy w ciągu dnia	1-3 razy w ciągu tygodnia	1-3 razy w ciągu tygodnia
sp15b12	Kobieta	69	2020-02-11 10:18:42	DC-430	2	10	142	30.9	0.5	15.3	16.5	5.1	24.5	25.8	18.9	683.266	5.51785	2020-02-05 13:28:18	sp15a17	Kobieta	2008-11-10	Nie	30 min. do 2 godz. na dzień	Około 2-3 godz. na dzień	30 min. do 2 godz. na dzień	30 min. do 2 godz. na dzień	6 - 10 razy w ciągu dnia	4 dni	1899-12-31 08:00:00	1899-12-31	1899-12-31 21:30:00	1899-12-31 06:30:00	1899-12-31 08:00:00	1899-12-31	1899-12-31 23:00:00	1899-12-31 10:30:00	Nie	Nie	Bardzo dobra	1-3 razy w ciągu tygodnia	4-6 razy w ciągu tygodnia	1-3 razy w ciągu tygodnia	1-3 razy w ciągu tygodnia	4-6 razy w ciągu tygodnia	4-6 razy w ciągu tygodnia	4-6 razy w ciągu tygodnia	3 razy w ciągu dnia	4-6 razy w ciągu tygodnia	Nigdy/ rzadziej niż raz na tydzień
sp16a03	Mężczyzna	75	2020-02-11 10:26:42	DC-360	2	12	156	38.1	0.5	15.7	8.8	3.4	32.9	34.7	25.4	575.103	4.53777	2020-02-05 13:28:54	sp15a19	Kobieta	2008-03-31	Tak	30 min. do 2 godz. na dzień	Około 2-3 godz. na dzień	Mniej niż 30 min. w ciągu dnia	30 min. do 2 godz. na dzień	11 - 20 razy w ciągu dnia	4 dni	1899-12-31 07:30:00	1899-12-31	1899-12-31 23:50:00	1899-12-31 07:30:00	1899-12-31 09:00:00	1899-12-31	1899-12-31 03:00:00	1899-12-31 11:30:00	Tak	Tak	Raczej zła	Nigdy/ rzadziej niż raz na tydzień	4-6 razy w ciągu tygodnia	1-3 razy w ciągu tygodnia	Nigdy/ rzadziej niż raz na tydzień	Nigdy/ rzadziej niż raz na tydzień	1-3 razy w ciągu tygodnia	1 raz na dzień	1 raz na dzień	Nigdy/ rzadziej niż raz na tydzień	4-6 razy w ciągu tygodnia
sp16a05	Kobieta	74	2020-02-11 10:23:17	DC-360	2	12	157	53.3	0.5	21.6	27.5	14.7	36.6	38.6	28.3	538.187	5.83347	2020-02-07 12:42:33	sp15b09	Kobieta	2009-02-11	Nie	Około 2-3 godz. na dzień	Około 2-3 godz. na dzień	30 min. do 2 godz. na dzień	30 min. do 2 godz. na dzień	11 - 20 razy w ciągu dnia	2 dni	1899-12-31 10:30:20	1899-12-31 00:20:05	1899-12-31 21:00:00	1899-12-31 06:30:00	1899-12-31 12:10:30	1899-12-31 00:30:30	1899-12-31 22:00:00	1899-12-31 10:00:00	Tak	Nie	Całkiem niezła	Nigdy/ rzadziej niż raz na tydzień	1-3 razy w ciągu tygodnia	1-3 razy w ciągu tygodnia	Nigdy/ rzadziej niż raz na tydzień	1-3 razy w ciągu tygodnia	1-3 razy w ciągu tygodnia	1-3 razy w ciągu tygodnia	4-6 razy w ciągu tygodnia	1-3 razy w ciągu tygodnia	1-3 razy w ciągu tygodnia
sp16a08	Kobieta	111	2020-02-11 10:24:40	DC-430	2	11	154	32.1	0.5	13.5	10.4	3.3	27.3	28.8	21.1	723.749	4.09633	2020-02-07 12:58:39	sp15b12	Kobieta	2009-07-06	Nie	Około 2-3 godz. na dzień	Około 2-3 godz. na dzień	30 min. do 2 godz. na dzień	30 min. do 2 godz. na dzień	Mniej niż 5 razy w ciągu dnia	7 dni	1899-12-31 09:15:10	1899-12-31 09:15:10	1899-12-31 10:00:00	1899-12-31 07:00:00	1899-12-31 11:10:12	1899-12-31 01:15:10	1899-12-31 10:45:00	1899-12-31 10:00:00	Nie	Nie	Całkiem niezła	Nigdy/ rzadziej niż raz na tydzień	4-6 razy w ciągu tygodnia	Nigdy/ rzadziej niż raz na tydzień	Nigdy/ rzadziej niż raz na tydzień	1-3 razy w ciągu tygodnia	4-6 razy w ciągu tygodnia	Nigdy/ rzadziej niż raz na tydzień	3 razy w ciągu dnia	1-3 razy w ciągu tygodnia	Nigdy/ rzadziej niż raz na tydzień
sp16a09	Kobieta	72	2020-02-11 10:23:47	DC-430	2	12	155	44.6	0.5	18.6	22.1	9.9	32.9	34.7	25.4	612.113	5.08935	2020-02-07 12:24:41	sp16a01	Mężczyzna	2007-02-17	Nie	Wcale	30 min. do 2 godz. na dzień	Około 2-3 godz. na dzień	Około 3-6 godz. na dzień	11 - 20 razy w ciągu dnia	7 dni	1899-12-31 07:00:00	1899-12-31	1899-12-31 20:00:00	1899-12-31 07:00:00	1899-12-31 07:00:00	1899-12-31 08:00:00	1899-12-31 21:30:00	1899-12-31 09:00:00	Nie	Nie	Całkiem niezła	4 lub więcej razy w ciągu dnia	4 lub więcej razy w ciągu dnia	Nigdy/ rzadziej niż raz na tydzień	2 razy na dzień	1 raz na dzień	4 lub więcej razy w ciągu dnia	4 lub więcej razy w ciągu dnia	1-3 razy w ciągu tygodnia	4-6 razy w ciągu tygodnia	1-3 razy w ciągu tygodnia
sp16a11	Kobieta	73	2020-02-11 10:25:43	DC-430	2	13	168	70.9	0.5	25.1	34.2	24.2	44.3	46.7	34.2	616.821	5.28357	2020-02-07 12:05:47	sp16a03	Mężczyzna	2007-02-28	Nie	30 min. do 2 godz. na dzień	30 min. do 2 godz. na dzień	Mniej niż 30 min. w ciągu dnia	Mniej niż 30 min. w ciągu dnia	Mniej niż 5 razy w ciągu dnia, 6 - 10 razy w ciągu dnia	3 dni	1899-12-31 08:30:00	1899-12-31 03:00:00	1899-12-31 21:00:00	1899-12-31 06:00:00	1899-12-31 08:00:00	1899-12-31 03:00:00	1899-12-31 15:00:00	1899-12-31 04:30:00	Nie	Nie	Całkiem niezła	1-3 razy w ciągu tygodnia	3 razy w ciągu dnia	4 lub więcej razy w ciągu dnia	1 raz na dzień	4 lub więcej razy w ciągu dnia	4-6 razy w ciągu tygodnia	4 lub więcej razy w ciągu dnia	3 razy w ciągu dnia	3 razy w ciągu dnia	4-6 razy w ciągu tygodnia
sp16a13	Mężczyzna	110	2020-02-11 10:22:42	DC-430	2	12	157	44.8	0.5	18.2	13.5	6	36.8	38.8	28.4	539.36	5.36177	2020-02-07 12:20:15	sp16a05	Kobieta	2007-07-05	Nie	Około 2-3 godz. na dzień	Około 2-3 godz. na dzień	30 min. do 2 godz. na dzień	Około 2-3 godz. na dzień	11 - 20 razy w ciągu dnia	7 dni	1899-12-31 07:30:00	1899-12-31	1899-12-31 23:00:00	1899-12-31 06:30:00	1899-12-31 09:00:00	1899-12-31	1899-12-31 23:30:00	1899-12-31 09:00:00	Tak	Nie	Całkiem niezła	1-3 razy w ciągu tygodnia	1-3 razy w ciągu tygodnia	Nigdy/ rzadziej niż raz na tydzień	1-3 razy w ciągu tygodnia	4-6 razy w ciągu tygodnia	4-6 razy w ciągu tygodnia	1-3 razy w ciągu tygodnia	3 razy w ciągu dnia	1-3 razy w ciągu tygodnia	1 raz na dzień
sp16a14	Mężczyzna	73	2020-02-11 10:19:50	DC-360	2	12	151	45.4	0.5	19.9	14.9	6.8	36.6	38.6	28.3	490.84	5.22508	2020-02-07 12:29:54	sp16a08	Kobieta	2008-03-30	Tak	30 min. do 2 godz. na dzień	30 min. do 2 godz. na dzień	Wcale	Wcale	11 - 20 razy w ciągu dnia	0 dni	1899-12-31 07:10:00	1899-12-31	1899-12-31 21:40:00	1899-12-31 06:55:00	1899-12-31 08:15:00	1899-12-31	1899-12-31 22:10:00	1899-12-31 08:10:00	Nie	Nie	Bardzo dobra	Nigdy/ rzadziej niż raz na tydzień	4 lub więcej razy w ciągu dnia	Nigdy/ rzadziej niż raz na tydzień	Nigdy/ rzadziej niż raz na tydzień	Nigdy/ rzadziej niż raz na tydzień	1-3 razy w ciągu tygodnia, 2 razy na dzień	Nigdy/ rzadziej niż raz na tydzień, 1-3 razy w ciągu tygodnia	3 razy w ciągu dnia, 4 lub więcej razy w ciągu dnia	4-6 razy w ciągu tygodnia	Nigdy/ rzadziej niż raz na tydzień
sp16a15	Mężczyzna	70	2020-02-11 10:20:38	DC-430	2	13	168	44.7	0.5	15.8	3.9	1.7	40.8	43	31.5	472.404	5.66111	2020-02-07 12:17:34	sp16a09	Kobieta	2007-02-25	Nie	30 min. do 2 godz. na dzień	Około 2-3 godz. na dzień	Wcale	Wcale	6 - 10 razy w ciągu dnia	5 dni	1899-12-31 08:30:00	1899-12-31	1899-12-31 22:30:00	1899-12-31 07:00:00	1899-12-31 08:40:00	1899-12-31	1899-12-31 23:30:00	1899-12-31 08:10:00	Tak	Nie	Całkiem niezła	Nigdy/ rzadziej niż raz na tydzień	1-3 razy w ciągu tygodnia	Nigdy/ rzadziej niż raz na tydzień	4-6 razy w ciągu tygodnia	4-6 razy w ciągu tygodnia, 2 razy na dzień	4 lub więcej razy w ciągu dnia	Nigdy/ rzadziej niż raz na tydzień	3 razy w ciągu dnia	2 razy na dzień	1-3 razy w ciągu tygodnia
sp16a17	Mężczyzna	71	2020-02-11 10:22:28	DC-430	2	11	145	32.7	0.5	15.6	9.2	3	28.1	29.7	21.7	555.031	4.52618	2020-02-07 12:11:04	sp16a10	Mężczyzna	2020-05-10	Nie	30 min. do 2 godz. na dzień	30 min. do 2 godz. na dzień	Mniej niż 30 min. w ciągu dnia	Mniej niż 30 min. w ciągu dnia	Mniej niż 5 razy w ciągu dnia	3 dni	1899-12-31 09:30:20	1899-12-31	1899-12-31 22:00:00	1899-12-31 06:50:00	1899-12-31 10:00:00	1899-12-31	1899-12-31 23:40:00	1899-12-31 09:30:00	Tak	Nie	Całkiem niezła	Nigdy/ rzadziej niż raz na tydzień	1-3 razy w ciągu tygodnia	1-3 razy w ciągu tygodnia	4-6 razy w ciągu tygodnia	Nigdy/ rzadziej niż raz na tydzień	4-6 razy w ciągu tygodnia	1-3 razy w ciągu tygodnia	3 razy w ciągu dnia	1-3 razy w ciągu tygodnia	Nigdy/ rzadziej niż raz na tydzień
sp16a18	Mężczyzna	112	2020-02-11 10:27:55	DC-430	2	12	145	37.6	0.5	17.9	14.7	5.5	30.4	32.1	23.5	578.47	5.29666	2020-02-07 12:06:43	sp16a13	Mężczyzna	2007-05-14	Nie	Wcale	30 min. do 2 godz. na dzień	Mniej niż 30 min. w ciągu dnia	Mniej niż 30 min. w ciągu dnia	Nie mam dostępu do smatrtfona	7 dni	1899-12-31 10:00:00	1899-12-31 10:00:00	1899-12-31 10:00:00	1899-12-31 06:30:00	1899-12-31 08:00:00	1899-12-31 10:00:00	1899-12-31 09:00:00	1899-12-31 09:00:00	Nie	Nie	Bardzo dobra	Nigdy/ rzadziej niż raz na tydzień	1-3 razy w ciągu tygodnia	Nigdy/ rzadziej niż raz na tydzień	4-6 razy w ciągu tygodnia	4-6 razy w ciągu tygodnia	1 raz na dzień	2 razy na dzień	3 razy w ciągu dnia	1 raz na dzień	Nigdy/ rzadziej niż raz na tydzień
sp17a02	Mężczyzna	76	2020-02-11 10:32:57	DC-430	2	13	162	38.3	0.5	14.6	6.6	2.5	33.9	35.8	26.2	631.955	4.14698	2020-02-07 12:13:37	sp16a14	Mężczyzna	2007-12-30	Nie	30 min. do 2 godz. na dzień	Około 2-3 godz. na dzień	30 min. do 2 godz. na dzień	30 min. do 2 godz. na dzień	6 - 10 razy w ciągu dnia	7 dni	1899-12-31 07:00:00	1899-12-31	1899-12-31 22:30:00	1899-12-31 06:00:00	1899-12-31 07:00:00	1899-12-31	1899-12-31 23:00:00	1899-12-31 07:30:00	Nie	Nie	Bardzo dobra	4-6 razy w ciągu tygodnia	1-3 razy w ciągu tygodnia	Nigdy/ rzadziej niż raz na tydzień	1 raz na dzień	1-3 razy w ciągu tygodnia	4 lub więcej razy w ciągu dnia	1-3 razy w ciągu tygodnia	1-3 razy w ciągu tygodnia	4-6 razy w ciągu tygodnia	Nigdy/ rzadziej niż raz na tydzień
sp17a03	Kobieta	78	2020-02-11 10:35:57	DC-360	2	13	162	70.6	0.5	26.9	35.4	25	43.3	45.6	33.4	460.085	5.18766	2020-02-07 12:29:35	sp16a16	Kobieta	2007-08-01	Tak	30 min. do 2 godz. na dzień	Wcale	Około 2-3 godz. na dzień	Wcale	6 - 10 razy w ciągu dnia	0 dni	1899-12-31 06:50:00	1899-12-31	1899-12-31 22:00:00	1899-12-31 07:00:00	1899-12-31 21:00:00	1899-12-31 21:00:00	1899-12-31 23:00:00	1899-12-31 10:00:00	Nie	Nie	Bardzo dobra	Nigdy/ rzadziej niż raz na tydzień	4 lub więcej razy w ciągu dnia	1-3 razy w ciągu tygodnia	Nigdy/ rzadziej niż raz na tydzień	Nigdy/ rzadziej niż raz na tydzień	1-3 razy w ciągu tygodnia	1-3 razy w ciągu tygodnia	3 razy w ciągu dnia	Nigdy/ rzadziej niż raz na tydzień	Nigdy/ rzadziej niż raz na tydzień
sp17a06	Kobieta	115	2020-02-11 10:34:33	DC-430	2	13	158	52.5	0.5	21	25.3	13.3	37.2	39.2	28.7	538.76	5.13281	2020-02-07 12:04:06	sp16a17	Mężczyzna	2007-05-04	Tak	Około 2-3 godz. na dzień	Około 2-3 godz. na dzień	30 min. do 2 godz. na dzień	30 min. do 2 godz. na dzień	51 - 100 razy w ciągu dnia	3 dni	1899-12-31 08:30:50	1900-01-01 06:12:16	1899-12-31 10:23:00	1899-12-31 10:30:00	1899-12-31 10:12:40	1899-12-31 01:21:30	1899-12-31 23:30:00	1899-12-31 12:16:00	Nie	Nie	Bardzo dobra	4-6 razy w ciągu tygodnia	4-6 razy w ciągu tygodnia	4-6 razy w ciągu tygodnia	4-6 razy w ciągu tygodnia	4-6 razy w ciągu tygodnia	4-6 razy w ciągu tygodnia	4-6 razy w ciągu tygodnia	Nigdy/ rzadziej niż raz na tydzień	4-6 razy w ciągu tygodnia	4-6 razy w ciągu tygodnia
sp17a07	Kobieta	113	2020-02-11 10:30:21	DC-430	2	13	159	48.6	0.5	19.2	25.2	12.2	34.5	36.4	26.6	701.81	4.65042	2020-02-07 12:12:52	sp16a18	Mężczyzna	2008-06-06	Nie	Około 2-3 godz. na dzień	30 min. do 2 godz. na dzień	Około 2-3 godz. na dzień	30 min. do 2 godz. na dzień	21 - 50 razy w ciągu dnia	6 dni	1899-12-31 09:30:00	1899-12-31	1899-12-31 21:10:00	1899-12-31 06:45:00	1899-12-31 10:00:00	1899-12-31	1899-12-31 21:40:00	1899-12-31 09:00:00	Tak	Tak	Raczej zła	1-3 razy w ciągu tygodnia	Nigdy/ rzadziej niż raz na tydzień	4 lub więcej razy w ciągu dnia	3 razy w ciągu dnia	3 razy w ciągu dnia	4 lub więcej razy w ciągu dnia	Nigdy/ rzadziej niż raz na tydzień	4-6 razy w ciągu tygodnia, 4 lub więcej razy w ciągu dnia	2 razy na dzień	4-6 razy w ciągu tygodnia
sp17a10	Kobieta	74	2020-02-11 10:28:50	DC-430	2	13	154	43.7	0.5	18.4	18	7.9	34	35.8	26.2	530.984	5.8695	2020-02-07 11:59:43	sp16a20	Mężczyzna	2008-02-15	Nie	Około 3-6 godz. na dzień	Około 3-6 godz. na dzień	Około 2-3 godz. na dzień	Około 3-6 godz. na dzień	Mniej niż 5 razy w ciągu dnia	3 dni	1899-12-31 08:00:00	1899-12-31 08:00:00	1899-12-31 23:00:00	1899-12-31 07:30:00	1899-12-31 10:00:00	1899-12-31 02:00:00	1899-12-31 02:00:00	1899-12-31 12:00:00	Nie	Nie	Bardzo dobra	1-3 razy w ciągu tygodnia	4 lub więcej razy w ciągu dnia	4 lub więcej razy w ciągu dnia	1-3 razy w ciągu tygodnia	1-3 razy w ciągu tygodnia	4 lub więcej razy w ciągu dnia	4 lub więcej razy w ciągu dnia	Nigdy/ rzadziej niż raz na tydzień	3 razy w ciągu dnia	1-3 razy w ciągu tygodnia
sp17a13	Mężczyzna	75	2020-02-11 10:31:02	DC-430	2	13	173	73.7	0.5	24.6	24.6	18.1	52.8	55.6	40.7	501.242	5.88575	2020-02-06 13:24:50	sp17a02	Mężczyzna	2006-09-20	Nie	Wcale	30 min. do 2 godz. na dzień	Mniej niż 30 min. w ciągu dnia	30 min. do 2 godz. na dzień	11 - 20 razy w ciągu dnia	6 dni	1899-12-31 07:00:00	1899-12-31 07:00:00	1899-12-31 22:00:00	1899-12-31 10:00:00	1899-12-31 10:00:00	1899-12-31 10:00:00	1899-12-31 23:00:00	1899-12-31 10:00:00	Nie	Nie	Bardzo dobra	1 raz na dzień	1 raz na dzień	Nigdy/ rzadziej niż raz na tydzień	1 raz na dzień	1 raz na dzień	2 razy na dzień	1 raz na dzień	1-3 razy w ciągu tygodnia, 3 razy w ciągu dnia	1 raz na dzień	Nigdy/ rzadziej niż raz na tydzień
sp17a17	Kobieta	76	2020-02-11 10:30:02	DC-360	2	13	161	54.1	0.5	20.9	24.5	13.3	38.7	40.8	29.9	524.925	6.35466	2020-02-06 13:17:57	sp17a03	Kobieta	2006-10-11	Nie	Około 3-6 godz. na dzień	Więcej niż 6 godz. na dzień	Około 2-3 godz. na dzień	Około 3-6 godz. na dzień	Więcej niż 100 razy w ciągu dnia	7 dni	1899-12-31 08:30:00	1899-12-31	1899-12-31 23:30:00	1899-12-31 04:50:00	1899-12-31 05:00:00	1899-12-31	1899-12-31 03:00:00	1899-12-31 13:30:00	Nie	Nie	Bardzo dobra	4 lub więcej razy w ciągu dnia	4 lub więcej razy w ciągu dnia	4 lub więcej razy w ciągu dnia	4 lub więcej razy w ciągu dnia	4 lub więcej razy w ciągu dnia	4 lub więcej razy w ciągu dnia	4 lub więcej razy w ciągu dnia	4 lub więcej razy w ciągu dnia	4 lub więcej razy w ciągu dnia	1-3 razy w ciągu tygodnia
sp17a18	Kobieta	77	2020-02-11 10:33:10	DC-360	2	13	168	74.2	0.5	26.3	34.9	25.9	45.8	48.3	35.4	510.665	4.89781	2020-02-07 11:22:10	sp17a06	Mężczyzna	2006-12-06	Tak	30 min. do 2 godz. na dzień	Około 2-3 godz. na dzień	Mniej niż 30 min. w ciągu dnia	Mniej niż 30 min. w ciągu dnia	6 - 10 razy w ciągu dnia	6 dni	1899-12-31 07:30:00	1899-12-31	1899-12-31 22:00:00	1899-12-31 06:30:00	1899-12-31 01:00:00	1899-12-31 12:00:00	1899-12-31 23:30:00	1899-12-31 11:30:00	Tak	Nie	Całkiem niezła	Nigdy/ rzadziej niż raz na tydzień	1-3 razy w ciągu tygodnia	Nigdy/ rzadziej niż raz na tydzień	1-3 razy w ciągu tygodnia	4-6 razy w ciągu tygodnia	4-6 razy w ciągu tygodnia	1-3 razy w ciągu tygodnia	3 razy w ciągu dnia	1-3 razy w ciągu tygodnia	Nigdy/ rzadziej niż raz na tydzień
sp17a19	Kobieta	114	2020-02-11 10:32:48	DC-430	2	13	152	42.4	0.5	18.4	17.4	7.4	33.2	35	25.6	523.191	5.0001	2020-02-06 13:14:11	sp17a10	Kobieta	2006-11-06	Nie	30 min. do 2 godz. na dzień	30 min. do 2 godz. na dzień	30 min. do 2 godz. na dzień	30 min. do 2 godz. na dzień	51 - 100 razy w ciągu dnia	4 dni	1899-12-31 06:00:00	1899-12-31	1899-12-31 23:00:00	1899-12-31 06:00:00	1899-12-31 11:00:00	1899-12-31 02:00:00	1899-12-31 00:30:00	1899-12-31 12:30:00	Tak	Nie	Całkiem niezła	Nigdy/ rzadziej niż raz na tydzień	1 raz na dzień	1 raz na dzień	4-6 razy w ciągu tygodnia	4-6 razy w ciągu tygodnia	1-3 razy w ciągu tygodnia	1-3 razy w ciągu tygodnia	4-6 razy w ciągu tygodnia	1-3 razy w ciągu tygodnia	1-3 razy w ciągu tygodnia
sp18a04	Mężczyzna	77	2020-02-11 10:35:38	DC-430	2	14	159	57.9	0.5	22.9	19.4	11.2	44.3	46.7	34.2	515.496	6.18063	2020-02-06 13:13:40	sp17a13	Mężczyzna	2006-09-01	Nie	30 min. do 2 godz. na dzień	30 min. do 2 godz. na dzień	30 min. do 2 godz. na dzień	30 min. do 2 godz. na dzień	6 - 10 razy w ciągu dnia	6 dni	1899-12-31 06:30:00	1899-12-31	1899-12-31 23:30:00	1899-12-31 09:10:00	1899-12-31 07:00:00	1899-12-31 09:00:00	1899-12-31 23:30:00	1899-12-31 09:10:00	Nie	Tak	Całkiem niezła	Nigdy/ rzadziej niż raz na tydzień	1 raz na dzień	Nigdy/ rzadziej niż raz na tydzień	1 raz na dzień	1 raz na dzień	2 razy na dzień, 3 razy w ciągu dnia	3 razy w ciągu dnia	3 razy w ciągu dnia	2 razy na dzień	4-6 razy w ciągu tygodnia
sp21a02	Kobieta	81	2020-02-12 08:20:00	DC-360	2	7	121	22.7	0.5	15.5	19.6	4.4	17.3	18.3	13.4	682.21	5.56017	2020-02-06 13:22:34	sp17a17	Kobieta	2006-11-03	Nie	Wcale	30 min. do 2 godz. na dzień	Wcale	Wcale	6 - 10 razy w ciągu dnia	6 dni	1899-12-31 07:30:00	1899-12-31 07:30:00	1899-12-31 22:30:00	1899-12-31 06:15:00	1899-12-31 09:30:00	1899-12-31 09:30:00	1899-12-31 23:00:00	1899-12-31 09:00:00	Tak	Nie	Całkiem niezła	1-3 razy w ciągu tygodnia	1-3 razy w ciągu tygodnia	1-3 razy w ciągu tygodnia	4-6 razy w ciągu tygodnia	1 raz na dzień	2 razy na dzień	1-3 razy w ciągu tygodnia	3 razy w ciągu dnia	4-6 razy w ciągu tygodnia	Nigdy/ rzadziej niż raz na tydzień
sp21a03	Mężczyzna	85	2020-02-12 08:25:18	DC-430	2	7	122	22.3	0.5	15	16.6	3.7	17.5	18.6	13.6	645.099	4.6235	2020-02-06 13:25:32	sp17a18	Kobieta	2006-09-24	Nie	30 min. do 2 godz. na dzień	Około 2-3 godz. na dzień	Około 2-3 godz. na dzień	Około 3-6 godz. na dzień	6 - 10 razy w ciągu dnia	4 dni	1899-12-31	1899-12-31	1899-12-31 22:00:00	1899-12-31 05:50:00	1899-12-31	1899-12-31	1899-12-31 23:00:00	1899-12-31 09:25:00	Nie	Nie	Całkiem niezła	Nigdy/ rzadziej niż raz na tydzień	Nigdy/ rzadziej niż raz na tydzień	1-3 razy w ciągu tygodnia	4-6 razy w ciągu tygodnia	1 raz na dzień	4-6 razy w ciągu tygodnia	4 lub więcej razy w ciągu dnia	1-3 razy w ciągu tygodnia	4-6 razy w ciągu tygodnia	Nigdy/ rzadziej niż raz na tydzień
sp21a04	Mężczyzna	120	2020-02-12 08:18:15	DC-430	2	6	124	28.8	0.5	18.7	24.8	7.1	20.5	21.7	15.9	569.945	5.4165	2020-02-06 13:15:59	sp17a19	Kobieta	2006-10-12	Nie	30 min. do 2 godz. na dzień	Około 2-3 godz. na dzień	Wcale	Mniej niż 30 min. w ciągu dnia	6 - 10 razy w ciągu dnia	4 dni	1899-12-31 07:00:00	1899-12-31 01:00:00	1899-12-31 22:00:00	1899-12-31 05:45:00	1899-12-31 11:00:00	1899-12-31 02:00:00	1899-12-31 23:00:00	1899-12-31 12:00:00	Tak	Nie	Całkiem niezła	1-3 razy w ciągu tygodnia	1 raz na dzień	4-6 razy w ciągu tygodnia	3 razy w ciągu dnia	4 lub więcej razy w ciągu dnia	4 lub więcej razy w ciągu dnia	4 lub więcej razy w ciągu dnia	3 razy w ciągu dnia	3 razy w ciągu dnia	1-3 razy w ciągu tygodnia
sp21a05	Kobieta	82	2020-02-12 08:25:30	DC-360	2	7	123	19.6	0.5	13	9.5	1.9	16.8	17.7	13	688.223	4.70902	2020-02-06 12:22:58	sp18a04	Mężczyzna	2005-07-28	Nie	Około 3-6 godz. na dzień	Więcej niż 6 godz. na dzień	Wcale	Około 3-6 godz. na dzień	21 - 50 razy w ciągu dnia, 51 - 100 razy w ciągu dnia	6 dni	1899-12-31 07:00:00	1899-12-31	1899-12-31	1899-12-31 07:00:00	1899-12-31 08:00:00	1899-12-31	1899-12-31 01:00:00	1899-12-31 11:00:00	Tak	Nie	Całkiem niezła	Nigdy/ rzadziej niż raz na tydzień	4-6 razy w ciągu tygodnia	Nigdy/ rzadziej niż raz na tydzień	Nigdy/ rzadziej niż raz na tydzień	4-6 razy w ciągu tygodnia	Nigdy/ rzadziej niż raz na tydzień	Nigdy/ rzadziej niż raz na tydzień	4-6 razy w ciągu tygodnia	Nigdy/ rzadziej niż raz na tydzień	4-6 razy w ciągu tygodnia
sp21a07	Mężczyzna	83	2020-02-12 08:17:30	DC-430	2	7	125	25.5	0.5	16.3	19.4	4.9	19.4	20.6	15.1	619.748	5.39782	2020-02-06 13:51:46	sp21a02	Kobieta	2012-06-13	Nie	30 min. do 2 godz. na dzień	Około 2-3 godz. na dzień	Mniej niż 30 min. w ciągu dnia	Mniej niż 30 min. w ciągu dnia	Mniej niż 5 razy w ciągu dnia	3 dni	1899-12-31 10:00:00	1899-12-31	1899-12-31 21:00:00	1899-12-31 06:30:00	1899-12-31 10:00:00	1899-12-31 10:00:00	1899-12-31 21:00:00	1899-12-31 07:00:00	Nie	Nie	Całkiem niezła	Nigdy/ rzadziej niż raz na tydzień	1-3 razy w ciągu tygodnia	Nigdy/ rzadziej niż raz na tydzień	1-3 razy w ciągu tygodnia	1-3 razy w ciągu tygodnia	1-3 razy w ciągu tygodnia	4-6 razy w ciągu tygodnia	4-6 razy w ciągu tygodnia	4-6 razy w ciągu tygodnia	Nigdy/ rzadziej niż raz na tydzień
sp21a09	Mężczyzna	84	2020-02-12 08:22:01	DC-430	2	7	135	25.9	0.5	14.2	16.7	4.3	20.4	21.6	15.8	719.904	5.23622	2020-02-09 20:14:43	sp21a04	Mężczyzna	2012-12-25	Nie	Około 2-3 godz. na dzień	Około 3-6 godz. na dzień	30 min. do 2 godz. na dzień	30 min. do 2 godz. na dzień	Mniej niż 5 razy w ciągu dnia	2 dni	1899-12-31 10:00:00	1899-12-31	1899-12-31 21:00:00	1899-12-31 06:45:00	1899-12-31 12:00:00	1899-12-31	1899-12-31 22:00:00	1899-12-31 07:30:00	Nie	Nie	Bardzo dobra	Nigdy/ rzadziej niż raz na tydzień	4 lub więcej razy w ciągu dnia	4 lub więcej razy w ciągu dnia	1-3 razy w ciągu tygodnia	3 razy w ciągu dnia	4 lub więcej razy w ciągu dnia	3 razy w ciągu dnia	3 razy w ciągu dnia	2 razy na dzień	Nigdy/ rzadziej niż raz na tydzień
sp21a10	Kobieta	85	2020-02-12 08:37:02	DC-360	2	7	126	22	0.5	13.9	15.5	3.4	17.6	18.6	13.6	732.981	4.42089	2020-02-04 23:49:51	sp21a06	Mężczyzna	2012-09-15	Nie	Wcale, 30 min. do 2 godz. na dzień	Wcale, 30 min. do 2 godz. na dzień	Wcale, Mniej niż 30 min. w ciągu dnia	Wcale, Mniej niż 30 min. w ciągu dnia	Nie mam dostępu do smatrtfona	1 dzień	1899-12-31 10:00:00	1899-12-31	1899-12-31 21:00:00	1899-12-31 07:00:00	1899-12-31 10:00:00	1899-12-31	1899-12-31 21:00:00	1899-12-31 07:00:00	Nie	Nie	Całkiem niezła	Nigdy/ rzadziej niż raz na tydzień	4-6 razy w ciągu tygodnia	1-3 razy w ciągu tygodnia	Nigdy/ rzadziej niż raz na tydzień	1-3 razy w ciągu tygodnia	4-6 razy w ciągu tygodnia	Nigdy/ rzadziej niż raz na tydzień	4 lub więcej razy w ciągu dnia	1-3 razy w ciągu tygodnia	Nigdy/ rzadziej niż raz na tydzień
sp21a12	Mężczyzna	87	2020-02-12 08:40:44	DC-430	2	7	123	20.6	0.5	13.6	11.6	2.4	17.1	18.2	13.3	608.563	5.15692	2020-02-06 12:47:34	sp21a07	Mężczyzna	2012-09-01	Nie	30 min. do 2 godz. na dzień	30 min. do 2 godz. na dzień	Wcale	30 min. do 2 godz. na dzień	Nie mam dostępu do smatrtfona	4 dni	1899-12-31 09:00:00	1899-12-31	1899-12-31 21:00:00	1899-12-31 06:15:00	1899-12-31 10:30:00	1899-12-31	1899-12-31 21:30:00	1899-12-31 08:00:00	Nie	Nie	Bardzo dobra	Nigdy/ rzadziej niż raz na tydzień	4-6 razy w ciągu tygodnia	1-3 razy w ciągu tygodnia	4-6 razy w ciągu tygodnia	1-3 razy w ciągu tygodnia	3 razy w ciągu dnia	1-3 razy w ciągu tygodnia	2 razy na dzień	4-6 razy w ciągu tygodnia	Nigdy/ rzadziej niż raz na tydzień
sp21a15	Kobieta	123	2020-02-12 08:31:03	DC-430	2	6	123	20.6	0.5	13.6	13.8	2.8	16.8	17.8	13	696.997	4.55065	2020-02-04 17:11:15	sp21a09	Mężczyzna	2012-03-24	Nie	30 min. do 2 godz. na dzień	30 min. do 2 godz. na dzień	Mniej niż 30 min. w ciągu dnia	Mniej niż 30 min. w ciągu dnia	Nie mam dostępu do smatrtfona	2 dni	1899-12-31 09:30:00	1899-12-31	1899-12-31 21:15:00	1899-12-31 07:00:00	1899-12-31 12:00:00	1899-12-31	1899-12-31 22:00:00	1899-12-31 09:00:00	Nie	Nie	Całkiem niezła	Nigdy/ rzadziej niż raz na tydzień	4-6 razy w ciągu tygodnia	1-3 razy w ciągu tygodnia	4-6 razy w ciągu tygodnia	4-6 razy w ciągu tygodnia	Nigdy/ rzadziej niż raz na tydzień	4-6 razy w ciągu tygodnia	4 lub więcej razy w ciągu dnia	3 razy w ciągu dnia	Nigdy/ rzadziej niż raz na tydzień
sp21a16	Mężczyzna	83	2020-02-12 08:28:54	DC-360	2	7	131	34	0.5	19.8	26.9	9.1	23.5	24.9	18.2	583.286	5.29225	2020-02-06 15:12:49	sp21a11	Kobieta	2011-12-30	Nie	30 min. do 2 godz. na dzień	Około 2-3 godz. na dzień	30 min. do 2 godz. na dzień	Około 2-3 godz. na dzień	Mniej niż 5 razy w ciągu dnia	1 dzień	1899-12-31 09:00:00	1899-12-31	1899-12-31 22:00:00	1899-12-31 07:00:00	1899-12-31 12:00:00	1899-12-31	1899-12-31 23:00:00	1899-12-31 11:00:00	Tak	Tak	Raczej zła	Nigdy/ rzadziej niż raz na tydzień	1-3 razy w ciągu tygodnia	1-3 razy w ciągu tygodnia	Nigdy/ rzadziej niż raz na tydzień	Nigdy/ rzadziej niż raz na tydzień	Nigdy/ rzadziej niż raz na tydzień	Nigdy/ rzadziej niż raz na tydzień	Nigdy/ rzadziej niż raz na tydzień	4-6 razy w ciągu tygodnia	1-3 razy w ciągu tygodnia
sp21a17	Kobieta	84	2020-02-12 08:31:49	DC-360	2	7	126	22.8	0.5	14.4	13.2	3	18.8	19.8	14.5	636.14	5.8737	2020-02-06 13:09:00	sp21a12	Mężczyzna	2012-11-08	Nie	30 min. do 2 godz. na dzień	Około 2-3 godz. na dzień	30 min. do 2 godz. na dzień	30 min. do 2 godz. na dzień	Mniej niż 5 razy w ciągu dnia	4 dni	1899-12-31 09:00:00	1899-12-31 09:00:00	1899-12-31 10:00:00	1899-12-31 07:00:00	1899-12-31 08:00:00	1899-12-31	1899-12-31 11:00:00	1899-12-31 08:00:00	Nie	Nie	Bardzo dobra	Nigdy/ rzadziej niż raz na tydzień	4-6 razy w ciągu tygodnia	1-3 razy w ciągu tygodnia	4-6 razy w ciągu tygodnia	4-6 razy w ciągu tygodnia	1 raz na dzień	1 raz na dzień	3 razy w ciągu dnia	1-3 razy w ciągu tygodnia	1-3 razy w ciągu tygodnia
sp21a19	Kobieta	124	2020-02-12 08:38:04	DC-430	2	7	124	20.8	0.5	13.5	17	3.5	16.4	17.3	12.7	806.067	5.16032	2020-02-05 09:59:47	sp21a13	Kobieta	2012-01-17	Nie	Wcale	Wcale	Wcale	Wcale	Nie mam dostępu do smatrtfona	4 dni	1899-12-31 12:10:11	1899-12-31 12:02:05	1899-12-31 22:00:00	1899-12-31 07:00:00	1899-12-31 12:05:03	1899-12-31 12:05:03	1899-12-31 22:00:00	1899-12-31 11:00:00	Tak	Tak	Raczej zła	1-3 razy w ciągu tygodnia	1-3 razy w ciągu tygodnia	1-3 razy w ciągu tygodnia	1-3 razy w ciągu tygodnia	1-3 razy w ciągu tygodnia	1-3 razy w ciągu tygodnia	1-3 razy w ciągu tygodnia	1-3 razy w ciągu tygodnia	1-3 razy w ciągu tygodnia	1-3 razy w ciągu tygodnia
sp21a20	Mężczyzna	122	2020-02-12 08:27:30	DC-430	2	8	133	23.7	0.5	13.4	11.4	2.7	19.8	21	15.4	672.519	4.7594	2020-02-17 10:52:54	sp21a14	Mężczyzna	2012-11-02	Nie	Wcale	30 min. do 2 godz. na dzień	Mniej niż 30 min. w ciągu dnia	Mniej niż 30 min. w ciągu dnia	Mniej niż 5 razy w ciągu dnia	2 dni	1899-12-31 10:00:00	1899-12-31 10:00:00	1899-12-31 20:30:00	1899-12-31 06:30:00	1899-12-31 10:00:00	1899-12-31 10:00:00	1899-12-31 21:00:00	1899-12-31 07:30:00	Nie	Nie	Bardzo dobra	Nigdy/ rzadziej niż raz na tydzień	4-6 razy w ciągu tygodnia	Nigdy/ rzadziej niż raz na tydzień	1-3 razy w ciągu tygodnia	Nigdy/ rzadziej niż raz na tydzień	1 raz na dzień	1-3 razy w ciągu tygodnia	1 raz na dzień	3 razy w ciągu dnia	Nigdy/ rzadziej niż raz na tydzień
sp21a21	Mężczyzna	121	2020-02-12 08:22:16	DC-430	2	7	130	22	0.5	13	12	2.6	18.3	19.4	14.2	686.219	5.00771	2020-02-06 20:47:49	sp21a15	Kobieta	2012-11-12	Nie	30 min. do 2 godz. na dzień	30 min. do 2 godz. na dzień	Wcale	Mniej niż 30 min. w ciągu dnia	Nie mam dostępu do smatrtfona	4 dni	1899-12-31 10:00:00	1899-12-31	1899-12-31 21:00:00	1899-12-31 07:00:00	1899-12-31 10:00:00	1899-12-31	1899-12-31 21:30:00	1899-12-31 07:30:00	Nie	Nie	Bardzo dobra	Nigdy/ rzadziej niż raz na tydzień	1-3 razy w ciągu tygodnia	Nigdy/ rzadziej niż raz na tydzień	1-3 razy w ciągu tygodnia	1 raz na dzień	4 lub więcej razy w ciągu dnia	Nigdy/ rzadziej niż raz na tydzień	Nigdy/ rzadziej niż raz na tydzień	3 razy w ciągu dnia	Nigdy/ rzadziej niż raz na tydzień
sp21a22	Mężczyzna	86	2020-02-12 08:34:38	DC-430	2	7	122	19.1	0.5	12.8	10.8	2.1	16	17	12.4	660.473	4.9596	2020-02-11 09:04:30	sp21a17	Kobieta	2012-03-11	Nie	30 min. do 2 godz. na dzień	Około 2-3 godz. na dzień	Mniej niż 30 min. w ciągu dnia	Mniej niż 30 min. w ciągu dnia	Nie mam dostępu do smatrtfona	4 dni	1899-12-31 10:00:00	1899-12-31	1899-12-31 21:00:00	1899-12-31 07:00:00	1899-12-31 12:00:00	1899-12-31	1899-12-31 21:00:00	1899-12-31 09:00:00	Tak	Nie	Bardzo dobra	Nigdy/ rzadziej niż raz na tydzień	1-3 razy w ciągu tygodnia	Nigdy/ rzadziej niż raz na tydzień	Nigdy/ rzadziej niż raz na tydzień	1-3 razy w ciągu tygodnia	Nigdy/ rzadziej niż raz na tydzień	4-6 razy w ciągu tygodnia	4 lub więcej razy w ciągu dnia	Nigdy/ rzadziej niż raz na tydzień	Nigdy/ rzadziej niż raz na tydzień
sp21b01	Kobieta	86	2020-02-12 08:43:40	DC-360	2	7	129	29.4	0.5	17.7	23.2	6.8	21.4	22.6	16.5	592.208	5.58159	2020-02-12 14:26:38	sp21a19	Kobieta		Nie	30 min. do 2 godz. na dzień	30 min. do 2 godz. na dzień	Mniej niż 30 min. w ciągu dnia	Mniej niż 30 min. w ciągu dnia	Mniej niż 5 razy w ciągu dnia	3 dni	1899-12-31 10:00:00	1899-12-31 10:00:00	1899-12-31 21:00:00	1899-12-31 07:00:00	1899-12-31 10:00:00	1899-12-31 10:00:00	1899-12-31 22:00:00	1899-12-31 08:00:00	Nie	Nie	Bardzo dobra	Nigdy/ rzadziej niż raz na tydzień	1-3 razy w ciągu tygodnia	1-3 razy w ciągu tygodnia	4-6 razy w ciągu tygodnia	1-3 razy w ciągu tygodnia	4-6 razy w ciągu tygodnia	4-6 razy w ciągu tygodnia	1-3 razy w ciągu tygodnia	3 razy w ciągu dnia	Nigdy/ rzadziej niż raz na tydzień
sp21b02	Kobieta	125	2020-02-12 08:43:42	DC-430	2	7	126	31.7	0.5	20	31.1	9.9	20.7	21.8	16	665.713	4.56637	2020-02-04 22:16:56	sp21a20	Mężczyzna	2012-04-20	Nie	30 min. do 2 godz. na dzień	30 min. do 2 godz. na dzień	Wcale	30 min. do 2 godz. na dzień	Nie mam dostępu do smatrtfona	6 dni	1899-12-31 09:30:00	1899-12-31	1899-12-31 21:30:00	1899-12-31 07:00:00	1899-12-31 10:30:00	1899-12-31	1899-12-31 22:00:00	1899-12-31 09:30:00	Nie	Tak	Całkiem niezła	1-3 razy w ciągu tygodnia	4-6 razy w ciągu tygodnia	1-3 razy w ciągu tygodnia	1-3 razy w ciągu tygodnia	1-3 razy w ciągu tygodnia	4-6 razy w ciągu tygodnia	1-3 razy w ciągu tygodnia	2 razy na dzień	4-6 razy w ciągu tygodnia	Nigdy/ rzadziej niż raz na tydzień
sp21b05	Mężczyzna	128	2020-02-12 08:55:29	DC-430	2	7	124	26.4	0.5	17.2	24.9	6.6	18.6	19.8	14.5	691.515	5.35196	2020-02-05 11:31:11	sp21b01	Kobieta	2012-07-12	Tak	30 min. do 2 godz. na dzień	30 min. do 2 godz. na dzień	Wcale	Mniej niż 30 min. w ciągu dnia	Nie mam dostępu do smatrtfona	3 dni	1899-12-31 08:50:00	1899-12-31 00:45:00	1899-12-31 22:00:00	1899-12-31 06:50:00	1899-12-31 10:00:00	1899-12-31	1899-12-31 22:30:00	1899-12-31 09:00:00	Nie	Nie	Bardzo dobra	1-3 razy w ciągu tygodnia	4-6 razy w ciągu tygodnia	Nigdy/ rzadziej niż raz na tydzień	4-6 razy w ciągu tygodnia	1 raz na dzień	1 raz na dzień	1 raz na dzień	4 lub więcej razy w ciągu dnia	1-3 razy w ciągu tygodnia	Nigdy/ rzadziej niż raz na tydzień
sp21b08	Mężczyzna	91	2020-02-12 08:58:51	DC-430	2	7	135	27.3	0.5	15	15.2	4.1	21.9	23.2	17	607.337	4.69392	2020-02-11 17:38:35	sp21b05	Mężczyzna	2012-06-21	Tak	Wcale	Wcale	Mniej niż 30 min. w ciągu dnia	Mniej niż 30 min. w ciągu dnia	Mniej niż 5 razy w ciągu dnia	3 dni	1899-12-31 10:00:00	1899-12-31 02:00:00	1899-12-31 20:00:00	1899-12-31 07:00:00	1899-12-31 10:00:00	1899-12-31 10:00:00	1899-12-31 20:00:00	1899-12-31 08:00:00	Nie	Nie	Bardzo dobra	Nigdy/ rzadziej niż raz na tydzień	1-3 razy w ciągu tygodnia	Nigdy/ rzadziej niż raz na tydzień	4-6 razy w ciągu tygodnia	Nigdy/ rzadziej niż raz na tydzień	3 razy w ciągu dnia	1-3 razy w ciągu tygodnia	4 lub więcej razy w ciągu dnia	4 lub więcej razy w ciągu dnia	Nigdy/ rzadziej niż raz na tydzień
sp21b09	Kobieta	126	2020-02-12 08:46:36	DC-430	2	7	121	22.3	0.5	15.2	17.7	3.9	17.4	18.4	13.5	656.904	5.66112	2020-02-12 22:26:11	sp21b10	Mężczyzna	2012-12-20	Nie	Około 2-3 godz. na dzień	Około 3-6 godz. na dzień	30 min. do 2 godz. na dzień	Około 2-3 godz. na dzień	Nie mam dostępu do smatrtfona	1 dzień	1899-12-31 09:00:00	1899-12-31	1899-12-31 22:00:00	1899-12-31 06:40:00	1899-12-31 10:00:00	1899-12-31	1899-12-31 12:00:00	1899-12-31 08:30:00	Nie	Nie	Całkiem niezła	Nigdy/ rzadziej niż raz na tydzień	1-3 razy w ciągu tygodnia	Nigdy/ rzadziej niż raz na tydzień	1-3 razy w ciągu tygodnia	1-3 razy w ciągu tygodnia	Nigdy/ rzadziej niż raz na tydzień	Nigdy/ rzadziej niż raz na tydzień	1 raz na dzień	2 razy na dzień	1-3 razy w ciągu tygodnia
sp21b10	Mężczyzna	91	2020-02-12 08:59:24	DC-360	2	7	126	29.8	0.5	18.8	24	7.2	21.3	22.6	16.5	578.225	5.1397	2020-02-12 18:39:21	sp21b12	Kobieta	2012-10-14	Nie	30 min. do 2 godz. na dzień	30 min. do 2 godz. na dzień	30 min. do 2 godz. na dzień	30 min. do 2 godz. na dzień	Nie mam dostępu do smatrtfona	5 dni	1899-12-31	1899-12-31	1899-12-31 21:00:00	1899-12-31 07:00:00	1899-12-31 08:00:00	1899-12-31	1899-12-31 21:30:00	1899-12-31 09:00:00	Nie	Tak	Bardzo dobra	Nigdy/ rzadziej niż raz na tydzień	1-3 razy w ciągu tygodnia	Nigdy/ rzadziej niż raz na tydzień	Nigdy/ rzadziej niż raz na tydzień	Nigdy/ rzadziej niż raz na tydzień	Nigdy/ rzadziej niż raz na tydzień	1-3 razy w ciągu tygodnia	3 razy w ciągu dnia	4-6 razy w ciągu tygodnia	Nigdy/ rzadziej niż raz na tydzień
sp21b11	Mężczyzna	88	2020-02-12 08:49:09	DC-360	2	7	121	23.4	0.5	16	17.5	4.1	18.2	19.3	14.1	595.548	4.98016	2020-02-11 17:06:09	sp21b18	Mężczyzna	2012-03-10	Nie	Wcale	Około 2-3 godz. na dzień	Wcale	30 min. do 2 godz. na dzień	Nie mam dostępu do smatrtfona	5 dni	1899-12-31 09:00:00	1899-12-31	1899-12-31 21:00:00	1899-12-31 06:30:00	1899-12-31 10:00:00	1899-12-31	1899-12-31 21:00:00	1899-12-31 08:30:00	Nie	Nie	Całkiem niezła	Nigdy/ rzadziej niż raz na tydzień	1-3 razy w ciągu tygodnia	Nigdy/ rzadziej niż raz na tydzień	4-6 razy w ciągu tygodnia	1-3 razy w ciągu tygodnia	1 raz na dzień	1 raz na dzień	1 raz na dzień	1 raz na dzień	Nigdy/ rzadziej niż raz na tydzień
sp21b12	Kobieta	92	2020-02-12 09:01:35	DC-360	2	7	126	20.5	0.5	12.9	10.3	2.1	17.4	18.4	13.5	707.276	5.07781	2020-02-11 21:02:16	sp21b21	Kobieta	2012-04-25	Nie	30 min. do 2 godz. na dzień	Około 2-3 godz. na dzień	Mniej niż 30 min. w ciągu dnia	30 min. do 2 godz. na dzień	Mniej niż 5 razy w ciągu dnia	3 dni	1899-12-31 09:50:00	1899-12-31	1899-12-31 20:30:00	1899-12-31 06:20:00	1899-12-31 11:00:00	1899-12-31	1899-12-31 21:00:00	1899-12-31 08:00:00	Nie	Nie	Bardzo dobra	Nigdy/ rzadziej niż raz na tydzień	4-6 razy w ciągu tygodnia	Nigdy/ rzadziej niż raz na tydzień	1 raz na dzień	2 razy na dzień	2 razy na dzień	Nigdy/ rzadziej niż raz na tydzień	3 razy w ciągu dnia	1 raz na dzień	Nigdy/ rzadziej niż raz na tydzień
sp21b13	Kobieta	90	2020-02-12 08:55:15	DC-430	2	8	128	39.1	0.5	23.9	36.1	14.1	23.7	25	18.3	577.381	5.62568	2020-02-11 17:02:20	sp21b22	Kobieta	2012-06-25	Nie	30 min. do 2 godz. na dzień	30 min. do 2 godz. na dzień	Wcale	Wcale	Nie mam dostępu do smatrtfona	1 dzień	1899-12-31 12:00:12	1899-12-31 12:00:00	1899-12-31 20:00:00	1899-12-31 06:00:00	1899-12-31 12:00:12	1899-12-31 12:00:12	1899-12-31 20:00:00	1899-12-31 08:00:00	Nie	Nie	Bardzo dobra	Nigdy/ rzadziej niż raz na tydzień	1-3 razy w ciągu tygodnia	Nigdy/ rzadziej niż raz na tydzień	1-3 razy w ciągu tygodnia	1-3 razy w ciągu tygodnia	4 lub więcej razy w ciągu dnia	3 razy w ciągu dnia	4-6 razy w ciągu tygodnia	1-3 razy w ciągu tygodnia	Nigdy/ rzadziej niż raz na tydzień
sp21b14	Kobieta	129	2020-02-12 08:58:53	DC-430	2	7	118	21.1	0.5	15.2	18.4	3.9	16.3	17.2	12.6	681.484	5.36341	2020-02-09 18:05:44	sp21b23	Mężczyzna	2012-03-01	Nie	30 min. do 2 godz. na dzień	30 min. do 2 godz. na dzień	Wcale	Wcale	Nie mam dostępu do smatrtfona	1 dzień	1899-12-31 10:10:10	1899-12-31	1899-12-31 20:00:00	1899-12-31 06:00:00	1899-12-31 10:00:00	1899-12-31	1899-12-31 20:00:00	1899-12-31 06:00:00	Nie	Nie	Bardzo dobra	1-3 razy w ciągu tygodnia	1 raz na dzień	Nigdy/ rzadziej niż raz na tydzień	1 raz na dzień	1 raz na dzień	1 raz na dzień	1 raz na dzień	1-3 razy w ciągu tygodnia	1-3 razy w ciągu tygodnia	Nigdy/ rzadziej niż raz na tydzień
sp21b15	Mężczyzna	88	2020-02-12 08:45:10	DC-430	2	8	128	25.3	0.5	15.4	18.2	4.6	19.5	20.7	15.2	690.29	5.1531	2020-02-04 17:58:54	sp21c04	Mężczyzna	2012-05-18	Nie	Wcale	30 min. do 2 godz. na dzień, Około 3-6 godz. na dzień	30 min. do 2 godz. na dzień	Około 2-3 godz. na dzień	Mniej niż 5 razy w ciągu dnia	5 dni	1899-12-31 09:00:00	1899-12-31	1899-12-31 21:20:00	1899-12-31 07:15:00	1899-12-31 09:00:00	1899-12-31	1899-12-31 22:30:00	1899-12-31 08:30:00	Nie	Nie	Całkiem niezła	4-6 razy w ciągu tygodnia	1-3 razy w ciągu tygodnia	Nigdy/ rzadziej niż raz na tydzień	1 raz na dzień	2 razy na dzień	2 razy na dzień	1 raz na dzień	4 lub więcej razy w ciągu dnia	1 raz na dzień	Nigdy/ rzadziej niż raz na tydzień
sp21b16	Mężczyzna	87	2020-02-12 08:46:28	DC-360	2	7	139	31.1	0.5	16.1	16.9	5.3	24.4	25.8	18.9	572.198	5.02309	2020-02-11 20:36:29	sp21c05	Kobieta	2012-04-02	Nie	30 min. do 2 godz. na dzień	Około 2-3 godz. na dzień	Mniej niż 30 min. w ciągu dnia	30 min. do 2 godz. na dzień	Mniej niż 5 razy w ciągu dnia	7 dni	1899-12-31 09:30:00	1899-12-31	1899-12-31 21:30:00	1899-12-31 07:00:00	1899-12-31 11:00:00	1899-12-31	1899-12-31 10:00:00	1899-12-31 09:00:00	Nie	Tak	Całkiem niezła	Nigdy/ rzadziej niż raz na tydzień	4-6 razy w ciągu tygodnia	Nigdy/ rzadziej niż raz na tydzień	1-3 razy w ciągu tygodnia	4-6 razy w ciągu tygodnia	1-3 razy w ciągu tygodnia	Nigdy/ rzadziej niż raz na tydzień	1-3 razy w ciągu tygodnia	4-6 razy w ciągu tygodnia	Nigdy/ rzadziej niż raz na tydzień
sp21b18	Mężczyzna	90	2020-02-12 08:57:07	DC-360	2	7	132	31.9	0.5	18.3	22.4	7.1	23.4	24.8	18.2	570.159	5.53561	2020-02-05 00:00:36	sp21c07	Kobieta	2012-10-08	Nie	30 min. do 2 godz. na dzień	Około 2-3 godz. na dzień	Wcale	Mniej niż 30 min. w ciągu dnia	Nie mam dostępu do smatrtfona	4 dni	1899-12-31 09:30:00	1899-12-31	1899-12-31 20:30:00	1899-12-31 06:45:00	1899-12-31 10:00:00	1899-12-31	1899-12-31 21:50:00	1899-12-31 09:00:00	Nie	Nie	Bardzo dobra	Nigdy/ rzadziej niż raz na tydzień	1-3 razy w ciągu tygodnia	Nigdy/ rzadziej niż raz na tydzień	1-3 razy w ciągu tygodnia	1 raz na dzień	4-6 razy w ciągu tygodnia	Nigdy/ rzadziej niż raz na tydzień	2 razy na dzień	1-3 razy w ciągu tygodnia	Nigdy/ rzadziej niż raz na tydzień
sp21b19	Kobieta	89	2020-02-12 08:54:51	DC-360	2	7	125	25.6	0.5	16.4	23.3	6	18.6	19.6	14.3	707.828	5.30143	2020-02-04 18:38:46	sp21c10	Kobieta	2012-03-13	Nie	30 min. do 2 godz. na dzień	30 min. do 2 godz. na dzień	Wcale, Mniej niż 30 min. w ciągu dnia	Wcale, Mniej niż 30 min. w ciągu dnia	Nie mam dostępu do smatrtfona	3 dni	1899-12-31	1899-12-31	1899-12-31 20:30:00	1899-12-31 06:40:00	1899-12-31	1899-12-31	1899-12-31 21:30:00	1899-12-31 08:00:00	Tak	Nie	Bardzo dobra	Nigdy/ rzadziej niż raz na tydzień	4-6 razy w ciągu tygodnia	Nigdy/ rzadziej niż raz na tydzień	1-3 razy w ciągu tygodnia	4-6 razy w ciągu tygodnia	1 raz na dzień	1-3 razy w ciągu tygodnia	1-3 razy w ciągu tygodnia	4 lub więcej razy w ciągu dnia	Nigdy/ rzadziej niż raz na tydzień
sp21b21	Kobieta	127	2020-02-12 08:51:30	DC-430	2	7	136	28.1	0.5	15.2	19.5	5.5	21.4	22.6	16.5	708.377	5.76049	2020-02-05 18:17:08	sp21c11	Mężczyzna	2012-06-27	Nie	Wcale	Wcale	Wcale	Mniej niż 30 min. w ciągu dnia	Nie mam dostępu do smatrtfona	4 dni	1899-12-31 10:00:00	1899-12-31 10:00:00	1899-12-31 20:00:00	1899-12-31 06:35:00	1899-12-31 10:22:21	1899-12-31 10:00:00	1899-12-31 20:00:00	1899-12-31 07:30:00	Nie	Nie	Całkiem niezła	Nigdy/ rzadziej niż raz na tydzień	1-3 razy w ciągu tygodnia	Nigdy/ rzadziej niż raz na tydzień	Nigdy/ rzadziej niż raz na tydzień	Nigdy/ rzadziej niż raz na tydzień	4-6 razy w ciągu tygodnia	Nigdy/ rzadziej niż raz na tydzień	4 lub więcej razy w ciągu dnia	Nigdy/ rzadziej niż raz na tydzień	Nigdy/ rzadziej niż raz na tydzień
sp21b22	Mężczyzna	89	2020-02-12 08:49:19	DC-430	2	7	128	25.7	0.5	15.7	16.4	4.2	20.3	21.5	15.7	586.431	4.52834	2020-02-11 18:55:47	sp21c22	Mężczyzna	2012-12-30	Nie	30 min. do 2 godz. na dzień	Około 2-3 godz. na dzień	Wcale	30 min. do 2 godz. na dzień	Nie mam dostępu do smatrtfona	0 dni	1899-12-31 09:15:00	1899-12-31	1899-12-31 20:30:00	1899-12-31 06:40:00	1899-12-31 10:00:00	1899-12-31	1899-12-31 21:30:00	1899-12-31 09:30:00	Tak	Nie	Całkiem niezła	Nigdy/ rzadziej niż raz na tydzień	1-3 razy w ciągu tygodnia	Nigdy/ rzadziej niż raz na tydzień	1-3 razy w ciągu tygodnia	4-6 razy w ciągu tygodnia	2 razy na dzień	Nigdy/ rzadziej niż raz na tydzień	1-3 razy w ciągu tygodnia	Nigdy/ rzadziej niż raz na tydzień	Nigdy/ rzadziej niż raz na tydzień
sp21c01	Mężczyzna	125	2020-02-12 11:25:15	DC-430	2	7	128	28.3	0.5	17.3	18.6	5.3	21.7	23	16.8	543.42	5.62876	2020-02-12 20:20:59	sp22a02	Mężczyzna	2011-05-29	Nie	30 min. do 2 godz. na dzień	30 min. do 2 godz. na dzień	30 min. do 2 godz. na dzień	30 min. do 2 godz. na dzień	Nie mam dostępu do smatrtfona	7 dni	1899-12-31 09:00:00	1899-12-31	1899-12-31 22:00:00	1899-12-31 07:00:00	1899-12-31 09:00:00	1899-12-31	1899-12-31 23:00:00	1899-12-31 08:00:00	Nie	Nie	Bardzo dobra	1-3 razy w ciągu tygodnia	4-6 razy w ciągu tygodnia	Nigdy/ rzadziej niż raz na tydzień	Nigdy/ rzadziej niż raz na tydzień	4-6 razy w ciągu tygodnia	4 lub więcej razy w ciągu dnia	Nigdy/ rzadziej niż raz na tydzień	3 razy w ciągu dnia	2 razy na dzień	Nigdy/ rzadziej niż raz na tydzień
sp21c02	Kobieta	170	2020-02-12 11:34:36	DC-430	2	8	127	27.8	0.5	17.2	22.9	6.4	20.3	21.4	15.7	643.146	4.68226	2020-02-10 17:17:30	sp22a03	Kobieta	2011-02-10	Nie	30 min. do 2 godz. na dzień	30 min. do 2 godz. na dzień	Wcale	Wcale	Nie mam dostępu do smatrtfona	4 dni	1899-12-31 09:30:00	1899-12-31 09:30:00	1899-12-31 21:00:00	1899-12-31 06:30:00	1899-12-31 09:30:00	1899-12-31 09:30:00	1899-12-31 21:30:00	1899-12-31 08:00:00	Nie	Nie	Bardzo dobra	1-3 razy w ciągu tygodnia	1-3 razy w ciągu tygodnia	Nigdy/ rzadziej niż raz na tydzień	4-6 razy w ciągu tygodnia	1 raz na dzień	2 razy na dzień	Nigdy/ rzadziej niż raz na tydzień	3 razy w ciągu dnia	Nigdy/ rzadziej niż raz na tydzień	Nigdy/ rzadziej niż raz na tydzień
sp21c05	Kobieta	169	2020-02-12 11:30:12	DC-430	2	7	126	34.2	0.5	21.5	33.7	11.5	21.5	22.7	16.6	636.767	5.04535	2020-02-05 07:33:07	sp22a08	Kobieta	2011-12-03	Tak	Około 2-3 godz. na dzień	Około 2-3 godz. na dzień	Mniej niż 30 min. w ciągu dnia	Mniej niż 30 min. w ciągu dnia	6 - 10 razy w ciągu dnia	6 dni	1899-12-31 09:30:00	1899-12-31 01:00:00	1899-12-31 21:00:00	1899-12-31 06:30:00	1899-12-31 10:00:00	1899-12-31	1899-12-31 22:00:00	1899-12-31 08:00:00	Tak	Tak	Całkiem niezła	Nigdy/ rzadziej niż raz na tydzień	4-6 razy w ciągu tygodnia	1-3 razy w ciągu tygodnia	1-3 razy w ciągu tygodnia	4-6 razy w ciągu tygodnia	3 razy w ciągu dnia	4-6 razy w ciągu tygodnia	3 razy w ciągu dnia	1 raz na dzień	Nigdy/ rzadziej niż raz na tydzień
sp21c06	Mężczyzna	132	2020-02-12 11:25:53	DC-360	2	8	143	39.2	0.5	19.2	21.2	8.3	29.2	30.9	22.6	533.524	5.46375	2020-02-11 21:07:28	sp22a11	Kobieta	2011-06-29	Nie	Wcale	Wcale	30 min. do 2 godz. na dzień	Około 2-3 godz. na dzień	6 - 10 razy w ciągu dnia	6 dni	1899-12-31 08:50:00	1899-12-31	1899-12-31 20:30:00	1899-12-31 06:20:00	1899-12-31 10:00:00	1899-12-31	1899-12-31 22:00:00	1899-12-31 09:00:00	Nie	Nie	Bardzo dobra	Nigdy/ rzadziej niż raz na tydzień	1-3 razy w ciągu tygodnia	Nigdy/ rzadziej niż raz na tydzień	1-3 razy w ciągu tygodnia	1-3 razy w ciągu tygodnia	1-3 razy w ciągu tygodnia	1-3 razy w ciągu tygodnia	4-6 razy w ciągu tygodnia	1-3 razy w ciągu tygodnia	Nigdy/ rzadziej niż raz na tydzień
sp21c07	Kobieta	133	2020-02-12 11:28:25	DC-360	2	7	129	28.8	0.5	17.3	27.7	8	19.7	20.8	15.2	781.55	4.80748	2020-02-07 21:37:36	sp22a12	Mężczyzna	2011-12-06	Nie	30 min. do 2 godz. na dzień	Około 2-3 godz. na dzień	Wcale	Mniej niż 30 min. w ciągu dnia	Mniej niż 5 razy w ciągu dnia	3 dni	1899-12-31 10:00:00	1899-12-31	1899-12-31 21:00:00	1899-12-31 07:00:00	1899-12-31 09:00:00	1899-12-31	1899-12-31 21:00:00	1899-12-31 06:00:00	Nie	Tak	Bardzo dobra	Nigdy/ rzadziej niż raz na tydzień	2 razy na dzień	Nigdy/ rzadziej niż raz na tydzień	Nigdy/ rzadziej niż raz na tydzień	1 raz na dzień	1 raz na dzień	1 raz na dzień	3 razy w ciągu dnia	3 razy w ciągu dnia	Nigdy/ rzadziej niż raz na tydzień
sp21c09	Mężczyzna	167	2020-02-12 11:21:12	DC-430	2	7	126	23.6	0.5	14.9	14.5	3.4	19	20.2	14.8	593.253	4.0113	2020-02-06 11:56:30	sp22a14	Kobieta	2011-11-14	Nie	Około 2-3 godz. na dzień	Około 3-6 godz. na dzień	Około 2-3 godz. na dzień	Około 2-3 godz. na dzień	6 - 10 razy w ciągu dnia	4 dni	1899-12-31 10:00:00	1899-12-31 10:00:00	1899-12-31 21:00:00	1899-12-31 07:00:00	1899-12-31 10:00:00	1899-12-31	1899-12-31 22:00:00	1899-12-31 22:00:00	Nie	Tak	Bardzo dobra	Nigdy/ rzadziej niż raz na tydzień	1-3 razy w ciągu tygodnia	Nigdy/ rzadziej niż raz na tydzień	1-3 razy w ciągu tygodnia	4-6 razy w ciągu tygodnia	4-6 razy w ciągu tygodnia	1-3 razy w ciągu tygodnia	Nigdy/ rzadziej niż raz na tydzień	4-6 razy w ciągu tygodnia	1-3 razy w ciągu tygodnia
sp21c10	Kobieta	126	2020-02-12 11:28:15	DC-430	2	7	134	25.7	0.5	14.3	13.8	3.5	21	22.2	16.3	651.172	4.57147	2020-02-09 18:24:48	sp22a15	Mężczyzna	2011-01-31	Nie	30 min. do 2 godz. na dzień	Około 2-3 godz. na dzień	Mniej niż 30 min. w ciągu dnia	30 min. do 2 godz. na dzień	Nie mam dostępu do smatrtfona, Mniej niż 5 razy w ciągu dnia	1 dzień	1899-12-31 09:00:00	1899-12-31	1899-12-31 21:15:00	1899-12-31 07:15:00	1899-12-31 09:00:00	1899-12-31	1899-12-31 22:00:00	1899-12-31 08:00:00	Nie	Nie	Całkiem niezła	Nigdy/ rzadziej niż raz na tydzień	1-3 razy w ciągu tygodnia	Nigdy/ rzadziej niż raz na tydzień	Nigdy/ rzadziej niż raz na tydzień	Nigdy/ rzadziej niż raz na tydzień	4-6 razy w ciągu tygodnia	4-6 razy w ciągu tygodnia	2 razy na dzień	4-6 razy w ciągu tygodnia	Nigdy/ rzadziej niż raz na tydzień
sp21c11	Mężczyzna	124	2020-02-12 11:21:57	DC-430	2	7	121	21	0.5	14.3	13.4	2.8	17.1	18.2	13.3	604.091	5.50957	2020-02-17 13:35:24	sp22a16	Mężczyzna	2011-12-10	Nie	Wcale	30 min. do 2 godz. na dzień	Wcale	Mniej niż 30 min. w ciągu dnia	Mniej niż 5 razy w ciągu dnia	4 dni	1899-12-31 10:00:00	1899-12-31 10:00:00	1899-12-31 21:00:00	1899-12-31 06:00:00	1899-12-31 10:00:00	1899-12-31 10:00:00	1899-12-31 22:00:00	1899-12-31 07:00:00	Tak	Nie	Całkiem niezła	1-3 razy w ciągu tygodnia	1-3 razy w ciągu tygodnia	Nigdy/ rzadziej niż raz na tydzień	4-6 razy w ciągu tygodnia	1-3 razy w ciągu tygodnia	1 raz na dzień	4-6 razy w ciągu tygodnia	3 razy w ciągu dnia	1 raz na dzień	Nigdy/ rzadziej niż raz na tydzień
sp21c12	Mężczyzna	131	2020-02-12 11:22:38	DC-360	2	7	116	21.4	0.5	15.9	16.2	3.5	16.8	17.9	13.1	567.496	5.15604	2020-02-22 20:02:08	sp22a16	Mężczyzna	2011-01-03	Nie	30 min. do 2 godz. na dzień	Około 2-3 godz. na dzień	Mniej niż 30 min. w ciągu dnia	Mniej niż 30 min. w ciągu dnia	Mniej niż 5 razy w ciągu dnia	5 dni	1899-12-31 08:45:00	1899-12-31	1899-12-31 09:15:00	1899-12-31 06:00:00	1899-12-31 09:00:00	1899-12-31	1899-12-31 22:00:00	1899-12-31 07:00:00	Nie	Nie	Bardzo dobra	Nigdy/ rzadziej niż raz na tydzień	1-3 razy w ciągu tygodnia	Nigdy/ rzadziej niż raz na tydzień	4-6 razy w ciągu tygodnia	1-3 razy w ciągu tygodnia	1-3 razy w ciągu tygodnia	Nigdy/ rzadziej niż raz na tydzień	4 lub więcej razy w ciągu dnia	4-6 razy w ciągu tygodnia	Nigdy/ rzadziej niż raz na tydzień
sp21c14	Kobieta	168	2020-02-12 11:26:11	DC-430	2	7	127	32.1	0.5	19.9	27.2	8.7	22.2	23.4	17.1	525.337	5.40673	2020-02-06 12:03:53	sp22a18	Mężczyzna	2020-10-15	Nie	Około 3-6 godz. na dzień	Około 3-6 godz. na dzień	Około 2-3 godz. na dzień	Około 2-3 godz. na dzień	6 - 10 razy w ciągu dnia	4 dni	1899-12-31 10:00:00	1899-12-31	1899-12-31 21:00:00	1899-12-31 07:00:00	1899-12-31 10:00:00	1899-12-31	1899-12-31 22:00:00	1899-12-31 09:00:00	Nie	Nie	Całkiem niezła	1 raz na dzień	1-3 razy w ciągu tygodnia	Nigdy/ rzadziej niż raz na tydzień	Nigdy/ rzadziej niż raz na tydzień	1-3 razy w ciągu tygodnia	1-3 razy w ciągu tygodnia	Nigdy/ rzadziej niż raz na tydzień	Nigdy/ rzadziej niż raz na tydzień	1-3 razy w ciągu tygodnia	2 razy na dzień
sp21c15	Kobieta	127	2020-02-12 11:32:44	DC-430	2	7	130	32	0.5	18.9	28.7	9.2	21.6	22.8	16.7	658.21	4.80195	2020-02-05 16:07:22	sp22a19	Mężczyzna	1989-10-14	Nie	30 min. do 2 godz. na dzień	Około 2-3 godz. na dzień	30 min. do 2 godz. na dzień	30 min. do 2 godz. na dzień	6 - 10 razy w ciągu dnia	4 dni	1899-12-31 08:30:00	1899-12-31 08:30:00	1899-12-31 21:30:00	1899-12-31 06:30:00	1899-12-31 10:00:00	1899-12-31 10:00:00	1899-12-31 22:00:00	1899-12-31 08:00:00	Nie	Nie	Bardzo dobra	1-3 razy w ciągu tygodnia	1-3 razy w ciągu tygodnia	1-3 razy w ciągu tygodnia	1-3 razy w ciągu tygodnia	4-6 razy w ciągu tygodnia	1-3 razy w ciągu tygodnia	1-3 razy w ciągu tygodnia	4-6 razy w ciągu tygodnia	4-6 razy w ciągu tygodnia	1-3 razy w ciągu tygodnia
sp21c16	Kobieta	134	2020-02-12 11:31:05	DC-360	2	7	124	26.9	0.5	17.5	23.3	6.3	19.5	20.6	15.1	609.243	5.13227	2020-02-12 18:56:03	sp22a20	Mężczyzna	2011-02-15	Nie	30 min. do 2 godz. na dzień	Około 2-3 godz. na dzień	30 min. do 2 godz. na dzień	30 min. do 2 godz. na dzień	Mniej niż 5 razy w ciągu dnia	3 dni	1899-12-31 09:30:00	1899-12-31	1899-12-31 21:30:00	1899-12-31 07:00:00	1899-12-31 10:30:00	1899-12-31	1899-12-31 22:30:00	1899-12-31 09:00:00	Tak	Nie	Całkiem niezła	Nigdy/ rzadziej niż raz na tydzień	4-6 razy w ciągu tygodnia	Nigdy/ rzadziej niż raz na tydzień	Nigdy/ rzadziej niż raz na tydzień	1-3 razy w ciągu tygodnia	1-3 razy w ciągu tygodnia	1-3 razy w ciągu tygodnia	2 razy na dzień	2 razy na dzień	1-3 razy w ciągu tygodnia
sp21c20	Mężczyzna	174	2020-02-12 11:47:28	DC-430	2	7	124	22.2	0.5	14.4	15.9	3.5	17.6	18.7	13.7	671.058	3.90495	2020-02-07 13:43:07	sp22b01	Mężczyzna	2011-08-02	Nie	Wcale	Wcale	Mniej niż 30 min. w ciągu dnia	Wcale	Nie mam dostępu do smatrtfona	5 dni	1899-12-31 09:00:00	1899-12-31	1899-12-31 21:00:00	1899-12-31 06:45:00	1899-12-31 09:00:00	1899-12-31	1899-12-31 21:30:00	1899-12-31 07:00:00	Nie	Nie	Bardzo dobra	Nigdy/ rzadziej niż raz na tydzień	1-3 razy w ciągu tygodnia	Nigdy/ rzadziej niż raz na tydzień	Nigdy/ rzadziej niż raz na tydzień	Nigdy/ rzadziej niż raz na tydzień	4-6 razy w ciągu tygodnia	Nigdy/ rzadziej niż raz na tydzień	3 razy w ciągu dnia	4-6 razy w ciągu tygodnia	Nigdy/ rzadziej niż raz na tydzień
sp21c22	Mężczyzna	131	2020-02-12 11:48:07	DC-430	2	7	124	21.4	0.5	13.9	12	2.6	17.7	18.8	13.8	594.003	5.46777	2020-02-04 16:22:52	sp22b02	Mężczyzna	2011-06-28	Nie	Około 2-3 godz. na dzień	Około 3-6 godz. na dzień	30 min. do 2 godz. na dzień	Około 2-3 godz. na dzień	11 - 20 razy w ciągu dnia	3 dni	1899-12-31 09:10:12	1899-12-31 09:00:00	1899-12-31 21:30:00	1899-12-31 06:40:00	1899-12-31 10:00:00	1899-12-31	1899-12-31 22:00:00	1899-12-31 08:00:00	Tak	Nie	Całkiem niezła	Nigdy/ rzadziej niż raz na tydzień	1-3 razy w ciągu tygodnia	Nigdy/ rzadziej niż raz na tydzień	Nigdy/ rzadziej niż raz na tydzień	Nigdy/ rzadziej niż raz na tydzień	2 razy na dzień	1 raz na dzień	3 razy w ciągu dnia	4-6 razy w ciągu tygodnia	Nigdy/ rzadziej niż raz na tydzień
sp22a01	Mężczyzna	106	2020-02-12 10:05:32	DC-430	2	8	128	22.2	0.5	13.5	11.3	2.5	18.6	19.7	14.4	654.529	4.51284	2020-02-11 15:10:56	sp22b08	Kobieta	2020-03-31	Nie	30 min. do 2 godz. na dzień	Około 2-3 godz. na dzień	Mniej niż 30 min. w ciągu dnia	Mniej niż 30 min. w ciągu dnia	Mniej niż 5 razy w ciągu dnia	4 dni	1899-12-31 09:30:00	1899-12-31	1899-12-31 21:00:00	1899-12-31 06:30:00	1899-12-31 09:00:00	1899-12-31	1899-12-31 21:00:00	1899-12-31 07:00:00	Nie	Nie	Bardzo dobra	1-3 razy w ciągu tygodnia	4-6 razy w ciągu tygodnia	Nigdy/ rzadziej niż raz na tydzień	1-3 razy w ciągu tygodnia	Nigdy/ rzadziej niż raz na tydzień, 1-3 razy w ciągu tygodnia	4-6 razy w ciągu tygodnia	Nigdy/ rzadziej niż raz na tydzień	3 razy w ciągu dnia	1-3 razy w ciągu tygodnia	1-3 razy w ciągu tygodnia
sp22a02	Mężczyzna	147	2020-02-12 10:12:34	DC-430	2	8	140	26.1	0.5	13.3	10.4	2.7	22.1	23.4	17.1	646.138	4.43815	2020-02-04 18:11:58	sp22b10	Kobieta	2011-09-10	Nie	30 min. do 2 godz. na dzień	Około 3-6 godz. na dzień	Mniej niż 30 min. w ciągu dnia	Około 2-3 godz. na dzień	Mniej niż 5 razy w ciągu dnia	2 dni	1899-12-31 10:00:00	1899-12-31	1899-12-31 20:00:00	1899-12-31 06:00:00	1899-12-31 10:30:00	1899-12-31 11:00:00	1899-12-31 20:00:00	1899-12-31 07:00:00	Nie	Nie	Bardzo dobra	Nigdy/ rzadziej niż raz na tydzień	1-3 razy w ciągu tygodnia	4-6 razy w ciągu tygodnia	Nigdy/ rzadziej niż raz na tydzień	1-3 razy w ciągu tygodnia	1-3 razy w ciągu tygodnia	Nigdy/ rzadziej niż raz na tydzień	4-6 razy w ciągu tygodnia	4 lub więcej razy w ciągu dnia	Nigdy/ rzadziej niż raz na tydzień
sp22a03	Kobieta	105	2020-02-12 09:58:58	DC-430	2	9	132	28.5	0.5	16.4	18.3	5.2	22.1	23.3	17.1	618.134	6.12933	2020-02-04 21:30:36	sp22b12	Kobieta	2011-03-01	Nie	Około 2-3 godz. na dzień	Około 3-6 godz. na dzień	Mniej niż 30 min. w ciągu dnia	Mniej niż 30 min. w ciągu dnia	Mniej niż 5 razy w ciągu dnia	2 dni	1899-12-31 07:30:00	1899-12-31	1899-12-31 21:20:00	1899-12-31 06:20:00	1899-12-31 10:00:00	1899-12-31	1899-12-31 22:10:00	1899-12-31 09:00:00	Nie	Nie	Bardzo dobra	Nigdy/ rzadziej niż raz na tydzień	4-6 razy w ciągu tygodnia	Nigdy/ rzadziej niż raz na tydzień	1-3 razy w ciągu tygodnia	4-6 razy w ciągu tygodnia	1 raz na dzień	Nigdy/ rzadziej niż raz na tydzień	2 razy na dzień	Nigdy/ rzadziej niż raz na tydzień	Nigdy/ rzadziej niż raz na tydzień
sp22a06	Mężczyzna	144	2020-02-12 10:02:25	DC-430	2	8	136	39.6	0.5	21.4	26.5	10.5	27.5	29.1	21.3	532.849	5.2655	2020-02-10 09:18:59	sp22b14	Kobieta	2011-10-18	Nie	30 min. do 2 godz. na dzień	30 min. do 2 godz. na dzień	30 min. do 2 godz. na dzień	30 min. do 2 godz. na dzień	Mniej niż 5 razy w ciągu dnia	1 dzień	1899-12-31 10:00:00	1899-12-31 10:00:00	1899-12-31 09:00:00	1899-12-31 07:00:00	1899-12-31 10:00:00	1899-12-31 10:00:00	1899-12-31 10:00:00	1899-12-31 08:00:00	Tak	Nie	Bardzo dobra	Nigdy/ rzadziej niż raz na tydzień	4-6 razy w ciągu tygodnia	Nigdy/ rzadziej niż raz na tydzień	1-3 razy w ciągu tygodnia	4-6 razy w ciągu tygodnia	4 lub więcej razy w ciągu dnia	1-3 razy w ciągu tygodnia	4 lub więcej razy w ciągu dnia	4 lub więcej razy w ciągu dnia	Nigdy/ rzadziej niż raz na tydzień
sp22a07	Kobieta	143	2020-02-12 09:59:32	DC-430	2	8	145	43.5	0.5	20.7	31.5	13.7	28.3	29.8	21.8	653.701	4.80877	2020-02-04 13:32:33	sp22b19	Mężczyzna	2011-02-04	Nie	30 min. do 2 godz. na dzień	30 min. do 2 godz. na dzień	Wcale	30 min. do 2 godz. na dzień	Nie mam dostępu do smatrtfona	2 dni	1899-12-31 09:00:00	1899-12-31	1899-12-31 21:00:00	1899-12-31 06:30:00	1899-12-31 09:00:00	1899-12-31 10:00:00	1899-12-31 22:00:00	1899-12-31 09:00:00	Nie	Nie	Bardzo dobra	Nigdy/ rzadziej niż raz na tydzień	1-3 razy w ciągu tygodnia	Nigdy/ rzadziej niż raz na tydzień	1-3 razy w ciągu tygodnia	4-6 razy w ciągu tygodnia	1 raz na dzień	Nigdy/ rzadziej niż raz na tydzień	3 razy w ciągu dnia	4-6 razy w ciągu tygodnia	Nigdy/ rzadziej niż raz na tydzień
sp22a09	Kobieta	145	2020-02-12 10:05:45	DC-430	2	8	129	36.6	0.5	22	33.7	12.3	23	24.3	17.8	635.411	5.39118	2020-02-23 18:44:25	sp22b20	Mężczyzna	2011-01-25	Nie	30 min. do 2 godz. na dzień	Około 2-3 godz. na dzień	Mniej niż 30 min. w ciągu dnia	30 min. do 2 godz. na dzień	Mniej niż 5 razy w ciągu dnia	4 dni	1899-12-31 09:30:00	1899-12-31	1899-12-31 21:00:00	1899-12-31 06:40:00	1899-12-31 10:00:00	1899-12-31	1899-12-31 22:00:00	1899-12-31 08:00:00	Tak	Nie	Bardzo dobra	Nigdy/ rzadziej niż raz na tydzień	1-3 razy w ciągu tygodnia	1-3 razy w ciągu tygodnia	Nigdy/ rzadziej niż raz na tydzień	Nigdy/ rzadziej niż raz na tydzień	1 raz na dzień	1 raz na dzień	3 razy w ciągu dnia	1-3 razy w ciągu tygodnia	1-3 razy w ciągu tygodnia
sp22a10	Kobieta	107	2020-02-12 10:08:46	DC-430	2	8	133	24.6	0.5	13.9	12.7	3.1	20.4	21.5	15.7	682.219	3.82413	2020-02-22 19:30:40	sp22b24	Kobieta	2011-06-19	Nie	30 min. do 2 godz. na dzień	Około 3-6 godz. na dzień	Wcale	30 min. do 2 godz. na dzień	Nie mam dostępu do smatrtfona	3 dni	1899-12-31 09:00:00	1899-12-31	1899-12-31 21:35:00	1899-12-31 06:30:00	1899-12-31 10:30:00	1899-12-31	1899-12-31 22:00:00	1899-12-31 08:30:00	Nie	Nie	Bardzo dobra	Nigdy/ rzadziej niż raz na tydzień	1-3 razy w ciągu tygodnia	1-3 razy w ciągu tygodnia	Nigdy/ rzadziej niż raz na tydzień	1-3 razy w ciągu tygodnia	3 razy w ciągu dnia	Nigdy/ rzadziej niż raz na tydzień	3 razy w ciągu dnia	Nigdy/ rzadziej niż raz na tydzień	Nigdy/ rzadziej niż raz na tydzień
sp22a11	Kobieta	111	2020-02-12 09:59:53	DC-360	2	8	137	34.8	0.5	18.5	27.1	9.4	24.1	25.4	18.6	669.173	4.82621	2020-02-06 21:07:52	sp22c05	Kobieta	2011-06-20	Nie	30 min. do 2 godz. na dzień	30 min. do 2 godz. na dzień	Wcale	Mniej niż 30 min. w ciągu dnia	Nie mam dostępu do smatrtfona	3 dni	1899-12-31 10:00:00	1899-12-31	1899-12-31 20:10:00	1899-12-31 06:50:00	1899-12-31 10:00:00	1899-12-31	1899-12-31 21:00:00	1899-12-31 07:30:00	Tak	Nie	Całkiem niezła	1-3 razy w ciągu tygodnia	1-3 razy w ciągu tygodnia	1-3 razy w ciągu tygodnia	1-3 razy w ciągu tygodnia	2 razy na dzień	4-6 razy w ciągu tygodnia	1 raz na dzień	3 razy w ciągu dnia	1 raz na dzień	Nigdy/ rzadziej niż raz na tydzień
sp22a14	Kobieta	146	2020-02-12 10:08:36	DC-430	2	8	129	29.1	0.5	17.5	23.1	6.7	21.2	22.4	16.4	627.106	5.51786	2020-02-12 07:22:38	sp22c08	Mężczyzna	2011-10-18	Tak	30 min. do 2 godz. na dzień	30 min. do 2 godz. na dzień	30 min. do 2 godz. na dzień	Około 2-3 godz. na dzień	Mniej niż 5 razy w ciągu dnia	2 dni	1899-12-31 08:00:00	1899-12-31 09:00:00	1899-12-31 21:00:00	1899-12-31 08:00:00	1899-12-31 09:00:00	1899-12-31	1899-12-31 22:00:00	1899-12-31 09:00:00	Tak	Nie	Całkiem niezła	Nigdy/ rzadziej niż raz na tydzień	1-3 razy w ciągu tygodnia	4-6 razy w ciągu tygodnia	Nigdy/ rzadziej niż raz na tydzień	1-3 razy w ciągu tygodnia	4-6 razy w ciągu tygodnia	1-3 razy w ciągu tygodnia	1 raz na dzień, 4 lub więcej razy w ciągu dnia	4-6 razy w ciągu tygodnia, 3 razy w ciągu dnia	1-3 razy w ciągu tygodnia
sp22a18	Mężczyzna	114	2020-02-12 10:11:04	DC-360	2	8	130	30	0.5	17.8	19.7	5.9	22.7	24.1	17.6	573.762	4.85901	2020-02-13 13:25:50	sp22c09	Kobieta	2011-02-14	Nie	Wcale	30 min. do 2 godz. na dzień	Wcale	Mniej niż 30 min. w ciągu dnia	Nie mam dostępu do smatrtfona	3 dni	1899-12-31 10:30:00	1899-12-31	1899-12-31 20:30:00	1899-12-31 06:40:00	1899-12-31 10:30:00	1899-12-31	1899-12-31 21:00:00	1899-12-31 08:00:00	Nie	Nie	Bardzo dobra	Nigdy/ rzadziej niż raz na tydzień	1-3 razy w ciągu tygodnia	Nigdy/ rzadziej niż raz na tydzień	4-6 razy w ciągu tygodnia	4-6 razy w ciągu tygodnia	4-6 razy w ciągu tygodnia	1-3 razy w ciągu tygodnia	4 lub więcej razy w ciągu dnia	1-3 razy w ciągu tygodnia	Nigdy/ rzadziej niż raz na tydzień
sp22a19	Mężczyzna	113	2020-02-12 10:07:26	DC-360	2	8	141	43.2	0.5	21.7	27.2	11.8	29.7	31.4	23	532.789	5.4281	2020-02-12 08:56:49	sp22c11	Mężczyzna	2011-03-02	Nie	Wcale	Wcale	Wcale	Wcale	Nie mam dostępu do smatrtfona	3 dni	1899-12-31 09:30:00	1899-12-31 09:30:00	1899-12-31 22:10:00	1899-12-31 07:10:00	1899-12-31 09:40:00	1899-12-31 09:40:00	1899-12-31 22:00:00	1899-12-31 09:00:00	Nie	Nie	Bardzo dobra	Nigdy/ rzadziej niż raz na tydzień	1-3 razy w ciągu tygodnia	1-3 razy w ciągu tygodnia	Nigdy/ rzadziej niż raz na tydzień	Nigdy/ rzadziej niż raz na tydzień	4-6 razy w ciągu tygodnia	4-6 razy w ciągu tygodnia	4 lub więcej razy w ciągu dnia	4 lub więcej razy w ciągu dnia	2 razy na dzień
sp22a21	Mężczyzna	112	2020-02-12 10:02:30	DC-360	2	8	125	22.6	0.5	14.5	16.3	3.7	17.8	18.9	13.8	724.54	4.89301	2020-02-08 21:59:22	sp22c12	Kobieta	2011-08-25	Nie	Wcale	30 min. do 2 godz. na dzień	Wcale	Wcale	Mniej niż 5 razy w ciągu dnia	3 dni	1899-12-31 09:00:00	1899-12-31 09:00:00	1899-12-31 21:39:00	1899-12-31 06:40:00	1899-12-31 10:00:00	1899-12-31 10:00:00	1899-12-31 09:50:00	1899-12-31 08:00:00	Tak	Nie	Całkiem niezła	Nigdy/ rzadziej niż raz na tydzień	1-3 razy w ciągu tygodnia	Nigdy/ rzadziej niż raz na tydzień	1-3 razy w ciągu tygodnia	1-3 razy w ciągu tygodnia	4-6 razy w ciągu tygodnia	Nigdy/ rzadziej niż raz na tydzień	1-3 razy w ciągu tygodnia	4-6 razy w ciągu tygodnia	Nigdy/ rzadziej niż raz na tydzień
sp22a22	Kobieta	108	2020-02-12 10:12:14	DC-430	2	8	128	38.4	0.5	23.4	35.9	13.8	23.3	24.6	18	615.922	6.21692	2020-02-04 11:27:24	sp22c13	Kobieta	2011-02-24	Nie	30 min. do 2 godz. na dzień	Około 2-3 godz. na dzień	30 min. do 2 godz. na dzień	30 min. do 2 godz. na dzień	Nie mam dostępu do smatrtfona	5 dni	1899-12-31 09:30:00	1899-12-31	1899-12-31 21:00:00	1899-12-31 06:40:00	1899-12-31 10:30:00	1899-12-31	1899-12-31 22:00:00	1899-12-31 09:30:00	Nie	Nie	Całkiem niezła	Nigdy/ rzadziej niż raz na tydzień	1-3 razy w ciągu tygodnia	1-3 razy w ciągu tygodnia	4-6 razy w ciągu tygodnia	1 raz na dzień	4-6 razy w ciągu tygodnia	1-3 razy w ciągu tygodnia	1-3 razy w ciągu tygodnia	1-3 razy w ciągu tygodnia	Nigdy/ rzadziej niż raz na tydzień
sp22b01	Mężczyzna	96	2020-02-12 09:20:45	DC-430	2	8	144	33	0.5	15.9	13.3	4.4	27	28.6	20.9	529.547	5.39622	2020-02-12 20:34:35	sp22c14	Kobieta	2011-09-30	Nie	30 min. do 2 godz. na dzień	30 min. do 2 godz. na dzień	Wcale	Wcale	Nie mam dostępu do smatrtfona	2 dni	1899-12-31 10:00:00	1899-12-31	1899-12-31 21:00:00	1899-12-31 07:00:00	1899-12-31 10:00:00	1899-12-31	1899-12-31 22:00:00	1899-12-31 08:00:00	Tak	Nie	Całkiem niezła	Nigdy/ rzadziej niż raz na tydzień	4-6 razy w ciągu tygodnia	Nigdy/ rzadziej niż raz na tydzień	4-6 razy w ciągu tygodnia	4-6 razy w ciągu tygodnia	2 razy na dzień	Nigdy/ rzadziej niż raz na tydzień	1-3 razy w ciągu tygodnia	4-6 razy w ciągu tygodnia	Nigdy/ rzadziej niż raz na tydzień
sp22b02	Mężczyzna	98	2020-02-12 09:28:35	DC-430	2	8	134	31.2	0.5	17.4	23.9	7.5	22.4	23.7	17.3	686.031	4.72411	2020-02-04 19:25:54	sp22c18	Kobieta	2011-11-20	Nie	30 min. do 2 godz. na dzień	Około 2-3 godz. na dzień	Wcale	Mniej niż 30 min. w ciągu dnia	Nie mam dostępu do smatrtfona	3 dni	1899-12-31 09:00:00	1899-12-31	1899-12-31 20:30:00	1899-12-31 06:00:00	1899-12-31 10:00:00	1899-12-31 01:00:00	1899-12-31 21:30:00	1899-12-31 08:30:00	Tak	Nie	Bardzo dobra	Nigdy/ rzadziej niż raz na tydzień	1-3 razy w ciągu tygodnia	Nigdy/ rzadziej niż raz na tydzień	1-3 razy w ciągu tygodnia	Nigdy/ rzadziej niż raz na tydzień, 4 lub więcej razy w ciągu dnia	1-3 razy w ciągu tygodnia	Nigdy/ rzadziej niż raz na tydzień	Nigdy/ rzadziej niż raz na tydzień, 4-6 razy w ciągu tygodnia	1-3 razy w ciągu tygodnia	Nigdy/ rzadziej niż raz na tydzień
sp22b03	Kobieta	134	2020-02-12 09:17:35	DC-430	2	8	137	31.2	0.5	16.6	22.5	7	22.9	24.2	17.7	687.654	4.3201	2020-02-05 15:45:06	sp22c19	Kobieta	2011-02-22	Nie	30 min. do 2 godz. na dzień	Około 2-3 godz. na dzień	30 min. do 2 godz. na dzień	Około 2-3 godz. na dzień	Mniej niż 5 razy w ciągu dnia	0 dni	1899-12-31 10:00:00	1899-12-31	1899-12-31 21:30:00	1899-12-31 07:00:00	1899-12-31 10:00:00	1899-12-31	1899-12-31 23:00:00	1899-12-31 09:00:00	Nie	Nie	Całkiem niezła	Nigdy/ rzadziej niż raz na tydzień	1-3 razy w ciągu tygodnia	Nigdy/ rzadziej niż raz na tydzień	1-3 razy w ciągu tygodnia	1-3 razy w ciągu tygodnia	4-6 razy w ciągu tygodnia	1-3 razy w ciągu tygodnia	4 lub więcej razy w ciągu dnia	Nigdy/ rzadziej niż raz na tydzień	Nigdy/ rzadziej niż raz na tydzień
sp22b04	Mężczyzna	103	2020-02-12 09:30:30	DC-360	2	8	137	46.8	0.5	24.9	31.9	14.9	30.2	31.9	23.4	495.767	5.3587	2020-02-06 09:48:47	sp22c20	Kobieta	2011-12-20	Nie	30 min. do 2 godz. na dzień	30 min. do 2 godz. na dzień	Wcale	Wcale	Nie mam dostępu do smatrtfona	4 dni	1899-12-31 10:00:00	1899-12-31	1899-12-31 21:00:00	1899-12-31 07:00:00	1899-12-31 10:00:00	1899-12-31	1899-12-31 22:00:00	1899-12-31 09:00:00	Tak	Nie	Bardzo dobra	Nigdy/ rzadziej niż raz na tydzień	1-3 razy w ciągu tygodnia	Nigdy/ rzadziej niż raz na tydzień	4-6 razy w ciągu tygodnia	1-3 razy w ciągu tygodnia	2 razy na dzień	Nigdy/ rzadziej niż raz na tydzień	4 lub więcej razy w ciągu dnia	Nigdy/ rzadziej niż raz na tydzień	Nigdy/ rzadziej niż raz na tydzień
sp22b05	Mężczyzna	99	2020-02-12 09:21:44	DC-360	2	7	131	26.4	0.5	15.4	17.5	4.6	20.6	21.8	16	638.404	5.17655	2020-02-11 21:10:25	sp22c21	Kobieta	2020-06-01	Nie	30 min. do 2 godz. na dzień	Około 2-3 godz. na dzień	Wcale	30 min. do 2 godz. na dzień	Nie mam dostępu do smatrtfona	1 dzień	1899-12-31 09:00:00	1899-12-31	1899-12-31 21:30:00	1899-12-31 06:30:00	1899-12-31 10:00:00	1899-12-31	1899-12-31 22:00:00	1899-12-31 08:00:00	Nie	Nie	Całkiem niezła	Nigdy/ rzadziej niż raz na tydzień	1-3 razy w ciągu tygodnia	Nigdy/ rzadziej niż raz na tydzień	1-3 razy w ciągu tygodnia	4-6 razy w ciągu tygodnia	4-6 razy w ciągu tygodnia	1-3 razy w ciągu tygodnia	2 razy na dzień	1 raz na dzień	Nigdy/ rzadziej niż raz na tydzień
sp22b06	Mężczyzna	99	2020-02-12 09:32:41	DC-430	2	7	148	37.5	0.5	17.1	21	7.9	28	29.6	21.7	606.798	5.20041	2020-02-11 19:21:47	sp22c22	Mężczyzna	2011-07-27	Nie	Wcale	30 min. do 2 godz. na dzień	Mniej niż 30 min. w ciągu dnia	Około 2-3 godz. na dzień	Mniej niż 5 razy w ciągu dnia	0 dni	1899-12-31 10:00:00	1899-12-31	1899-12-31 21:45:00	1899-12-31 07:00:00	1899-12-31 10:00:00	1899-12-31	1899-12-31 22:30:00	1899-12-31 08:00:00	Tak	Nie	Całkiem niezła	Nigdy/ rzadziej niż raz na tydzień	1-3 razy w ciągu tygodnia	Nigdy/ rzadziej niż raz na tydzień	1-3 razy w ciągu tygodnia	Nigdy/ rzadziej niż raz na tydzień	1-3 razy w ciągu tygodnia	Nigdy/ rzadziej niż raz na tydzień	Nigdy/ rzadziej niż raz na tydzień	4 lub więcej razy w ciągu dnia	Nigdy/ rzadziej niż raz na tydzień
sp22b08	Kobieta	95	2020-02-12 09:16:04	DC-430	2	8	140	24.9	0.5	12.7	9.9	2.5	21.2	22.4	16.4	738.312	4.12432	2020-02-05 12:52:46	sp22c23	Kobieta	2011-01-03	Nie	30 min. do 2 godz. na dzień	30 min. do 2 godz. na dzień	Mniej niż 30 min. w ciągu dnia	Mniej niż 30 min. w ciągu dnia	Mniej niż 5 razy w ciągu dnia	4 dni	1899-12-31 07:07:00	1899-12-31 07:00:00	1899-12-31 20:30:00	1899-12-31 06:30:00	1899-12-31 08:00:00	1899-12-31 08:00:00	1899-12-31 21:30:00	1899-12-31 07:30:00	Nie	Nie	Bardzo dobra	Nigdy/ rzadziej niż raz na tydzień	1-3 razy w ciągu tygodnia	Nigdy/ rzadziej niż raz na tydzień	1-3 razy w ciągu tygodnia	4-6 razy w ciągu tygodnia	4-6 razy w ciągu tygodnia	1-3 razy w ciągu tygodnia	4 lub więcej razy w ciągu dnia	4-6 razy w ciągu tygodnia	Nigdy/ rzadziej niż raz na tydzień
sp22b10	Mężczyzna	101	2020-02-12 09:26:12	DC-360	2	8	149	54	0.5	24.3	35.3	19.1	33.1	34.9	25.5	557.907	6.04986	2020-02-06 11:14:02	sp22d13	Mężczyzna	2020-12-18	Nie	Wcale	30 min. do 2 godz. na dzień	Wcale, 30 min. do 2 godz. na dzień	Wcale	Mniej niż 5 razy w ciągu dnia	7 dni	1899-12-31 08:30:13	1899-12-31 12:00:00	1899-12-31 21:00:00	1899-12-31 07:00:00	1899-12-31 03:00:00	1900-01-01 21:00:00	1899-12-31 12:00:00	1899-12-31 15:00:00	Tak	Nie	Bardzo zła	Nigdy/ rzadziej niż raz na tydzień, 1-3 razy w ciągu tygodnia, 4-6 razy w ciągu tygodnia, 1 raz na dzień, 2 razy na dzień, 3 razy w ciągu dnia, 4 lub więcej razy w ciągu dnia	Nigdy/ rzadziej niż raz na tydzień, 1-3 razy w ciągu tygodnia, 4-6 razy w ciągu tygodnia, 1 raz na dzień, 2 razy na dzień, 3 razy w ciągu dnia, 4 lub więcej razy w ciągu dnia	Nigdy/ rzadziej niż raz na tydzień, 4-6 razy w ciągu tygodnia, 1 raz na dzień, 2 razy na dzień, 3 razy w ciągu dnia, 4 lub więcej razy w ciągu dnia	1-3 razy w ciągu tygodnia	4-6 razy w ciągu tygodnia	1-3 razy w ciągu tygodnia	Nigdy/ rzadziej niż raz na tydzień, 4-6 razy w ciągu tygodnia, 1 raz na dzień	Nigdy/ rzadziej niż raz na tydzień, 1-3 razy w ciągu tygodnia, 4-6 razy w ciągu tygodnia, 1 raz na dzień, 2 razy na dzień, 3 razy w ciągu dnia	Nigdy/ rzadziej niż raz na tydzień, 2 razy na dzień, 3 razy w ciągu dnia	Nigdy/ rzadziej niż raz na tydzień, 1-3 razy w ciągu tygodnia, 4-6 razy w ciągu tygodnia, 1 raz na dzień
sp22b11	Mężczyzna	97	2020-02-12 09:24:02	DC-430	2	9	140	36.4	0.5	18.6	24.4	8.9	26	27.5	20.1	652.377	4.99485	2020-02-05 07:30:00	sp23a04	Mężczyzna	2010-06-21	Nie	Około 2-3 godz. na dzień	Około 2-3 godz. na dzień	Około 2-3 godz. na dzień	Około 2-3 godz. na dzień	11 - 20 razy w ciągu dnia	0 dni	1899-12-31 07:00:00	1899-12-31	1899-12-31 22:00:00	1899-12-31 07:00:00	1899-12-31 09:00:00	1899-12-31	1899-12-31 22:00:00	1899-12-31 09:00:00	Nie	Nie	Całkiem niezła	Nigdy/ rzadziej niż raz na tydzień	1-3 razy w ciągu tygodnia	1-3 razy w ciągu tygodnia	1-3 razy w ciągu tygodnia	4-6 razy w ciągu tygodnia	4-6 razy w ciągu tygodnia	Nigdy/ rzadziej niż raz na tydzień	3 razy w ciągu dnia	Nigdy/ rzadziej niż raz na tydzień	Nigdy/ rzadziej niż raz na tydzień
sp22b12	Kobieta	98	2020-02-12 09:18:36	DC-360	2	8	127	27.3	0.5	16.9	23.1	6.3	19.9	21	15.4	678.231	5.14319	2020-02-06 20:56:45	sp23a07	Kobieta	2010-07-23	Nie	30 min. do 2 godz. na dzień	Około 2-3 godz. na dzień	Mniej niż 30 min. w ciągu dnia	30 min. do 2 godz. na dzień	Nie mam dostępu do smatrtfona	3 dni	1899-12-31 09:00:00	1899-12-31	1899-12-31 22:00:00	1899-12-31 07:00:00	1899-12-31 09:00:00	1899-12-31	1899-12-31 22:00:00	1899-12-31 08:30:00	Nie	Tak	Całkiem niezła	1-3 razy w ciągu tygodnia	Nigdy/ rzadziej niż raz na tydzień	Nigdy/ rzadziej niż raz na tydzień	3 razy w ciągu dnia	2 razy na dzień	4 lub więcej razy w ciągu dnia	Nigdy/ rzadziej niż raz na tydzień	3 razy w ciągu dnia	Nigdy/ rzadziej niż raz na tydzień	Nigdy/ rzadziej niż raz na tydzień
sp22b15	Kobieta	135	2020-02-12 09:22:57	DC-430	2	8	132	27.3	0.5	15.7	21	5.7	20.5	21.6	15.8	732.096	4.82669	2020-02-06 19:01:36	sp23a09	Mężczyzna	2010-03-07	Nie	30 min. do 2 godz. na dzień	Około 2-3 godz. na dzień	Wcale	Mniej niż 30 min. w ciągu dnia	Nie mam dostępu do smatrtfona	7 dni	1899-12-31 10:00:00	1899-12-31	1899-12-31 21:00:00	1899-12-31 07:00:00	1899-12-31 11:00:00	1899-12-31	1899-12-31 23:00:00	1899-12-31 10:00:00	Nie	Nie	Całkiem niezła	Nigdy/ rzadziej niż raz na tydzień	1-3 razy w ciągu tygodnia	Nigdy/ rzadziej niż raz na tydzień	Nigdy/ rzadziej niż raz na tydzień	4 lub więcej razy w ciągu dnia	4 lub więcej razy w ciągu dnia	3 razy w ciągu dnia	3 razy w ciągu dnia	Nigdy/ rzadziej niż raz na tydzień	Nigdy/ rzadziej niż raz na tydzień
sp22b16	Kobieta	137	2020-02-12 09:30:04	DC-430	2	8	139	34	0.5	17.6	20.6	7	25.6	27	19.8	554.027	5.02215	2020-02-11 21:04:21	sp23a11	Mężczyzna	2010-03-25	Nie	30 min. do 2 godz. na dzień	Około 2-3 godz. na dzień	Wcale, 30 min. do 2 godz. na dzień	30 min. do 2 godz. na dzień, Około 2-3 godz. na dzień	Mniej niż 5 razy w ciągu dnia	3 dni	1899-12-31 10:00:00	1899-12-31 12:00:00	1899-12-31 21:00:00	1899-12-31 07:00:00	1899-12-31 12:00:00	1899-12-31	1899-12-31 22:00:00	1899-12-31 10:00:00	Tak	Nie	Bardzo dobra	4-6 razy w ciągu tygodnia	1-3 razy w ciągu tygodnia	Nigdy/ rzadziej niż raz na tydzień, 1-3 razy w ciągu tygodnia	1-3 razy w ciągu tygodnia, 4-6 razy w ciągu tygodnia	2 razy na dzień	2 razy na dzień	Nigdy/ rzadziej niż raz na tydzień	3 razy w ciągu dnia, 4 lub więcej razy w ciągu dnia	4-6 razy w ciągu tygodnia	1-3 razy w ciągu tygodnia
sp22b17	Mężczyzna	97	2020-02-12 09:16:40	DC-360	2	8	128	25.6	0.5	15.6	15.3	3.9	20.5	21.7	15.9	598.641	5.28108	2020-02-14 23:46:11	sp23a13	Mężczyzna	2010-06-23	Nie	30 min. do 2 godz. na dzień	30 min. do 2 godz. na dzień	30 min. do 2 godz. na dzień	30 min. do 2 godz. na dzień	6 - 10 razy w ciągu dnia	4 dni	1899-12-31 09:00:00	1899-12-31	1899-12-31 10:00:00	1899-12-31 07:00:00	1899-12-31 09:00:00	1899-12-31	1899-12-31 11:00:00	1899-12-31 08:00:00	Nie	Nie	Bardzo dobra	Nigdy/ rzadziej niż raz na tydzień	1-3 razy w ciągu tygodnia	Nigdy/ rzadziej niż raz na tydzień	1-3 razy w ciągu tygodnia	4-6 razy w ciągu tygodnia	4-6 razy w ciągu tygodnia	1-3 razy w ciągu tygodnia	4 lub więcej razy w ciągu dnia	1-3 razy w ciągu tygodnia	1-3 razy w ciągu tygodnia
sp22b18	Mężczyzna	136	2020-02-12 09:26:50	DC-430	2	8	130	35.8	0.5	21.2	26.8	9.6	24.8	26.2	19.2	546.36	4.97701	2020-02-12 12:59:59	sp23a16	Mężczyzna	2010-08-28	Nie	30 min. do 2 godz. na dzień	30 min. do 2 godz. na dzień	30 min. do 2 godz. na dzień	30 min. do 2 godz. na dzień	Mniej niż 5 razy w ciągu dnia	3 dni	1899-12-31 09:00:00	1899-12-31	1899-12-31 21:30:00	1899-12-31 09:00:00	1899-12-31 11:00:00	1899-12-31	1899-12-31 22:00:00	1899-12-31 09:00:00	Nie	Nie	Bardzo dobra	1-3 razy w ciągu tygodnia	4-6 razy w ciągu tygodnia	Nigdy/ rzadziej niż raz na tydzień	1-3 razy w ciągu tygodnia	4-6 razy w ciągu tygodnia	4-6 razy w ciągu tygodnia, 2 razy na dzień	1-3 razy w ciągu tygodnia	4-6 razy w ciągu tygodnia	1-3 razy w ciągu tygodnia	Nigdy/ rzadziej niż raz na tydzień
sp22b19	Mężczyzna	102	2020-02-12 09:28:15	DC-360	2	9	141	34.6	0.5	17.4	20.9	7.2	25.9	27.4	20.1	649.222	4.52325	2020-02-12 20:11:37	sp23b01	Mężczyzna	2010-10-14	Nie	30 min. do 2 godz. na dzień	Około 2-3 godz. na dzień	Wcale	30 min. do 2 godz. na dzień	11 - 20 razy w ciągu dnia	1 dzień	1899-12-31 09:30:00	1900-01-01 06:00:00	1899-12-31 21:30:00	1899-12-31 07:00:00	1899-12-31 10:00:00	1899-12-31	1899-12-31 22:00:00	1899-12-31 08:00:00	Nie	Nie	Bardzo dobra	Nigdy/ rzadziej niż raz na tydzień	4-6 razy w ciągu tygodnia	Nigdy/ rzadziej niż raz na tydzień	1-3 razy w ciągu tygodnia	4-6 razy w ciągu tygodnia	2 razy na dzień	2 razy na dzień	3 razy w ciągu dnia	1-3 razy w ciągu tygodnia	Nigdy/ rzadziej niż raz na tydzień
sp22b20	Kobieta	138	2020-02-12 09:33:05	DC-430	2	9	137	32.3	0.5	17.2	18.2	5.9	25	26.4	19.3	549.139	4.68999	2020-02-05 17:19:07	sp23b11	Mężczyzna	2010-10-23	Nie	30 min. do 2 godz. na dzień	Około 2-3 godz. na dzień	30 min. do 2 godz. na dzień	Około 2-3 godz. na dzień	Mniej niż 5 razy w ciągu dnia	3 dni	1899-12-31 08:30:00	1899-12-31	1899-12-31 21:30:00	1899-12-31 07:00:00	1899-12-31 10:00:00	1899-12-31	1899-12-31 22:30:00	1899-12-31 09:00:00	Tak	Tak	Całkiem niezła	Nigdy/ rzadziej niż raz na tydzień	4-6 razy w ciągu tygodnia	Nigdy/ rzadziej niż raz na tydzień	1-3 razy w ciągu tygodnia	4-6 razy w ciągu tygodnia	2 razy na dzień	1-3 razy w ciągu tygodnia	3 razy w ciągu dnia	1 raz na dzień	1-3 razy w ciągu tygodnia
sp22b21	Mężczyzna	100	2020-02-12 09:24:26	DC-360	2	8	132	30.8	0.5	17.7	19.8	6.1	23.3	24.7	18.1	579.095	5.32073	2020-02-04 18:40:52	sp23b13	Kobieta	2010-10-08	Nie	30 min. do 2 godz. na dzień	30 min. do 2 godz. na dzień	Mniej niż 30 min. w ciągu dnia	Mniej niż 30 min. w ciągu dnia	Mniej niż 5 razy w ciągu dnia	5 dni	1899-12-31 08:00:00	1899-12-31 08:00:00	1899-12-31 21:00:00	1899-12-31 06:30:00	1899-12-31 08:00:00	1899-12-31 09:00:00	1899-12-31 22:00:00	1899-12-31 09:30:00	Nie	Nie	Bardzo dobra	1-3 razy w ciągu tygodnia	1-3 razy w ciągu tygodnia	Nigdy/ rzadziej niż raz na tydzień	1-3 razy w ciągu tygodnia	4 lub więcej razy w ciągu dnia	1-3 razy w ciągu tygodnia	1-3 razy w ciągu tygodnia	1-3 razy w ciągu tygodnia	1-3 razy w ciągu tygodnia	Nigdy/ rzadziej niż raz na tydzień
sp22b25	Kobieta	104	2020-02-12 09:32:48	DC-360	2	8	127	25.8	0.5	16	19.4	5	19.7	20.8	15.2	656.016	4.37995	2020-02-11 16:47:08	sp23b16	Kobieta	2010-07-20	Nie	30 min. do 2 godz. na dzień	Około 2-3 godz. na dzień	Mniej niż 30 min. w ciągu dnia	Około 2-3 godz. na dzień	6 - 10 razy w ciągu dnia	7 dni	1899-12-31 09:00:00	1899-12-31	1899-12-31 22:00:00	1899-12-31 07:00:00	1899-12-31 10:00:00	1899-12-31	1899-12-31 22:00:00	1899-12-31 08:00:00	Nie	Nie	Bardzo dobra	Nigdy/ rzadziej niż raz na tydzień	1-3 razy w ciągu tygodnia	1-3 razy w ciągu tygodnia	Nigdy/ rzadziej niż raz na tydzień	1-3 razy w ciągu tygodnia	4-6 razy w ciągu tygodnia	1-3 razy w ciągu tygodnia	3 razy w ciągu dnia	Nigdy/ rzadziej niż raz na tydzień	Nigdy/ rzadziej niż raz na tydzień
sp22c03	Mężczyzna	154	2020-02-12 10:37:12	DC-430	2	8	136	28	0.5	15.1	14.9	4.2	22.5	23.8	17.4	625.901	5.12398	2020-02-04 20:13:56	sp23b19	Kobieta	2010-10-04	Nie	30 min. do 2 godz. na dzień	Około 2-3 godz. na dzień	Mniej niż 30 min. w ciągu dnia	30 min. do 2 godz. na dzień	6 - 10 razy w ciągu dnia	1 dzień	1899-12-31 08:30:00	1899-12-31	1899-12-31 21:30:00	1899-12-31 07:00:00	1899-12-31 08:00:00	1899-12-31	1899-12-31 22:10:00	1899-12-31 07:30:00	Nie	Nie	Bardzo dobra	Nigdy/ rzadziej niż raz na tydzień	4-6 razy w ciągu tygodnia	Nigdy/ rzadziej niż raz na tydzień	1-3 razy w ciągu tygodnia	1-3 razy w ciągu tygodnia	4-6 razy w ciągu tygodnia	Nigdy/ rzadziej niż raz na tydzień	4-6 razy w ciągu tygodnia	Nigdy/ rzadziej niż raz na tydzień	Nigdy/ rzadziej niż raz na tydzień
sp22c05	Kobieta	113	2020-02-12 10:36:19	DC-430	2	8	136	36.1	0.5	19.5	29.9	10.8	24	25.3	18.5	692.05	6.04671	2020-02-04 17:34:15	sp23c03	Kobieta	2010-12-08	Nie	Wcale	30 min. do 2 godz. na dzień	Wcale	Mniej niż 30 min. w ciągu dnia	Nie mam dostępu do smatrtfona	6 dni	1899-12-31 10:00:00	1899-12-31	1899-12-31 21:00:00	1899-12-31 07:00:00	1899-12-31 10:00:00	1899-12-31	1899-12-31 22:00:00	1899-12-31 08:00:00	Tak	Nie	Bardzo dobra	1-3 razy w ciągu tygodnia	1-3 razy w ciągu tygodnia	Nigdy/ rzadziej niż raz na tydzień	1 raz na dzień	4-6 razy w ciągu tygodnia, 2 razy na dzień	3 razy w ciągu dnia	Nigdy/ rzadziej niż raz na tydzień	4 lub więcej razy w ciągu dnia	1 raz na dzień	1-3 razy w ciągu tygodnia
sp22c06	Kobieta	159	2020-02-12 10:50:59	DC-430	2	8	129	24.7	0.5	14.8	16.1	4	19.6	20.7	15.2	675.289	5.11454	2020-02-06 14:03:28	sp23c04	Mężczyzna	2010-06-29	Nie	Wcale	Wcale	Mniej niż 30 min. w ciągu dnia	30 min. do 2 godz. na dzień	6 - 10 razy w ciągu dnia	4 dni	1899-12-31 10:00:00	1899-12-31 09:00:00	1899-12-31 21:00:00	1899-12-31 06:20:00	1899-12-31 08:00:00	1899-12-31 08:00:00	1899-12-31 22:00:00	1899-12-31 09:00:00	Tak	Nie	Całkiem niezła	Nigdy/ rzadziej niż raz na tydzień	1-3 razy w ciągu tygodnia	1-3 razy w ciągu tygodnia	Nigdy/ rzadziej niż raz na tydzień	1-3 razy w ciągu tygodnia	1-3 razy w ciągu tygodnia	1-3 razy w ciągu tygodnia	3 razy w ciągu dnia	1 raz na dzień	Nigdy/ rzadziej niż raz na tydzień
sp22c08	Mężczyzna	121	2020-02-12 10:39:27	DC-360	2	8	133	29	0.5	16.4	18.2	5.3	22.4	23.7	17.3	619.435	5.48418	2020-02-05 21:37:18	sp23c05	Kobieta	2010-09-09	Nie	30 min. do 2 godz. na dzień	Około 2-3 godz. na dzień	Mniej niż 30 min. w ciągu dnia	30 min. do 2 godz. na dzień	6 - 10 razy w ciągu dnia	5 dni	1899-12-31 09:00:00	1899-12-31	1899-12-31 21:00:00	1899-12-31 06:00:00	1899-12-31 11:00:00	1899-12-31	1899-12-31 22:00:00	1899-12-31 08:00:00	Nie	Nie	Całkiem niezła	1-3 razy w ciągu tygodnia	1-3 razy w ciągu tygodnia	Nigdy/ rzadziej niż raz na tydzień	4-6 razy w ciągu tygodnia	1-3 razy w ciągu tygodnia	2 razy na dzień	1-3 razy w ciągu tygodnia	4 lub więcej razy w ciągu dnia	1-3 razy w ciągu tygodnia	Nigdy/ rzadziej niż raz na tydzień
sp22c09	Kobieta	157	2020-02-12 10:45:44	DC-430	2	8	130	25.4	0.5	15	12	3	21.2	22.4	16.4	575.004	5.34869	2020-02-13 07:54:41	sp23c12	Mężczyzna	2010-05-20	Nie	Około 2-3 godz. na dzień	Około 3-6 godz. na dzień	30 min. do 2 godz. na dzień	30 min. do 2 godz. na dzień	Nie mam dostępu do smatrtfona	4 dni	1899-12-31 08:00:00	1899-12-31	1899-12-31 21:00:00	1899-12-31 07:00:00	1899-12-31 11:00:00	1899-12-31 00:30:00	1899-12-31 22:00:00	1899-12-31 09:00:00	Tak	Nie	Całkiem niezła	Nigdy/ rzadziej niż raz na tydzień	1-3 razy w ciągu tygodnia	Nigdy/ rzadziej niż raz na tydzień	1-3 razy w ciągu tygodnia	2 razy na dzień	4 lub więcej razy w ciągu dnia	Nigdy/ rzadziej niż raz na tydzień	3 razy w ciągu dnia	3 razy w ciągu dnia	Nigdy/ rzadziej niż raz na tydzień
sp22c10	Kobieta	114	2020-02-12 10:39:37	DC-430	2	8	140	30.1	0.5	15.4	19.1	5.7	23.1	24.4	17.9	704.907	4.83384	2020-02-04 20:55:48	sp23c13	Kobieta	2011-05-31	Tak	30 min. do 2 godz. na dzień	30 min. do 2 godz. na dzień	30 min. do 2 godz. na dzień	Około 2-3 godz. na dzień	6 - 10 razy w ciągu dnia	3 dni	1899-12-31 09:00:00	1899-12-31	1899-12-31 22:00:00	1899-12-31 06:00:00	1899-12-31 10:00:00	1899-12-31	1899-12-31 22:00:00	1899-12-31 09:00:00	Nie	Nie	Całkiem niezła	Nigdy/ rzadziej niż raz na tydzień	4-6 razy w ciągu tygodnia	Nigdy/ rzadziej niż raz na tydzień	Nigdy/ rzadziej niż raz na tydzień	Nigdy/ rzadziej niż raz na tydzień	Nigdy/ rzadziej niż raz na tydzień	3 razy w ciągu dnia	Nigdy/ rzadziej niż raz na tydzień	4 lub więcej razy w ciągu dnia	Nigdy/ rzadziej niż raz na tydzień
sp22c11	Mężczyzna	115	2020-02-12 10:44:29	DC-430	2	8	134	26.5	0.5	14.8	12	3.2	22	23.3	17.1	571.383	4.26565	2020-02-06 23:02:03	sp23c18	Kobieta	2010-06-27	Nie	Wcale	30 min. do 2 godz. na dzień	Wcale	Mniej niż 30 min. w ciągu dnia	Nie mam dostępu do smatrtfona	3 dni	1899-12-31 10:00:00	1899-12-31	1899-12-31 21:00:00	1899-12-31 06:45:00	1899-12-31 10:00:00	1899-12-31 00:30:00	1899-12-31 21:30:00	1899-12-31 08:00:00	Nie	Nie	Bardzo dobra	Nigdy/ rzadziej niż raz na tydzień	1-3 razy w ciągu tygodnia	Nigdy/ rzadziej niż raz na tydzień	2 razy na dzień	2 razy na dzień	3 razy w ciągu dnia	1 raz na dzień	3 razy w ciągu dnia	1 raz na dzień	Nigdy/ rzadziej niż raz na tydzień
sp22c12	Kobieta	125	2020-02-12 10:52:51	DC-360	2	8	122	22.6	0.5	15.2	17.1	3.9	17.7	18.7	13.7	669.481	4.62647	2020-02-06 19:15:00	sp23c19	Mężczyzna	2010-05-15	Nie	Około 2-3 godz. na dzień	Około 3-6 godz. na dzień	30 min. do 2 godz. na dzień	Około 2-3 godz. na dzień	11 - 20 razy w ciągu dnia	5 dni	1899-12-31 08:30:00	1899-12-31	1899-12-31 22:00:00	1899-12-31 06:30:00	1899-12-31 10:00:00	1899-12-31	1899-12-31 22:00:00	1899-12-31 08:00:00	Tak	Tak	Całkiem niezła	Nigdy/ rzadziej niż raz na tydzień	4-6 razy w ciągu tygodnia	Nigdy/ rzadziej niż raz na tydzień	1-3 razy w ciągu tygodnia	1-3 razy w ciągu tygodnia	1-3 razy w ciągu tygodnia	1-3 razy w ciągu tygodnia	4 lub więcej razy w ciągu dnia	Nigdy/ rzadziej niż raz na tydzień	Nigdy/ rzadziej niż raz na tydzień
sp22c13	Kobieta	158	2020-02-12 10:48:08	DC-430	2	8	129	32.5	0.5	19.5	29.3	9.5	21.8	23	16.8	666.167	5.40935	2020-02-07 10:34:16	sp24a01	Kobieta	2009-11-29	Nie	30 min. do 2 godz. na dzień, Około 2-3 godz. na dzień	Około 2-3 godz. na dzień	Mniej niż 30 min. w ciągu dnia	30 min. do 2 godz. na dzień	21 - 50 razy w ciągu dnia	5 dni	1899-12-31 08:00:00	1899-12-31	1899-12-31 22:00:00	1899-12-31 06:50:00	1899-12-31	1899-12-31 08:30:00	1899-12-31 22:50:00	1899-12-31 09:25:00	Nie	Nie	Całkiem niezła	Nigdy/ rzadziej niż raz na tydzień	1-3 razy w ciągu tygodnia	Nigdy/ rzadziej niż raz na tydzień	1 raz na dzień	1-3 razy w ciągu tygodnia	1 raz na dzień	4-6 razy w ciągu tygodnia, 1 raz na dzień	3 razy w ciągu dnia	2 razy na dzień	Nigdy/ rzadziej niż raz na tydzień
sp22c14	Kobieta	153	2020-02-12 10:34:33	DC-430	2	8	140	30.2	0.5	15.4	19.9	6	22.9	24.2	17.7	723.822	5.57354	2020-02-07 10:28:32	sp24a02	Mężczyzna	2020-05-18	Nie	30 min. do 2 godz. na dzień	30 min. do 2 godz. na dzień	Wcale	Mniej niż 30 min. w ciągu dnia	Nie mam dostępu do smatrtfona	5 dni	1899-12-31 05:10:15	1899-12-31 05:10:15	1899-12-31 23:36:00	1899-12-31 06:06:00	1899-12-31 14:59:34	1899-12-31 05:00:00	1899-12-31 23:30:00	1899-12-31 14:08:00	Nie	Nie	Bardzo zła	Nigdy/ rzadziej niż raz na tydzień	4 lub więcej razy w ciągu dnia	Nigdy/ rzadziej niż raz na tydzień	4-6 razy w ciągu tygodnia	4-6 razy w ciągu tygodnia	4 lub więcej razy w ciągu dnia	4-6 razy w ciągu tygodnia	3 razy w ciągu dnia	1-3 razy w ciągu tygodnia	1-3 razy w ciągu tygodnia
sp22c15	Kobieta	155	2020-02-12 10:39:43	DC-430	2	8	137	50	0.5	26.6	40	20	28.4	30	22	539.072	5.59955	2020-02-07 10:34:32	sp24a03	Kobieta	2009-08-29	Nie	30 min. do 2 godz. na dzień	Około 2-3 godz. na dzień	Mniej niż 30 min. w ciągu dnia	30 min. do 2 godz. na dzień, Około 2-3 godz. na dzień	6 - 10 razy w ciągu dnia	3 dni	1899-12-31 08:30:00	1899-12-31	1899-12-31 22:30:00	1899-12-31 07:10:00	1899-12-31 09:30:00	1899-12-31	1899-12-31 22:50:00	1899-12-31 09:20:00	Nie	Nie	Całkiem niezła	1-3 razy w ciągu tygodnia	4-6 razy w ciągu tygodnia	1-3 razy w ciągu tygodnia	1-3 razy w ciągu tygodnia	4-6 razy w ciągu tygodnia	4-6 razy w ciągu tygodnia	1-3 razy w ciągu tygodnia	4-6 razy w ciągu tygodnia, 3 razy w ciągu dnia	1-3 razy w ciągu tygodnia	1-3 razy w ciągu tygodnia
sp22c16	Mężczyzna	122	2020-02-12 10:42:18	DC-360	2	8	132	41.1	0.5	23.6	31.6	13	26.6	28.1	20.6	531.569	5.74384	2020-02-07 10:34:36	sp24a04	Kobieta	2009-08-18	Nie	30 min. do 2 godz. na dzień	30 min. do 2 godz. na dzień	Mniej niż 30 min. w ciągu dnia	Mniej niż 30 min. w ciągu dnia	Nie mam dostępu do smatrtfona	5 dni	1899-12-31 08:21:05	1899-12-31 08:00:00	1899-12-31 22:30:00	1899-12-31 06:30:00	1899-12-31 10:10:57	1899-12-31	1899-12-31 23:00:00	1899-12-31 09:34:00	Nie	Nie	Bardzo dobra	1-3 razy w ciągu tygodnia	4-6 razy w ciągu tygodnia	1-3 razy w ciągu tygodnia	2 razy na dzień	1 raz na dzień	3 razy w ciągu dnia	Nigdy/ rzadziej niż raz na tydzień	3 razy w ciągu dnia	3 razy w ciągu dnia	Nigdy/ rzadziej niż raz na tydzień
sp22c17	Kobieta	123	2020-02-12 10:46:31	DC-360	2	8	123	22	0.5	14.5	15.4	3.4	17.6	18.6	13.6	686.246	5.03267	2020-02-07 10:30:02	sp24a05	Mężczyzna	2009-10-09	Nie	Około 2-3 godz. na dzień	Około 3-6 godz. na dzień	Około 3-6 godz. na dzień	Około 3-6 godz. na dzień	21 - 50 razy w ciągu dnia, 51 - 100 razy w ciągu dnia	7 dni	1899-12-31 08:20:12	1899-12-31 02:40:45	1899-12-31 22:00:00	1899-12-31 07:20:00	1899-12-31 10:44:55	1899-12-31 10:55:55	1899-12-31 23:30:00	1899-12-31 10:00:00	Nie	Nie	Bardzo dobra	2 razy na dzień	1 raz na dzień, 2 razy na dzień	1 raz na dzień, 2 razy na dzień	1 raz na dzień, 2 razy na dzień	3 razy w ciągu dnia	4 lub więcej razy w ciągu dnia	4 lub więcej razy w ciągu dnia	2 razy na dzień	3 razy w ciągu dnia	2 razy na dzień
sp22c18	Kobieta	160	2020-02-12 10:54:07	DC-430	2	8	133	30.6	0.5	17.3	21.4	6.5	22.8	24.1	17.6	596.316	5.76509	2020-02-07 11:01:17	sp24a07	Kobieta	2009-08-20	Nie	Wcale	Około 2-3 godz. na dzień	Mniej niż 30 min. w ciągu dnia	Mniej niż 30 min. w ciągu dnia	Nie mam dostępu do smatrtfona	3 dni	1899-12-31 08:00:00	1899-12-31	1899-12-31 20:30:00	1899-12-31 06:30:00	1899-12-31 08:00:00	1899-12-31 02:00:00	1899-12-31 22:00:00	1899-12-31 08:30:00	Nie	Tak	Całkiem niezła	4-6 razy w ciągu tygodnia	1-3 razy w ciągu tygodnia	1-3 razy w ciągu tygodnia	4-6 razy w ciągu tygodnia	4-6 razy w ciągu tygodnia	4-6 razy w ciągu tygodnia	1-3 razy w ciągu tygodnia	Nigdy/ rzadziej niż raz na tydzień	4-6 razy w ciągu tygodnia	Nigdy/ rzadziej niż raz na tydzień
sp22c19	Kobieta	124	2020-02-12 10:49:43	DC-360	2	8	129	21.6	0.5	13	9.9	2.1	18.5	19.5	14.3	710.724	4.43024	2020-02-07 10:36:52	sp24a08	Kobieta	2009-07-05	Nie	30 min. do 2 godz. na dzień	30 min. do 2 godz. na dzień	Mniej niż 30 min. w ciągu dnia	Wcale	Mniej niż 5 razy w ciągu dnia	6 dni	1899-12-31 08:45:13	1899-12-31	1899-12-31 21:59:00	1899-12-31 06:48:00	1899-12-31 10:01:08	1899-12-31	1899-12-31 23:32:00	1899-12-31 10:59:00	Nie	Tak	Całkiem niezła	Nigdy/ rzadziej niż raz na tydzień	1 raz na dzień	Nigdy/ rzadziej niż raz na tydzień	1-3 razy w ciągu tygodnia	4-6 razy w ciągu tygodnia	1 raz na dzień	4-6 razy w ciągu tygodnia	1-3 razy w ciągu tygodnia	1-3 razy w ciągu tygodnia	Nigdy/ rzadziej niż raz na tydzień
sp22c20	Kobieta	116	2020-02-12 10:49:30	DC-430	2	8	132	39.1	0.5	22.4	32.7	12.8	24.9	26.3	19.3	540.62	5.42375	2020-02-07 10:27:15	sp24a11	Mężczyzna	2009-04-10	Tak	Około 2-3 godz. na dzień	Więcej niż 6 godz. na dzień	Około 2-3 godz. na dzień	Więcej niż 6 godz. na dzień	21 - 50 razy w ciągu dnia	3 dni	1899-12-31 06:20:30	1899-12-31	1899-12-31 21:20:00	1899-12-31 06:40:00	1899-12-31 08:40:40	1899-12-31	1899-12-31 23:00:00	1899-12-31 08:00:00	Nie	Nie	Bardzo dobra	Nigdy/ rzadziej niż raz na tydzień	1 raz na dzień	4-6 razy w ciągu tygodnia	Nigdy/ rzadziej niż raz na tydzień	1 raz na dzień	Nigdy/ rzadziej niż raz na tydzień	4 lub więcej razy w ciągu dnia	4 lub więcej razy w ciągu dnia	4-6 razy w ciągu tygodnia	2 razy na dzień
sp22c21	Kobieta	120	2020-02-12 10:36:16	DC-360	2	8	136	34.2	0.5	18.5	26.3	9	23.9	25.2	18.4	641.681	5.2397	2020-02-07 10:30:06	sp24a12	Mężczyzna	2009-03-31	Nie	Około 2-3 godz. na dzień	Około 3-6 godz. na dzień	Około 2-3 godz. na dzień	Około 3-6 godz. na dzień	6 - 10 razy w ciągu dnia	3 dni	1899-12-31 08:20:34	1899-12-31	1899-12-31 11:30:00	1899-12-31 07:15:00	1899-12-31 09:20:12	1899-12-31	1899-12-31 12:55:00	1899-12-31 09:30:00	Nie	Tak	Bardzo zła	4 lub więcej razy w ciągu dnia	1-3 razy w ciągu tygodnia	Nigdy/ rzadziej niż raz na tydzień	1 raz na dzień	Nigdy/ rzadziej niż raz na tydzień	Nigdy/ rzadziej niż raz na tydzień	4 lub więcej razy w ciągu dnia	3 razy w ciągu dnia	1 raz na dzień	4-6 razy w ciągu tygodnia
sp22c22	Mężczyzna	156	2020-02-12 10:42:00	DC-430	2	8	139	47.5	0.5	24.6	31.2	14.8	31	32.7	23.9	497.055	4.95127	2020-02-07 10:34:48	sp24a13	Mężczyzna	2009-03-31	Nie	Więcej niż 6 godz. na dzień	Więcej niż 6 godz. na dzień	Około 3-6 godz. na dzień	Około 3-6 godz. na dzień	21 - 50 razy w ciągu dnia	4 dni	1899-12-31 10:30:50	1899-12-31	1899-12-31 23:20:00	1899-12-31 09:00:00	1899-12-31 10:29:46	1899-12-31	1899-12-31 12:30:00	1899-12-31 10:20:00	Nie	Nie	Bardzo dobra	4-6 razy w ciągu tygodnia	4 lub więcej razy w ciągu dnia	4-6 razy w ciągu tygodnia	1-3 razy w ciągu tygodnia	4 lub więcej razy w ciągu dnia	3 razy w ciągu dnia	4 lub więcej razy w ciągu dnia	3 razy w ciągu dnia	3 razy w ciągu dnia	1-3 razy w ciągu tygodnia
sp22c23	Kobieta	117	2020-02-12 10:52:36	DC-430	2	9	146	32.8	0.5	15.4	19.5	6.4	25	26.4	19.3	738.325	4.8326	2020-02-07 10:26:56	sp24a14	Mężczyzna	2009-05-04	Nie	Około 2-3 godz. na dzień	30 min. do 2 godz. na dzień	Wcale	Około 2-3 godz. na dzień	Nie mam dostępu do smatrtfona	5 dni	1899-12-31 10:00:01	1899-12-31 00:20:00	1899-12-31 21:49:00	1899-12-31 07:10:00	1899-12-31 12:00:00	1899-12-31 00:10:00	1899-12-31 22:30:00	1899-12-31 08:30:00	Tak	Nie	Bardzo dobra	Nigdy/ rzadziej niż raz na tydzień	2 razy na dzień	Nigdy/ rzadziej niż raz na tydzień	2 razy na dzień	1 raz na dzień	3 razy w ciągu dnia	2 razy na dzień	4-6 razy w ciągu tygodnia	2 razy na dzień	1-3 razy w ciągu tygodnia
sp23a01	Mężczyzna	152	2020-02-12 10:31:15	DC-430	2	9	139	36.8	0.5	19	23.2	8.5	26.8	28.3	20.7	603.81	5.81729	2020-02-07 10:52:40	sp24a15	Kobieta	2009-05-03	Nie	30 min. do 2 godz. na dzień	30 min. do 2 godz. na dzień	Wcale	Wcale	Mniej niż 5 razy w ciągu dnia	7 dni	1899-12-31 08:00:00	1899-12-31	1899-12-31 22:00:00	1899-12-31 06:30:00	1899-12-31 09:30:00	1899-12-31	1899-12-31 22:30:00	1899-12-31 09:00:00	Nie	Tak	Bardzo dobra	1-3 razy w ciągu tygodnia, 2 razy na dzień	1-3 razy w ciągu tygodnia	1-3 razy w ciągu tygodnia	4-6 razy w ciągu tygodnia	4-6 razy w ciągu tygodnia	3 razy w ciągu dnia	Nigdy/ rzadziej niż raz na tydzień	3 razy w ciągu dnia	4-6 razy w ciągu tygodnia	Nigdy/ rzadziej niż raz na tydzień
sp23a02	Kobieta	148	2020-02-12 10:18:37	DC-430	2	10	140	31.8	0.5	16.2	19.7	6.3	24.2	25.5	18.7	689.92	4.59743	2020-02-07 10:33:59	sp24a16	Mężczyzna	2009-12-22	Nie	Około 2-3 godz. na dzień	Około 2-3 godz. na dzień, Około 3-6 godz. na dzień	Około 3-6 godz. na dzień	Około 3-6 godz. na dzień	51 - 100 razy w ciągu dnia	7 dni	1899-12-31 07:15:23	1899-12-31 07:15:23	1899-12-31 22:00:00	1899-12-31 07:15:00	1899-12-31 21:46:45	1899-12-31 02:21:21	1899-12-31 23:00:00	1899-12-31 09:40:00	Tak	Nie	Raczej zła	Nigdy/ rzadziej niż raz na tydzień	Nigdy/ rzadziej niż raz na tydzień, 1 raz na dzień	Nigdy/ rzadziej niż raz na tydzień, 1 raz na dzień	Nigdy/ rzadziej niż raz na tydzień	Nigdy/ rzadziej niż raz na tydzień	1-3 razy w ciągu tygodnia	Nigdy/ rzadziej niż raz na tydzień	4-6 razy w ciągu tygodnia, 3 razy w ciągu dnia	4-6 razy w ciągu tygodnia, 3 razy w ciągu dnia	Nigdy/ rzadziej niż raz na tydzień
sp23a03	Mężczyzna	118	2020-02-12 10:27:41	DC-360	2	9	137	34.3	0.5	18.3	22.1	7.6	25.2	26.7	19.5	622.766	5.8708	2020-02-07 10:52:59	sp24a17	Kobieta	2009-05-27	Nie	30 min. do 2 godz. na dzień	Około 2-3 godz. na dzień	Mniej niż 30 min. w ciągu dnia	Mniej niż 30 min. w ciągu dnia	6 - 10 razy w ciągu dnia	3 dni	1899-12-31 07:00:00	1899-12-31	1899-12-31 23:00:00	1899-12-31 06:30:00	1899-12-31 06:00:00	1899-12-31 00:30:00	1899-12-31 23:00:00	1899-12-31 12:00:00	Tak	Tak	Całkiem niezła	Nigdy/ rzadziej niż raz na tydzień	4-6 razy w ciągu tygodnia	Nigdy/ rzadziej niż raz na tydzień	Nigdy/ rzadziej niż raz na tydzień	Nigdy/ rzadziej niż raz na tydzień	1 raz na dzień	1-3 razy w ciągu tygodnia	3 razy w ciągu dnia	4-6 razy w ciągu tygodnia	Nigdy/ rzadziej niż raz na tydzień
sp23a04	Mężczyzna	151	2020-02-12 10:28:37	DC-430	2	9	147	49	0.5	22.7	30.1	14.7	32.5	34.3	25.1	561.458	5.25264	2020-02-07 10:28:36	sp24a18	Mężczyzna	2009-11-24	Nie	Około 2-3 godz. na dzień	Około 3-6 godz. na dzień	30 min. do 2 godz. na dzień	Około 2-3 godz. na dzień	21 - 50 razy w ciągu dnia	7 dni	1899-12-31 07:00:00	1899-12-31 07:00:00	1899-12-31 23:00:00	1899-12-31 07:00:00	1899-12-31 07:00:00	1899-12-31 07:00:00	1899-12-31 23:00:00	1899-12-31 11:00:00	Nie	Nie	Bardzo dobra	Nigdy/ rzadziej niż raz na tydzień	4-6 razy w ciągu tygodnia	4-6 razy w ciągu tygodnia	1-3 razy w ciągu tygodnia	1-3 razy w ciągu tygodnia	2 razy na dzień	1 raz na dzień	3 razy w ciągu dnia	1 raz na dzień	3 razy w ciągu dnia
sp23a05	Mężczyzna	111	2020-02-12 10:27:06	DC-430	2	9	132	29.8	0.5	17.1	18.8	5.6	22.8	24.2	17.7	621.908	5.24948	2020-02-07 11:09:53	sp24a19	Kobieta	2009-05-11	Nie	Wcale	30 min. do 2 godz. na dzień	Wcale	30 min. do 2 godz. na dzień	Nie mam dostępu do smatrtfona	3 dni	1899-12-31 09:30:11	1899-12-31	1899-12-31 22:00:00	1899-12-31 06:30:00	1899-12-31 10:30:00	1899-12-31	1899-12-31 19:12:00	1899-12-31 10:30:00	Nie	Nie	Całkiem niezła	1-3 razy w ciągu tygodnia	4-6 razy w ciągu tygodnia	Nigdy/ rzadziej niż raz na tydzień	1-3 razy w ciągu tygodnia	4-6 razy w ciągu tygodnia	2 razy na dzień	1 raz na dzień	4 lub więcej razy w ciągu dnia	4-6 razy w ciągu tygodnia	Nigdy/ rzadziej niż raz na tydzień
sp23a08	Mężczyzna	112	2020-02-12 10:30:19	DC-430	2	9	134	26.5	0.5	14.8	15.1	4	21.2	22.5	16.5	704.396	5.28648	2020-02-05 09:21:56	sp24b01	Kobieta	2010-01-14	Tak	30 min. do 2 godz. na dzień	Około 3-6 godz. na dzień	30 min. do 2 godz. na dzień	Około 3-6 godz. na dzień	21 - 50 razy w ciągu dnia	4 dni	1899-12-31 07:00:00	1899-12-31	1899-12-31 21:00:00	1899-12-31 05:00:00	1899-12-31 10:00:00	1899-12-31 01:00:00	1899-12-31 01:00:00	1899-12-31 11:00:00	Nie	Tak	Całkiem niezła	Nigdy/ rzadziej niż raz na tydzień	1-3 razy w ciągu tygodnia	Nigdy/ rzadziej niż raz na tydzień	4-6 razy w ciągu tygodnia	1-3 razy w ciągu tygodnia	4 lub więcej razy w ciągu dnia	2 razy na dzień	4-6 razy w ciągu tygodnia	1 raz na dzień	Nigdy/ rzadziej niż raz na tydzień
sp23a09	Mężczyzna	150	2020-02-12 10:25:52	DC-430	2	9	142	28.3	0.5	14	10.2	2.9	24	25.4	18.6	617.654	5.31369	2020-02-05 09:38:15	sp24b02	Mężczyzna	2009-07-25	Nie	Więcej niż 6 godz. na dzień	Więcej niż 6 godz. na dzień	Więcej niż 6 godz. na dzień	Więcej niż 6 godz. na dzień	21 - 50 razy w ciągu dnia, 51 - 100 razy w ciągu dnia	7 dni	1899-12-31 22:45:57	1899-12-31 01:55:12	1899-12-31 23:00:00	1899-12-31 07:05:00	1899-12-31 09:45:45	1899-12-31 03:59:03	1899-12-31 02:30:00	1899-12-31 09:30:00	Nie	Tak	Całkiem niezła	4 lub więcej razy w ciągu dnia	2 razy na dzień	4 lub więcej razy w ciągu dnia	4 lub więcej razy w ciągu dnia	2 razy na dzień	4 lub więcej razy w ciągu dnia	1 raz na dzień	4-6 razy w ciągu tygodnia	3 razy w ciągu dnia	2 razy na dzień
sp23a10	Kobieta	149	2020-02-12 10:23:10	DC-430	2	9	144	48.2	0.5	23.2	33.4	16.1	30.4	32.1	23.5	536.103	4.95446	2020-02-05 09:37:07	sp24b04	Mężczyzna	2009-12-06	Nie	30 min. do 2 godz. na dzień	Wcale	30 min. do 2 godz. na dzień	Około 2-3 godz. na dzień	21 - 50 razy w ciągu dnia	6 dni	1899-12-31 10:00:00	1899-12-31 19:10:01	1899-12-31 04:00:00	1899-12-31 06:00:00	1899-12-31 07:30:08	1899-12-31	1899-12-31 22:50:00	1899-12-31 06:30:00	Nie	Nie	Bardzo dobra	1-3 razy w ciągu tygodnia	4-6 razy w ciągu tygodnia	1-3 razy w ciągu tygodnia	Nigdy/ rzadziej niż raz na tydzień	4 lub więcej razy w ciągu dnia	1 raz na dzień	1-3 razy w ciągu tygodnia	3 razy w ciągu dnia, 4 lub więcej razy w ciągu dnia	3 razy w ciągu dnia, 4 lub więcej razy w ciągu dnia	1-3 razy w ciągu tygodnia
sp23a11	Mężczyzna	110	2020-02-12 10:23:07	DC-430	2	9	145	50	0.5	23.8	30.7	15.3	32.9	34.7	25.4	533.052	5.60899	2020-02-05 09:34:01	sp24b05	Mężczyzna	2019-03-30	Tak	Więcej niż 6 godz. na dzień	Więcej niż 6 godz. na dzień	Więcej niż 6 godz. na dzień	Więcej niż 6 godz. na dzień	Więcej niż 100 razy w ciągu dnia	0 dni	1899-12-31 01:00:01	1899-12-31 04:00:00	1899-12-31 23:30:00	1899-12-31 05:45:00	1899-12-31 22:07:54	1899-12-31 20:00:45	1899-12-31 03:59:00	1899-12-31 09:45:00	Nie	Nie	Bardzo dobra	4 lub więcej razy w ciągu dnia	3 razy w ciągu dnia	2 razy na dzień	1 raz na dzień	4-6 razy w ciągu tygodnia	1-3 razy w ciągu tygodnia	Nigdy/ rzadziej niż raz na tydzień	3 razy w ciągu dnia	3 razy w ciągu dnia	3 razy w ciągu dnia
sp23a12	Mężczyzna	115	2020-02-12 10:19:38	DC-360	2	9	140	38.6	0.5	19.7	23.4	9	28	29.6	21.7	575.165	5.19713	2020-02-05 09:29:05	sp24b06	Mężczyzna	2009-07-09	Nie	30 min. do 2 godz. na dzień	Około 2-3 godz. na dzień	Mniej niż 30 min. w ciągu dnia	30 min. do 2 godz. na dzień	Mniej niż 5 razy w ciągu dnia	5 dni	1899-12-31 01:12:56	1899-12-31 00:05:36	1899-12-31 21:30:00	1899-12-31 06:20:00	1899-12-31 07:36:22	1899-12-31	1899-12-31 22:00:00	1899-12-31 10:30:00	Nie	Nie	Bardzo dobra	4-6 razy w ciągu tygodnia	1-3 razy w ciągu tygodnia	1-3 razy w ciągu tygodnia	4-6 razy w ciągu tygodnia	1-3 razy w ciągu tygodnia	1-3 razy w ciągu tygodnia	1-3 razy w ciągu tygodnia	1-3 razy w ciągu tygodnia	4-6 razy w ciągu tygodnia	1-3 razy w ciągu tygodnia
sp23a13	Mężczyzna	109	2020-02-12 10:19:50	DC-430	2	9	141	27.1	0.5	13.6	8.7	2.4	23.3	24.7	18.1	604.373	5.07856	2020-02-05 09:29:38	sp24b07	Kobieta	2009-08-23	Nie	30 min. do 2 godz. na dzień	Około 2-3 godz. na dzień	Mniej niż 30 min. w ciągu dnia	30 min. do 2 godz. na dzień	21 - 50 razy w ciągu dnia	2 dni	1899-12-31 08:30:00	1899-12-31	1899-12-31 22:30:00	1899-12-31 07:00:00	1899-12-31 09:30:00	1899-12-31	1899-12-31 23:00:00	1899-12-31 10:00:00	Nie	Tak	Całkiem niezła	Nigdy/ rzadziej niż raz na tydzień	1-3 razy w ciągu tygodnia	Nigdy/ rzadziej niż raz na tydzień	Nigdy/ rzadziej niż raz na tydzień	Nigdy/ rzadziej niż raz na tydzień	1 raz na dzień	Nigdy/ rzadziej niż raz na tydzień	2 razy na dzień	1 raz na dzień	Nigdy/ rzadziej niż raz na tydzień
sp23a14	Mężczyzna	119	2020-02-12 10:30:08	DC-360	2	9	140	40.7	0.5	20.8	29.6	12	27.1	28.7	21	632.737	5.13212	2020-02-05 09:38:11	sp24b09	Kobieta	2009-09-04	Nie	30 min. do 2 godz. na dzień	Około 2-3 godz. na dzień	Mniej niż 30 min. w ciągu dnia	Mniej niż 30 min. w ciągu dnia	11 - 20 razy w ciągu dnia, 21 - 50 razy w ciągu dnia	2 dni	1899-12-31 08:20:00	1899-12-31	1899-12-31 22:30:00	1899-12-31 07:00:00	1899-12-31 10:00:00	1899-12-31	1899-12-31 23:45:00	1899-12-31 10:30:00	Nie	Tak	Całkiem niezła	1 raz na dzień	1-3 razy w ciągu tygodnia	1-3 razy w ciągu tygodnia	1-3 razy w ciągu tygodnia	4-6 razy w ciągu tygodnia	1 raz na dzień	4-6 razy w ciągu tygodnia	4-6 razy w ciągu tygodnia	4-6 razy w ciągu tygodnia	1 raz na dzień
sp23a15	Mężczyzna	116	2020-02-12 10:23:37	DC-360	2	9	132	30.4	0.5	17.4	17	5.2	23.8	25.2	18.4	561.63	5.10761	2020-02-05 09:33:48	sp24b11	Mężczyzna	2009-04-30	Tak	Więcej niż 6 godz. na dzień	Więcej niż 6 godz. na dzień	Więcej niż 6 godz. na dzień	Więcej niż 6 godz. na dzień	Więcej niż 100 razy w ciągu dnia	7 dni	1899-12-31 08:00:00	1899-12-31 02:00:00	1899-12-31 23:00:00	1899-12-31 07:00:00	1899-12-31 12:00:00	1899-12-31	1899-12-31 01:00:00	1899-12-31 12:00:00	Nie	Tak	Bardzo dobra	4 lub więcej razy w ciągu dnia	4 lub więcej razy w ciągu dnia	4 lub więcej razy w ciągu dnia	4 lub więcej razy w ciągu dnia	4 lub więcej razy w ciągu dnia	4 lub więcej razy w ciągu dnia	4 lub więcej razy w ciągu dnia	3 razy w ciągu dnia	3 razy w ciągu dnia	3 razy w ciągu dnia
sp23a16	Mężczyzna	117	2020-02-12 10:25:44	DC-360	2	9	140	37.1	0.5	18.9	22.8	8.5	27	28.6	20.9	601.011	6.01699	2020-02-05 09:38:34	sp24b13	Kobieta	2010-03-15	Nie	Około 3-6 godz. na dzień	Około 3-6 godz. na dzień	30 min. do 2 godz. na dzień	30 min. do 2 godz. na dzień	6 - 10 razy w ciągu dnia	6 dni	1899-12-31 00:08:00	1899-12-31	1899-12-31 00:09:00	1899-12-31 12:10:00	1899-12-31 08:00:00	1899-12-31	1899-12-31 12:00:00	1899-12-31 12:10:00	Tak	Nie	Całkiem niezła	4-6 razy w ciągu tygodnia	4-6 razy w ciągu tygodnia	1-3 razy w ciągu tygodnia	1-3 razy w ciągu tygodnia	1-3 razy w ciągu tygodnia	1 raz na dzień	1-3 razy w ciągu tygodnia	3 razy w ciągu dnia	4-6 razy w ciągu tygodnia	Nigdy/ rzadziej niż raz na tydzień
sp23b01	Mężczyzna	100	2020-02-12 09:36:36	DC-430	2	9	134	39.6	0.5	22.1	26.8	10.6	27.4	29	21.2	536.117	6.08173	2020-02-05 09:39:26	sp24b14	Mężczyzna	2009-01-28	Nie	Około 3-6 godz. na dzień	Więcej niż 6 godz. na dzień	Więcej niż 6 godz. na dzień	Więcej niż 6 godz. na dzień	21 - 50 razy w ciągu dnia, 51 - 100 razy w ciągu dnia	4 dni	1899-12-31 09:10:00	1899-12-31 06:30:17	1899-12-31 22:00:00	1899-12-31 07:22:00	1899-12-31 10:30:00	1899-12-31 06:12:00	1899-12-31 04:00:00	1899-12-31 06:30:00	Nie	Nie	Bardzo dobra	1-3 razy w ciągu tygodnia	3 razy w ciągu dnia	Nigdy/ rzadziej niż raz na tydzień	4-6 razy w ciągu tygodnia	4 lub więcej razy w ciągu dnia	4 lub więcej razy w ciągu dnia	4 lub więcej razy w ciągu dnia	4 lub więcej razy w ciągu dnia	4 lub więcej razy w ciągu dnia	4 lub więcej razy w ciągu dnia
sp23b03	Kobieta	101	2020-02-12 09:40:05	DC-430	2	10	138	30.6	0.5	16.1	19	5.8	23.5	24.8	18.2	683.266	4.45723	2020-02-09 23:21:30	sp24b15	Kobieta	2010-02-13	Nie	Wcale	30 min. do 2 godz. na dzień	Wcale	Mniej niż 30 min. w ciągu dnia	Mniej niż 5 razy w ciągu dnia	2 dni	1899-12-31 08:00:00	1899-12-31	1899-12-31 21:30:00	1899-12-31 06:45:00	1899-12-31 10:00:00	1899-12-31	1899-12-31 22:00:00	1899-12-31 10:00:00	Tak	Tak	Całkiem niezła	Nigdy/ rzadziej niż raz na tydzień	1-3 razy w ciągu tygodnia	Nigdy/ rzadziej niż raz na tydzień	Nigdy/ rzadziej niż raz na tydzień	4-6 razy w ciągu tygodnia	1 raz na dzień	1-3 razy w ciągu tygodnia	4 lub więcej razy w ciągu dnia	1-3 razy w ciągu tygodnia	Nigdy/ rzadziej niż raz na tydzień
sp23b04	Kobieta	140	2020-02-12 09:40:14	DC-430	2	9	129	27.8	0.5	16.7	19.4	5.4	21.2	22.4	16.4	616.181	4.71036	2020-02-05 09:17:59	sp24b16	Kobieta	2010-01-08	Tak	Około 3-6 godz. na dzień	Około 2-3 godz. na dzień	30 min. do 2 godz. na dzień	Około 2-3 godz. na dzień	21 - 50 razy w ciągu dnia	3 dni	1899-12-31 10:00:00	1899-12-31 10:00:00	1899-12-31 21:30:00	1899-12-31 06:30:00	1899-12-31 11:00:00	1899-12-31	1899-12-31 23:30:00	1899-12-31 10:00:00	Tak	Tak	Całkiem niezła	1-3 razy w ciągu tygodnia	1-3 razy w ciągu tygodnia	1-3 razy w ciągu tygodnia	1-3 razy w ciągu tygodnia	1-3 razy w ciągu tygodnia	1-3 razy w ciągu tygodnia	4-6 razy w ciągu tygodnia	4-6 razy w ciągu tygodnia	1-3 razy w ciągu tygodnia, 4-6 razy w ciągu tygodnia	4-6 razy w ciągu tygodnia
sp23b05	Mężczyzna	107	2020-02-12 09:45:35	DC-360	2	9	140	30.8	0.5	15.7	13.6	4.2	25.1	26.6	19.5	586.348	5.01926	2020-02-05 09:33:24	sp24b17	Kobieta	2009-09-29	Tak	Około 2-3 godz. na dzień	Około 2-3 godz. na dzień	30 min. do 2 godz. na dzień	30 min. do 2 godz. na dzień	21 - 50 razy w ciągu dnia	2 dni	1899-12-31 10:00:00	1899-12-31	1899-12-31 20:55:00	1899-12-31 06:30:00	1899-12-31 12:30:00	1899-12-31	1899-12-31 12:30:00	1899-12-31 12:00:00	Tak	Tak	Całkiem niezła	Nigdy/ rzadziej niż raz na tydzień	1-3 razy w ciągu tygodnia	1-3 razy w ciągu tygodnia	Nigdy/ rzadziej niż raz na tydzień	1-3 razy w ciągu tygodnia	4-6 razy w ciągu tygodnia	4-6 razy w ciągu tygodnia	1-3 razy w ciągu tygodnia	1-3 razy w ciągu tygodnia	4-6 razy w ciągu tygodnia
sp23b06	Kobieta	109	2020-02-12 09:50:20	DC-360	2	9	134	23.6	0.5	13.1	13.4	3.2	19.3	20.4	14.9	795.611	4.90299	2020-02-05 21:51:49	sp25a09	Kobieta	2008-10-31	Nie	30 min. do 2 godz. na dzień	Około 2-3 godz. na dzień	Mniej niż 30 min. w ciągu dnia	30 min. do 2 godz. na dzień	11 - 20 razy w ciągu dnia	5 dni	1899-12-31 08:30:00	1899-12-31	1899-12-31 22:00:00	1899-12-31 06:30:00	1899-12-31 11:00:00	1899-12-31	1899-12-31 22:00:00	1899-12-31 09:00:00	Tak	Nie	Bardzo dobra	Nigdy/ rzadziej niż raz na tydzień	1-3 razy w ciągu tygodnia	Nigdy/ rzadziej niż raz na tydzień	Nigdy/ rzadziej niż raz na tydzień	Nigdy/ rzadziej niż raz na tydzień	Nigdy/ rzadziej niż raz na tydzień	Nigdy/ rzadziej niż raz na tydzień	4 lub więcej razy w ciągu dnia	1-3 razy w ciągu tygodnia	Nigdy/ rzadziej niż raz na tydzień
sp23b07	Mężczyzna	110	2020-02-12 09:52:29	DC-360	2	9	144	43.9	0.5	21.2	26.8	11.8	30.4	32.1	23.5	568.93	4.59721	2020-02-11 19:14:38	sp25a24	Mężczyzna	2009-02-16	Nie	30 min. do 2 godz. na dzień	Około 2-3 godz. na dzień	30 min. do 2 godz. na dzień	Około 2-3 godz. na dzień	6 - 10 razy w ciągu dnia	0 dni	1899-12-31 09:30:00	1899-12-31	1899-12-31 21:00:00	1899-12-31 06:30:00	1899-12-31 12:00:00	1899-12-31	1899-12-31 22:00:00	1899-12-31 10:00:00	Nie	Nie	Całkiem niezła	Nigdy/ rzadziej niż raz na tydzień	4-6 razy w ciągu tygodnia	Nigdy/ rzadziej niż raz na tydzień	1-3 razy w ciągu tygodnia	4-6 razy w ciągu tygodnia	1 raz na dzień	Nigdy/ rzadziej niż raz na tydzień	1 raz na dzień	1-3 razy w ciągu tygodnia	Nigdy/ rzadziej niż raz na tydzień
sp23b09	Mężczyzna	141	2020-02-12 09:42:51	DC-430	2	9	144	52	0.5	25.1	30.7	16	34.1	36	26.4	494.769	5.24161	2020-02-04 11:30:36	sp25b01	Kobieta	2008-08-30	Nie	Wcale	30 min. do 2 godz. na dzień	Wcale	Mniej niż 30 min. w ciągu dnia	Mniej niż 5 razy w ciągu dnia	7 dni	1899-12-31 08:40:00	1899-12-31	1899-12-31 08:00:00	1899-12-31 06:40:00	1899-12-31 08:30:00	1899-12-31	1899-12-31 09:30:00	1899-12-31 08:50:00	Tak	Tak	Raczej zła	2 razy na dzień	1 raz na dzień	Nigdy/ rzadziej niż raz na tydzień	1 raz na dzień	1-3 razy w ciągu tygodnia	4 lub więcej razy w ciągu dnia	1-3 razy w ciągu tygodnia	3 razy w ciągu dnia	1-3 razy w ciągu tygodnia	Nigdy/ rzadziej niż raz na tydzień
sp23b11	Mężczyzna	102	2020-02-12 09:43:00	DC-430	2	9	137	29.7	0.5	15.8	15.8	4.7	23.6	25	18.3	634.577	5.36201	2020-02-04 11:21:29	sp25b03	Mężczyzna	2009-01-22	Nie	30 min. do 2 godz. na dzień	Około 2-3 godz. na dzień	30 min. do 2 godz. na dzień	Około 2-3 godz. na dzień	Mniej niż 5 razy w ciągu dnia	1 dzień	1899-12-31 10:30:00	1899-12-31	1899-12-31 21:00:00	1899-12-31 06:55:00	1899-12-31 12:00:00	1899-12-31	1899-12-31 22:00:00	1899-12-31 09:00:00	Nie	Nie	Całkiem niezła	1-3 razy w ciągu tygodnia	4-6 razy w ciągu tygodnia	Nigdy/ rzadziej niż raz na tydzień	4-6 razy w ciągu tygodnia	1 raz na dzień	Nigdy/ rzadziej niż raz na tydzień	Nigdy/ rzadziej niż raz na tydzień	3 razy w ciągu dnia	1-3 razy w ciągu tygodnia	Nigdy/ rzadziej niż raz na tydzień
sp23b12	Mężczyzna	104	2020-02-12 09:53:13	DC-430	2	10	141	37.7	0.5	19	19.3	7.3	28.8	30.4	22.3	559.189	5.40779	2020-02-04 11:15:15	sp25b05	Mężczyzna	2008-10-27	Nie	Około 2-3 godz. na dzień	30 min. do 2 godz. na dzień	30 min. do 2 godz. na dzień	30 min. do 2 godz. na dzień	Mniej niż 5 razy w ciągu dnia	4 dni	1899-12-31 07:00:00	1899-12-31	1899-12-31 23:00:00	1899-12-31 06:00:00	1899-12-31 08:00:00	1899-12-31	1899-12-31 22:30:00	1899-12-31 09:00:00	Nie	Nie	Bardzo dobra	1-3 razy w ciągu tygodnia	1-3 razy w ciągu tygodnia	Nigdy/ rzadziej niż raz na tydzień	4-6 razy w ciągu tygodnia	1-3 razy w ciągu tygodnia	1 raz na dzień	Nigdy/ rzadziej niż raz na tydzień	4-6 razy w ciągu tygodnia	1-3 razy w ciągu tygodnia	Nigdy/ rzadziej niż raz na tydzień
sp23b13	Kobieta	103	2020-02-12 09:47:24	DC-430	2	9	145	44.7	0.5	21.3	30.6	13.7	29.4	31	22.7	596.475	4.66393	2020-02-04 11:14:21	sp25b06	Mężczyzna	2007-09-09	Nie	30 min. do 2 godz. na dzień	30 min. do 2 godz. na dzień	30 min. do 2 godz. na dzień	Około 3-6 godz. na dzień	6 - 10 razy w ciągu dnia	3 dni	1899-12-31 08:00:00	1899-12-31	1899-12-31 22:00:00	1899-12-31 06:00:00	1899-12-31 09:00:00	1899-12-31	1899-12-31 22:00:00	1899-12-31 10:00:00	Nie	Nie	Bardzo dobra	1 raz na dzień	1 raz na dzień	Nigdy/ rzadziej niż raz na tydzień	2 razy na dzień	2 razy na dzień	4 lub więcej razy w ciągu dnia	1 raz na dzień	3 razy w ciągu dnia	3 razy w ciągu dnia	1-3 razy w ciągu tygodnia
sp23b14	Mężczyzna	139	2020-02-12 09:36:52	DC-430	2	9	141	36.1	0.5	18.2	18.2	6.6	27.9	29.5	21.6	549.073	4.8581	2020-02-04 11:18:52	sp25b10	Kobieta	2009-01-07	Nie	30 min. do 2 godz. na dzień	30 min. do 2 godz. na dzień	Wcale	Wcale	Nie mam dostępu do smatrtfona	7 dni	1899-12-31 09:00:00	1899-12-31 09:00:00	1899-12-31 21:50:00	1899-12-31 06:50:00	1899-12-31 10:00:00	1899-12-31 10:00:00	1899-12-31 22:30:00	1899-12-31 09:00:00	Tak	Nie	Bardzo dobra	4-6 razy w ciągu tygodnia	1 raz na dzień	1-3 razy w ciągu tygodnia	4 lub więcej razy w ciągu dnia	4 lub więcej razy w ciągu dnia	4 lub więcej razy w ciągu dnia	4-6 razy w ciągu tygodnia	3 razy w ciągu dnia	1-3 razy w ciągu tygodnia	Nigdy/ rzadziej niż raz na tydzień
sp23b16	Kobieta	108	2020-02-12 09:48:32	DC-360	2	9	147	37.8	0.5	17.5	22	8.3	28	29.5	21.6	621.465	5.20695	2020-02-04 11:16:53	sp25b11	Mężczyzna	2008-10-03	Nie	Około 2-3 godz. na dzień	Więcej niż 6 godz. na dzień	30 min. do 2 godz. na dzień	Więcej niż 6 godz. na dzień	21 - 50 razy w ciągu dnia	4 dni	1899-12-31 12:00:00	1899-12-31 12:00:00	1899-12-31 22:00:00	1899-12-31 08:50:00	1899-12-31 14:45:00	1899-12-31 10:15:00	1899-12-31	1899-12-31 12:00:00	Tak	Tak	Całkiem niezła	Nigdy/ rzadziej niż raz na tydzień	1-3 razy w ciągu tygodnia	Nigdy/ rzadziej niż raz na tydzień	1-3 razy w ciągu tygodnia	1 raz na dzień	1 raz na dzień	1 raz na dzień	1-3 razy w ciągu tygodnia	1 raz na dzień	1 raz na dzień
sp23b17	Kobieta	142	2020-02-12 09:45:41	DC-430	2	9	134	26.9	0.5	15	15	4	21.7	22.9	16.8	656.713	5.01433	2020-02-04 11:15:50	sp25b12	Kobieta	2008-10-03	Tak	Około 3-6 godz. na dzień	Około 3-6 godz. na dzień	Około 3-6 godz. na dzień	Około 2-3 godz. na dzień	11 - 20 razy w ciągu dnia, 51 - 100 razy w ciągu dnia	1 dzień	1899-12-31 02:00:00	1899-12-31 00:03:00	1899-12-31 07:10:00	1899-12-31 12:30:00	1899-12-31 03:00:00	1899-12-31 08:00:00	1899-12-31 09:34:00	1899-12-31 12:00:00	Tak	Nie	Bardzo dobra	3 razy w ciągu dnia, 4 lub więcej razy w ciągu dnia	3 razy w ciągu dnia	4-6 razy w ciągu tygodnia, 1 raz na dzień, 3 razy w ciągu dnia	3 razy w ciągu dnia, 4 lub więcej razy w ciągu dnia	3 razy w ciągu dnia, 4 lub więcej razy w ciągu dnia	2 razy na dzień, 3 razy w ciągu dnia	3 razy w ciągu dnia, 4 lub więcej razy w ciągu dnia	2 razy na dzień, 3 razy w ciągu dnia	2 razy na dzień, 3 razy w ciągu dnia	2 razy na dzień, 3 razy w ciągu dnia
sp23b18	Mężczyzna	106	2020-02-12 09:42:59	DC-360	2	9	145	54.1	0.5	25.7	36.7	19.9	32.4	34.2	25	549.287	6.27108	2020-02-04 11:27:54	sp25b15	Kobieta	2008-08-26	Nie	30 min. do 2 godz. na dzień	Około 2-3 godz. na dzień	Mniej niż 30 min. w ciągu dnia	Mniej niż 30 min. w ciągu dnia	6 - 10 razy w ciągu dnia	1 dzień	1899-12-31 08:00:00	1899-12-31	1899-12-31	1899-12-31 06:20:00	1899-12-31 09:00:00	1899-12-31	1899-12-31 23:00:00	1899-12-31 07:30:00	Nie	Tak	Całkiem niezła	Nigdy/ rzadziej niż raz na tydzień	1-3 razy w ciągu tygodnia	Nigdy/ rzadziej niż raz na tydzień	1 raz na dzień	2 razy na dzień	1-3 razy w ciągu tygodnia	1 raz na dzień	3 razy w ciągu dnia	3 razy w ciągu dnia	Nigdy/ rzadziej niż raz na tydzień
sp23b19	Kobieta	105	2020-02-12 09:40:34	DC-360	2	9	142	32.7	0.5	16.2	17.3	5.7	25.6	27	19.8	605.918	4.90421	2020-02-04 11:24:23	sp25b16	Kobieta	2009-07-31	Nie	30 min. do 2 godz. na dzień	30 min. do 2 godz. na dzień	Wcale	Wcale	Mniej niż 5 razy w ciągu dnia, 6 - 10 razy w ciągu dnia	2 dni	1899-12-31 06:55:21	1899-12-31 03:48:40	1899-12-31 22:17:00	1899-12-31 06:49:00	1899-12-31 07:54:45	1899-12-31 00:15:45	1899-12-31 23:59:00	1899-12-31 07:35:00	Tak	Nie	Całkiem niezła	1-3 razy w ciągu tygodnia	4-6 razy w ciągu tygodnia, 1 raz na dzień	1-3 razy w ciągu tygodnia, 1 raz na dzień	4-6 razy w ciągu tygodnia, 1 raz na dzień	4-6 razy w ciągu tygodnia, 1 raz na dzień	4-6 razy w ciągu tygodnia, 4 lub więcej razy w ciągu dnia	1-3 razy w ciągu tygodnia, 2 razy na dzień	4-6 razy w ciągu tygodnia, 3 razy w ciągu dnia	4-6 razy w ciągu tygodnia, 2 razy na dzień	Nigdy/ rzadziej niż raz na tydzień
sp23c03	Kobieta	163	2020-02-12 11:06:13	DC-430	2	9	130	25.7	0.5	15.2	16.1	4.1	20.5	21.6	15.8	662.984	5.15766	2020-02-04 11:23:43	sp25b17	Kobieta	2009-06-09	Nie	30 min. do 2 godz. na dzień	Około 2-3 godz. na dzień	Mniej niż 30 min. w ciągu dnia	30 min. do 2 godz. na dzień	21 - 50 razy w ciągu dnia	2 dni	1899-12-31	1899-12-31 08:00:00	1899-12-31 22:30:00	1899-12-31 07:00:00	1899-12-31 10:00:00	1899-12-31	1899-12-31	1899-12-31 10:00:00	Tak	Nie	Całkiem niezła	4-6 razy w ciągu tygodnia	4-6 razy w ciągu tygodnia	1-3 razy w ciągu tygodnia	Nigdy/ rzadziej niż raz na tydzień	1 raz na dzień	1 raz na dzień	1 raz na dzień	4 lub więcej razy w ciągu dnia	3 razy w ciągu dnia	Nigdy/ rzadziej niż raz na tydzień
sp23c04	Mężczyzna	128	2020-02-12 11:06:38	DC-360	2	9	143	34.6	0.5	16.9	16.3	5.6	27.4	29	21.2	575.905	4.90079	2020-02-04 11:25:07	sp25b18	Kobieta	2008-03-23	Nie	30 min. do 2 godz. na dzień	Około 2-3 godz. na dzień	Mniej niż 30 min. w ciągu dnia	Wcale	6 - 10 razy w ciągu dnia	3 dni	1899-12-31 07:05:00	1899-12-31	1899-12-31 21:00:00	1899-12-31 06:00:00	1899-12-31 09:30:00	1899-12-31	1899-12-31 22:00:00	1899-12-31 09:00:00	Nie	Nie	Całkiem niezła	4-6 razy w ciągu tygodnia	1-3 razy w ciągu tygodnia	1-3 razy w ciągu tygodnia	1-3 razy w ciągu tygodnia	4-6 razy w ciągu tygodnia	1 raz na dzień	4-6 razy w ciągu tygodnia	1-3 razy w ciągu tygodnia	1-3 razy w ciągu tygodnia	Nigdy/ rzadziej niż raz na tydzień
sp23c05	Kobieta	121	2020-02-12 11:07:22	DC-430	2	9	135	35	0.5	19.2	28.2	9.9	23.8	25.1	18.4	684.811	5.46334	2020-02-04 11:28:48	sp25b20	Mężczyzna	2008-10-04	Nie	30 min. do 2 godz. na dzień	30 min. do 2 godz. na dzień	Mniej niż 30 min. w ciągu dnia	30 min. do 2 godz. na dzień	6 - 10 razy w ciągu dnia	2 dni	1899-12-31 08:00:00	1899-12-31	1899-12-31	1899-12-31	1899-12-31 09:00:00	1899-12-31	1899-12-31 22:00:00	1899-12-31 09:00:00	Nie	Nie	Bardzo dobra	Nigdy/ rzadziej niż raz na tydzień	1-3 razy w ciągu tygodnia, 4-6 razy w ciągu tygodnia, 1 raz na dzień	1-3 razy w ciągu tygodnia, 4-6 razy w ciągu tygodnia, 1 raz na dzień	1-3 razy w ciągu tygodnia, 4-6 razy w ciągu tygodnia, 1 raz na dzień	1 raz na dzień, 2 razy na dzień, 3 razy w ciągu dnia	4-6 razy w ciągu tygodnia, 1 raz na dzień, 2 razy na dzień	Nigdy/ rzadziej niż raz na tydzień	Nigdy/ rzadziej niż raz na tydzień, 1-3 razy w ciągu tygodnia	2 razy na dzień, 3 razy w ciągu dnia	Nigdy/ rzadziej niż raz na tydzień, 1-3 razy w ciągu tygodnia
sp23c08	Mężczyzna	166	2020-02-12 11:15:05	DC-430	2	9	146	29.3	0.5	13.7	12.6	3.7	24.2	25.6	18.7	725.137	5.24593	2020-02-04 11:17:07	sp25b21	Kobieta	2009-09-04	Nie	Wcale	30 min. do 2 godz. na dzień	Mniej niż 30 min. w ciągu dnia	30 min. do 2 godz. na dzień	6 - 10 razy w ciągu dnia	7 dni	1899-12-31 08:15:00	1899-12-31 15:00:00	1899-12-31 22:10:00	1899-12-31 06:25:00	1899-12-31 09:30:00	1899-12-31	1899-12-31 22:30:00	1899-12-31 07:00:00	Nie	Nie	Bardzo dobra	1-3 razy w ciągu tygodnia	4-6 razy w ciągu tygodnia	Nigdy/ rzadziej niż raz na tydzień	1 raz na dzień	4-6 razy w ciągu tygodnia	2 razy na dzień	3 razy w ciągu dnia	3 razy w ciągu dnia	4-6 razy w ciągu tygodnia	Nigdy/ rzadziej niż raz na tydzień
sp23c09	Mężczyzna	119	2020-02-12 11:00:42	DC-430	2	10	140	28.1	0.5	14.3	8.4	2.4	24.3	25.7	18.8	580.536	5.03002	2020-02-04 08:39:21	sp25c01	Mężczyzna	2009-02-04	Tak	30 min. do 2 godz. na dzień	Około 2-3 godz. na dzień	Więcej niż 6 godz. na dzień	Więcej niż 6 godz. na dzień	21 - 50 razy w ciągu dnia	1 dzień	1899-12-31 00:10:00	1899-12-31 02:00:00	1899-12-31 22:00:00	1899-12-31 09:00:00	1899-12-31	1899-12-31 20:00:00	1899-12-31 22:00:00	1899-12-31 11:00:00	Nie	Nie	Całkiem niezła	Nigdy/ rzadziej niż raz na tydzień	4-6 razy w ciągu tygodnia	1-3 razy w ciągu tygodnia	Nigdy/ rzadziej niż raz na tydzień	Nigdy/ rzadziej niż raz na tydzień	4 lub więcej razy w ciągu dnia	4 lub więcej razy w ciągu dnia	1-3 razy w ciągu tygodnia	3 razy w ciągu dnia	1-3 razy w ciągu tygodnia
sp23c10	Mężczyzna	126	2020-02-12 10:56:48	DC-360	2	9	146	31.1	0.5	14.6	12.1	3.8	25.8	27.3	20	629.272	4.42035	2020-02-06 14:19:34	sp25c03	Kobieta	2008-12-05	Nie	30 min. do 2 godz. na dzień	Około 2-3 godz. na dzień	Mniej niż 30 min. w ciągu dnia	30 min. do 2 godz. na dzień	21 - 50 razy w ciągu dnia	4 dni	1899-12-31 09:15:00	1899-12-31	1899-12-31 21:30:00	1899-12-31 06:15:00	1899-12-31	1899-12-31	1899-12-31 22:30:00	1899-12-31 09:00:00	Tak	Nie	Bardzo dobra	1-3 razy w ciągu tygodnia	1 raz na dzień	1-3 razy w ciągu tygodnia	4-6 razy w ciągu tygodnia	2 razy na dzień	2 razy na dzień	3 razy w ciągu dnia	1 raz na dzień	3 razy w ciągu dnia	Nigdy/ rzadziej niż raz na tydzień
sp23c11	Kobieta	120	2020-02-12 11:04:02	DC-430	2	9	146	38.6	0.5	18.1	21.8	8.4	28.6	30.2	22.1	563.881	4.92397	2020-02-06 14:19:39	sp25c03	Kobieta	2008-02-10	Nie	30 min. do 2 godz. na dzień	30 min. do 2 godz. na dzień	Mniej niż 30 min. w ciągu dnia	30 min. do 2 godz. na dzień	11 - 20 razy w ciągu dnia	3 dni	1899-12-31 09:05:06	1899-12-31	1899-12-31 21:20:00	1899-12-31 06:30:00	1899-12-31 22:02:05	1899-12-31	1899-12-31 22:05:00	1899-12-31 09:30:00	Tak	Nie	Bardzo dobra	1-3 razy w ciągu tygodnia	1 raz na dzień	1-3 razy w ciągu tygodnia	4-6 razy w ciągu tygodnia	2 razy na dzień	2 razy na dzień	2 razy na dzień	1 raz na dzień	3 razy w ciągu dnia	1-3 razy w ciągu tygodnia
sp23c12	Mężczyzna	127	2020-02-12 11:00:18	DC-360	2	9	135	39.6	0.5	21.7	27.7	11	27	28.6	20.9	561.49	5.71364	2020-02-04 08:38:00	sp25c04	Mężczyzna	2009-05-22	Nie	30 min. do 2 godz. na dzień	Wcale	Mniej niż 30 min. w ciągu dnia	30 min. do 2 godz. na dzień	Mniej niż 5 razy w ciągu dnia	3 dni	1899-12-31 08:30:00	1899-12-31 08:30:00	1899-12-31 21:00:00	1899-12-31 06:30:00	1899-12-31 09:30:00	1899-12-31 09:30:00	1899-12-31 23:30:00	1899-12-31 09:30:00	Nie	Nie	Bardzo dobra	Nigdy/ rzadziej niż raz na tydzień	1-3 razy w ciągu tygodnia	Nigdy/ rzadziej niż raz na tydzień	4-6 razy w ciągu tygodnia	2 razy na dzień	3 razy w ciągu dnia	1 raz na dzień	Nigdy/ rzadziej niż raz na tydzień	3 razy w ciągu dnia	1-3 razy w ciągu tygodnia
sp23c13	Kobieta	130	2020-02-12 11:15:23	DC-360	2	8	130	25.8	0.5	15.3	15.4	4	20.7	21.8	16	622.461	5.30027	2020-02-04 08:40:57	sp25c07	Mężczyzna	2009-03-30	Nie	30 min. do 2 godz. na dzień	30 min. do 2 godz. na dzień	Mniej niż 30 min. w ciągu dnia	30 min. do 2 godz. na dzień	Mniej niż 5 razy w ciągu dnia	2 dni	1899-12-31 08:30:00	1899-12-31 00:00:01	1899-12-31 22:30:00	1899-12-31 06:15:00	1899-12-31 10:30:01	1899-12-31 00:00:01	1899-12-31 22:30:00	1899-12-31 08:30:00	Tak	Tak	Całkiem niezła	Nigdy/ rzadziej niż raz na tydzień	1-3 razy w ciągu tygodnia	Nigdy/ rzadziej niż raz na tydzień	1-3 razy w ciągu tygodnia	Nigdy/ rzadziej niż raz na tydzień	4-6 razy w ciągu tygodnia	4-6 razy w ciągu tygodnia, 1 raz na dzień	2 razy na dzień	1-3 razy w ciągu tygodnia	1-3 razy w ciągu tygodnia
sp23c14	Mężczyzna	165	2020-02-12 11:12:52	DC-430	2	9	150	45	0.5	20	22.8	10.3	32.9	34.7	25.4	550.676	5.54391	2020-02-04 08:43:37	sp25c08	Mężczyzna	2009-07-16	Tak	30 min. do 2 godz. na dzień	Więcej niż 6 godz. na dzień	Mniej niż 30 min. w ciągu dnia	Mniej niż 30 min. w ciągu dnia	Nie mam dostępu do smatrtfona	2 dni	1899-12-31 11:09:08	1899-12-31 00:00:01	1899-12-31 20:00:00	1899-12-31 06:00:00	1899-12-31 09:00:00	1899-12-31 00:00:01	1899-12-31 21:00:00	1899-12-31 06:00:00	Nie	Nie	Całkiem niezła	1 raz na dzień	2 razy na dzień	1-3 razy w ciągu tygodnia	Nigdy/ rzadziej niż raz na tydzień	3 razy w ciągu dnia	4 lub więcej razy w ciągu dnia	4 lub więcej razy w ciągu dnia	3 razy w ciągu dnia	3 razy w ciągu dnia	Nigdy/ rzadziej niż raz na tydzień
sp23c15	Kobieta	122	2020-02-12 11:10:01	DC-430	2	9	134	32.6	0.5	18.2	22.6	7.4	23.9	25.2	18.4	582.455	5.04303	2020-02-06 14:14:00	sp25c10	Kobieta	2009-01-30	Nie	Około 2-3 godz. na dzień	Około 2-3 godz. na dzień	30 min. do 2 godz. na dzień	Około 2-3 godz. na dzień	Mniej niż 5 razy w ciągu dnia	1 dzień	1899-12-31 08:48:30	1899-12-31 01:30:12	1899-12-31 22:00:00	1899-12-31 06:00:00	1899-12-31 11:30:34	1899-12-31 01:30:00	1899-12-31 22:30:00	1899-12-31 11:30:00	Nie	Tak	Całkiem niezła	Nigdy/ rzadziej niż raz na tydzień	1-3 razy w ciągu tygodnia	Nigdy/ rzadziej niż raz na tydzień	Nigdy/ rzadziej niż raz na tydzień	Nigdy/ rzadziej niż raz na tydzień	4-6 razy w ciągu tygodnia	1-3 razy w ciągu tygodnia	1-3 razy w ciągu tygodnia	3 razy w ciągu dnia	1-3 razy w ciągu tygodnia
sp23c17	Kobieta	164	2020-02-12 11:09:56	DC-430	2	9	138	32.7	0.5	17.2	24.7	8.1	23.3	24.6	18	740.874	4.684	2020-02-04 08:37:46	sp25c11	Mężczyzna	2008-10-17	Nie	30 min. do 2 godz. na dzień, Około 2-3 godz. na dzień	Wcale, Około 3-6 godz. na dzień, Więcej niż 6 godz. na dzień	Wcale, Mniej niż 30 min. w ciągu dnia, Około 3-6 godz. na dzień	30 min. do 2 godz. na dzień, Około 2-3 godz. na dzień, Więcej niż 6 godz. na dzień	21 - 50 razy w ciągu dnia	5 dni	1899-12-31 14:00:00	1899-12-31 08:30:00	1899-12-31 12:30:00	1899-12-31 13:30:00	1899-12-31 12:30:30	1899-12-31 09:30:00	1899-12-31 21:00:00	1899-12-31 12:00:00	Nie	Nie	Całkiem niezła	Nigdy/ rzadziej niż raz na tydzień	1-3 razy w ciągu tygodnia	Nigdy/ rzadziej niż raz na tydzień	4-6 razy w ciągu tygodnia	Nigdy/ rzadziej niż raz na tydzień	1 raz na dzień	Nigdy/ rzadziej niż raz na tydzień	Nigdy/ rzadziej niż raz na tydzień	1-3 razy w ciągu tygodnia	4-6 razy w ciągu tygodnia
sp23c18	Kobieta	129	2020-02-12 11:10:06	DC-360	2	9	133	26.7	0.5	15.1	16	4.3	21.2	22.4	16.4	670.661	4.60117	2020-02-06 11:20:19	sp25d01	Kobieta	2009-10-05	Tak	30 min. do 2 godz. na dzień	Około 2-3 godz. na dzień	Wcale	Mniej niż 30 min. w ciągu dnia	Mniej niż 5 razy w ciągu dnia	4 dni	1899-12-31 02:00:00	1899-12-31 00:30:00	1899-12-31 09:00:00	1899-12-31 06:30:00	1899-12-31 05:00:00	1899-12-31 05:00:00	1899-12-31 10:00:00	1899-12-31 09:00:00	Tak	Nie	Bardzo dobra	1-3 razy w ciągu tygodnia	1 raz na dzień	1 raz na dzień	2 razy na dzień	2 razy na dzień	2 razy na dzień	1 raz na dzień	1 raz na dzień	3 razy w ciągu dnia	1 raz na dzień
sp23c20	Mężczyzna	123	2020-02-12 11:13:54	DC-430	2	9	140	32.7	0.5	16.7	18.2	6	25.2	26.7	19.5	633.523	4.90785	2020-02-06 11:15:42	sp25d02	Mężczyzna	2009-04-22	Nie	30 min. do 2 godz. na dzień	Około 2-3 godz. na dzień	Wcale	Mniej niż 30 min. w ciągu dnia	6 - 10 razy w ciągu dnia	3 dni	1899-12-31 09:00:00	1899-12-31	1899-12-31 22:00:00	1899-12-31 07:00:00	1899-12-31 10:00:00	1899-12-31	1899-12-31 23:00:00	1899-12-31 09:00:00	Tak	Nie	Całkiem niezła	1-3 razy w ciągu tygodnia	1 raz na dzień	1-3 razy w ciągu tygodnia	1-3 razy w ciągu tygodnia	1 raz na dzień	2 razy na dzień	2 razy na dzień	1 raz na dzień	4-6 razy w ciągu tygodnia	1-3 razy w ciągu tygodnia
sp23c21	Mężczyzna	118	2020-02-12 10:57:09	DC-430	2	9	142	32.1	0.5	15.9	16.1	5.2	25.4	26.9	19.7	635.688	5.27113	2020-02-06 11:06:15	sp25d03	Kobieta	2009-10-16	Tak	Więcej niż 6 godz. na dzień	Więcej niż 6 godz. na dzień	Około 3-6 godz. na dzień	Więcej niż 6 godz. na dzień	Więcej niż 100 razy w ciągu dnia	7 dni	1899-12-31 05:23:22	1899-12-31 08:00:00	1899-12-31 22:00:00	1899-12-31 07:00:00	1899-12-31	1899-12-31 07:00:00	1899-12-31 12:55:00	1899-12-31 10:00:00	Nie	Nie	Bardzo dobra	4 lub więcej razy w ciągu dnia	2 razy na dzień	1-3 razy w ciągu tygodnia	1 raz na dzień	1 raz na dzień	1 raz na dzień	4-6 razy w ciągu tygodnia	1-3 razy w ciągu tygodnia, 3 razy w ciągu dnia	Nigdy/ rzadziej niż raz na tydzień	4-6 razy w ciągu tygodnia
sp23c22	Mężczyzna	162	2020-02-12 11:03:25	DC-430	2	9	145	34.2	0.5	16.3	13	4.4	28.2	29.8	21.8	536.849	4.62626	2020-02-06 10:59:57	sp25d04	Kobieta	2020-07-14	Nie	30 min. do 2 godz. na dzień	30 min. do 2 godz. na dzień	Mniej niż 30 min. w ciągu dnia	30 min. do 2 godz. na dzień	Mniej niż 5 razy w ciągu dnia	7 dni	1899-12-31 06:00:00	1899-12-31	1899-12-31 21:30:00	1899-12-31 06:50:00	1899-12-31 09:00:00	1899-12-31	1899-12-31 22:00:00	1899-12-31 08:00:00	Nie	Nie	Bardzo dobra	4-6 razy w ciągu tygodnia	4-6 razy w ciągu tygodnia	1-3 razy w ciągu tygodnia	4-6 razy w ciągu tygodnia	4-6 razy w ciągu tygodnia	4-6 razy w ciągu tygodnia	4-6 razy w ciągu tygodnia	Nigdy/ rzadziej niż raz na tydzień	4-6 razy w ciągu tygodnia	Nigdy/ rzadziej niż raz na tydzień
sp23c23	Mężczyzna	161	2020-02-12 10:58:07	DC-430	2	9	134	29.3	0.5	16.3	15.2	4.5	23.4	24.8	18.2	585.295	5.5002	2020-02-06 11:08:26	sp25d05	Mężczyzna	2009-09-21	Nie	30 min. do 2 godz. na dzień	30 min. do 2 godz. na dzień	Mniej niż 30 min. w ciągu dnia	30 min. do 2 godz. na dzień	Mniej niż 5 razy w ciągu dnia	1 dzień	1899-12-31 02:20:00	1899-12-31 02:20:00	1899-12-31 09:00:00	1899-12-31 06:47:00	1899-12-31 10:20:00	1899-12-31 10:20:00	1899-12-31 22:00:00	1899-12-31 11:00:00	Nie	Nie	Bardzo dobra	1-3 razy w ciągu tygodnia	1-3 razy w ciągu tygodnia	4-6 razy w ciągu tygodnia	Nigdy/ rzadziej niż raz na tydzień	1-3 razy w ciągu tygodnia	4-6 razy w ciągu tygodnia	1-3 razy w ciągu tygodnia	Nigdy/ rzadziej niż raz na tydzień	1-3 razy w ciągu tygodnia	Nigdy/ rzadziej niż raz na tydzień
sp24a01	Kobieta	133	2020-02-12 11:55:20	DC-430	2	10	149	58	0.5	26.1	37.1	21.5	34.6	36.5	26.7	500.807	6.28207	2020-02-06 11:04:50	sp25d06	Mężczyzna	2020-02-07	Tak	Wcale	30 min. do 2 godz. na dzień	Mniej niż 30 min. w ciągu dnia	30 min. do 2 godz. na dzień	Nie mam dostępu do smatrtfona	2 dni	1899-12-31 08:00:00	1899-12-31 02:00:00	1899-12-31 21:00:00	1899-12-31 07:00:00	1899-12-31 10:00:00	1899-12-31 10:00:00	1899-12-31 22:00:00	1899-12-31 10:00:00	Tak	Nie	Bardzo dobra	Nigdy/ rzadziej niż raz na tydzień	1-3 razy w ciągu tygodnia	4-6 razy w ciągu tygodnia	1 raz na dzień, 2 razy na dzień	Nigdy/ rzadziej niż raz na tydzień	Nigdy/ rzadziej niż raz na tydzień	4-6 razy w ciągu tygodnia	3 razy w ciągu dnia	Nigdy/ rzadziej niż raz na tydzień	1-3 razy w ciągu tygodnia
sp24a02	Mężczyzna	136	2020-02-12 11:39:50	DC-360	2	10	137	30.8	0.5	16.4	13.8	4.3	25	26.5	19.4	581.467	6.25967	2020-02-06 11:09:27	sp25d08	Kobieta	2009-07-28	Tak	Około 2-3 godz. na dzień	Około 3-6 godz. na dzień	Około 2-3 godz. na dzień	Około 3-6 godz. na dzień	6 - 10 razy w ciągu dnia	4 dni	1899-12-31 09:32:24	1899-12-31 07:14:23	1899-12-31 22:28:00	1899-12-31 07:14:00	1899-12-31 10:26:47	1899-12-31 05:21:45	1899-12-31 23:38:00	1899-12-31 09:35:00	Tak	Tak	Raczej zła	1-3 razy w ciągu tygodnia, 4-6 razy w ciągu tygodnia	1-3 razy w ciągu tygodnia	Nigdy/ rzadziej niż raz na tydzień	Nigdy/ rzadziej niż raz na tydzień	Nigdy/ rzadziej niż raz na tydzień	1 raz na dzień	1 raz na dzień	2 razy na dzień	1-3 razy w ciągu tygodnia	1-3 razy w ciągu tygodnia
sp24a03	Kobieta	132	2020-02-12 11:51:24	DC-430	2	10	148	31.2	0.5	14.2	12.3	3.8	26	27.4	20.1	681.125	4.93549	2020-02-06 11:08:59	sp25d09	Kobieta	2009-07-30	Nie	30 min. do 2 godz. na dzień	Około 2-3 godz. na dzień	Mniej niż 30 min. w ciągu dnia	Mniej niż 30 min. w ciągu dnia	Mniej niż 5 razy w ciągu dnia	4 dni	1899-12-31 01:00:00	1899-12-31 09:00:00	1899-12-31 20:00:00	1899-12-31 07:00:00	1899-12-31 09:00:00	1899-12-31 09:00:00	1899-12-31 22:00:00	1899-12-31 09:00:00	Tak	Tak	Całkiem niezła	1-3 razy w ciągu tygodnia	4-6 razy w ciągu tygodnia	4-6 razy w ciągu tygodnia	1 raz na dzień	Nigdy/ rzadziej niż raz na tydzień	4-6 razy w ciągu tygodnia	4-6 razy w ciągu tygodnia	4-6 razy w ciągu tygodnia	1-3 razy w ciągu tygodnia	1-3 razy w ciągu tygodnia
sp24a04	Kobieta	142	2020-02-12 11:57:15	DC-360	2	10	152	60.5	0.5	26.2	37.7	22.8	35.8	37.7	27.6	552.524	5.69202	2020-02-06 11:16:27	sp25d10	Kobieta	2009-11-19	Tak	Około 2-3 godz. na dzień	Około 2-3 godz. na dzień	30 min. do 2 godz. na dzień	30 min. do 2 godz. na dzień	21 - 50 razy w ciągu dnia	7 dni	1899-12-31 08:30:00	1899-12-31 08:30:00	1899-12-31 22:00:00	1899-12-31 06:00:00	1899-12-31 10:05:00	1899-12-31 01:30:00	1899-12-31 23:00:00	1899-12-31 10:00:00	Tak	Nie	Całkiem niezła	4 lub więcej razy w ciągu dnia	1-3 razy w ciągu tygodnia	4 lub więcej razy w ciągu dnia	4 lub więcej razy w ciągu dnia	Nigdy/ rzadziej niż raz na tydzień	4-6 razy w ciągu tygodnia	Nigdy/ rzadziej niż raz na tydzień	Nigdy/ rzadziej niż raz na tydzień	3 razy w ciągu dnia	1-3 razy w ciągu tygodnia
sp24a05	Mężczyzna	173	2020-02-12 11:44:17	DC-430	2	10	148	36.4	0.5	16.6	15.2	5.5	29.2	30.9	22.6	602.008	5.72953	2020-02-06 11:07:28	sp25d11	Mężczyzna	2009-01-20	Tak	30 min. do 2 godz. na dzień	Około 2-3 godz. na dzień	30 min. do 2 godz. na dzień	Około 2-3 godz. na dzień	21 - 50 razy w ciągu dnia	2 dni	1899-12-31 21:30:00	1899-12-31 22:30:00	1899-12-31 20:00:00	1899-12-31 06:55:00	1899-12-31 22:03:00	1899-12-31 20:00:00	1899-12-31 23:00:00	1899-12-31 12:00:00	Nie	Nie	Całkiem niezła	4-6 razy w ciągu tygodnia	1-3 razy w ciągu tygodnia	1-3 razy w ciągu tygodnia	4-6 razy w ciągu tygodnia	4-6 razy w ciągu tygodnia	4-6 razy w ciągu tygodnia	1-3 razy w ciągu tygodnia	4-6 razy w ciągu tygodnia	1-3 razy w ciągu tygodnia	1 raz na dzień
sp24a06	Mężczyzna	129	2020-02-12 11:41:57	DC-430	2	10	136	32.9	0.5	17.8	16.5	5.4	26	27.5	20.1	562.681	5.99835	2020-02-06 11:15:44	sp25d12	Kobieta	2009-07-13	Tak	Około 2-3 godz. na dzień	Około 2-3 godz. na dzień	30 min. do 2 godz. na dzień	Około 2-3 godz. na dzień	11 - 20 razy w ciągu dnia	2 dni	1899-12-31 09:15:00	1899-12-31 02:00:00	1899-12-31 22:30:00	1899-12-31 07:15:00	1899-12-31 10:30:00	1899-12-31 03:00:00	1899-12-31 23:00:00	1899-12-31 12:00:00	Tak	Nie	Całkiem niezła	1-3 razy w ciągu tygodnia	4-6 razy w ciągu tygodnia	1-3 razy w ciągu tygodnia	Nigdy/ rzadziej niż raz na tydzień	4-6 razy w ciągu tygodnia	1-3 razy w ciągu tygodnia	4-6 razy w ciągu tygodnia	Nigdy/ rzadziej niż raz na tydzień	1-3 razy w ciągu tygodnia	4-6 razy w ciągu tygodnia
sp24a07	Kobieta	141	2020-02-12 11:53:16	DC-360	2	10	144	36.4	0.5	17.6	21	7.6	27.3	28.8	21.1	612.606	4.97258	2020-02-06 11:34:45	sp25d14	Kobieta	2009-11-12	Nie	30 min. do 2 godz. na dzień	30 min. do 2 godz. na dzień	30 min. do 2 godz. na dzień	30 min. do 2 godz. na dzień	6 - 10 razy w ciągu dnia	6 dni	1899-12-31 08:00:00	1899-12-31 08:00:00	1899-12-31 21:00:00	1899-12-31 07:00:00	1899-12-31 08:08:00	1899-12-31 08:00:00	1899-12-31 21:00:00	1899-12-31 09:00:00	Nie	Nie	Całkiem niezła	2 razy na dzień	1 raz na dzień	1 raz na dzień	2 razy na dzień	2 razy na dzień	4-6 razy w ciągu tygodnia	Nigdy/ rzadziej niż raz na tydzień	3 razy w ciągu dnia	Nigdy/ rzadziej niż raz na tydzień	Nigdy/ rzadziej niż raz na tydzień
sp24a08	Kobieta	171	2020-02-12 11:38:38	DC-430	2	10	140	51.9	0.5	26.5	37.6	19.5	30.7	32.4	23.7	486.962	6.53249	2020-02-06 11:12:27	sp25d15	Kobieta	2009-08-18	Nie	30 min. do 2 godz. na dzień	Około 2-3 godz. na dzień	30 min. do 2 godz. na dzień	30 min. do 2 godz. na dzień	6 - 10 razy w ciągu dnia	7 dni	1899-12-31 07:00:00	1899-12-31 00:05:00	1899-12-31 12:00:00	1899-12-31 06:50:00	1899-12-31 08:00:00	1899-12-31	1899-12-31 12:00:00	1899-12-31 08:00:00	Nie	Tak	Całkiem niezła	1-3 razy w ciągu tygodnia, 1 raz na dzień	1-3 razy w ciągu tygodnia, 1 raz na dzień	1-3 razy w ciągu tygodnia, 1 raz na dzień	1-3 razy w ciągu tygodnia, 2 razy na dzień	4-6 razy w ciągu tygodnia, 3 razy w ciągu dnia	4-6 razy w ciągu tygodnia, 3 razy w ciągu dnia	4-6 razy w ciągu tygodnia, 3 razy w ciągu dnia	4-6 razy w ciągu tygodnia, 4 lub więcej razy w ciągu dnia	1-3 razy w ciągu tygodnia, 3 razy w ciągu dnia	Nigdy/ rzadziej niż raz na tydzień, 1 raz na dzień
sp24a09	Mężczyzna	138	2020-02-12 11:45:33	DC-360	2	10	144	39.8	0.5	19.2	19.3	7.7	30.4	32.1	23.5	548.654	5.74281	2020-02-06 11:10:44	sp25d16	Mężczyzna	2009-05-12	Tak	30 min. do 2 godz. na dzień	30 min. do 2 godz. na dzień	30 min. do 2 godz. na dzień	30 min. do 2 godz. na dzień	Mniej niż 5 razy w ciągu dnia	3 dni	1899-12-31 09:00:00	1899-12-31 10:00:00	1899-12-31 22:00:00	1899-12-31 05:00:00	1899-12-31 09:00:00	1899-12-31 13:00:00	1899-12-31 12:00:00	1899-12-31 12:00:00	Tak	Tak	Całkiem niezła	Nigdy/ rzadziej niż raz na tydzień	4-6 razy w ciągu tygodnia	1-3 razy w ciągu tygodnia	4-6 razy w ciągu tygodnia	1-3 razy w ciągu tygodnia	4-6 razy w ciągu tygodnia	1-3 razy w ciągu tygodnia	4-6 razy w ciągu tygodnia	1-3 razy w ciągu tygodnia	4-6 razy w ciągu tygodnia
sp24a10	Mężczyzna	172	2020-02-12 11:41:54	DC-430	2	10	154	55.3	0.5	23.3	28	15.5	37.7	39.8	29.1	529.798	5.10043	2020-02-06 11:05:56	sp25d17	Kobieta	2009-09-22	Nie	30 min. do 2 godz. na dzień	Około 2-3 godz. na dzień	30 min. do 2 godz. na dzień	Około 2-3 godz. na dzień	6 - 10 razy w ciągu dnia	1 dzień	1899-12-31 08:00:00	1899-12-31 08:00:00	1899-12-31 22:00:00	1899-12-31 07:00:00	1899-12-31 09:00:00	1899-12-31 09:00:00	1899-12-31 23:00:00	1899-12-31 09:00:00	Tak	Tak	Całkiem niezła	Nigdy/ rzadziej niż raz na tydzień	4-6 razy w ciągu tygodnia	4-6 razy w ciągu tygodnia	1-3 razy w ciągu tygodnia	4-6 razy w ciągu tygodnia	4-6 razy w ciągu tygodnia	4-6 razy w ciągu tygodnia	4-6 razy w ciągu tygodnia	4-6 razy w ciągu tygodnia	1-3 razy w ciągu tygodnia
sp24a11	Mężczyzna	128	2020-02-12 11:37:42	DC-430	2	10	141	30.4	0.5	15.3	9.6	2.9	26	27.5	20.1	545.144	4.71389	2020-02-06 11:18:58	sp25d18	Kobieta	2009-05-31	Tak	Wcale	Wcale	Mniej niż 30 min. w ciągu dnia	Mniej niż 30 min. w ciągu dnia	Mniej niż 5 razy w ciągu dnia	4 dni	1899-12-31 09:00:00	1899-12-31	1899-12-31 10:15:00	1899-12-31 07:00:00	1899-12-31 09:30:00	1899-12-31	1899-12-31 10:30:00	1899-12-31 08:30:00	Tak	Nie	Całkiem niezła	1-3 razy w ciągu tygodnia	Nigdy/ rzadziej niż raz na tydzień	1-3 razy w ciągu tygodnia	4-6 razy w ciągu tygodnia	4-6 razy w ciągu tygodnia	3 razy w ciągu dnia	3 razy w ciągu dnia	1-3 razy w ciągu tygodnia	4-6 razy w ciągu tygodnia	Nigdy/ rzadziej niż raz na tydzień
sp24a12	Mężczyzna	130	2020-02-12 11:44:41	DC-430	2	10	138	28.7	0.5	15.1	10.6	3	24.3	25.7	18.8	588.926	5.20236	2020-02-06 11:03:43	sp25d20	Mężczyzna	2009-07-02	Tak	30 min. do 2 godz. na dzień	30 min. do 2 godz. na dzień	Mniej niż 30 min. w ciągu dnia	Mniej niż 30 min. w ciągu dnia	Mniej niż 5 razy w ciągu dnia	1 dzień	1899-12-31 07:00:00	1899-12-31	1899-12-31	1899-12-31 07:11:00	1899-12-31 09:02:54	1899-12-31	1899-12-31 02:11:00	1899-12-31 09:04:00	Tak	Nie	Bardzo dobra	1-3 razy w ciągu tygodnia	1-3 razy w ciągu tygodnia	1-3 razy w ciągu tygodnia	1-3 razy w ciągu tygodnia	1-3 razy w ciągu tygodnia	1-3 razy w ciągu tygodnia	1-3 razy w ciągu tygodnia	1-3 razy w ciągu tygodnia	1-3 razy w ciągu tygodnia	1-3 razy w ciągu tygodnia
sp24a13	Mężczyzna	137	2020-02-12 11:42:00	DC-360	2	10	139	29.6	0.5	15.3	10.8	3.2	24.9	26.4	19.3	574.506	5.35334	2020-02-06 11:13:57	sp25d21	Mężczyzna	2009-01-29	Nie	30 min. do 2 godz. na dzień	Około 2-3 godz. na dzień	30 min. do 2 godz. na dzień	Około 2-3 godz. na dzień	11 - 20 razy w ciągu dnia	5 dni	1899-12-31 07:15:00	1899-12-31	1899-12-31 22:30:00	1899-12-31 05:45:00	1899-12-31 10:30:00	1899-12-31	1899-12-31 22:30:00	1899-12-31 09:00:00	Nie	Nie	Całkiem niezła	Nigdy/ rzadziej niż raz na tydzień	1-3 razy w ciągu tygodnia	Nigdy/ rzadziej niż raz na tydzień	Nigdy/ rzadziej niż raz na tydzień	1-3 razy w ciągu tygodnia	1-3 razy w ciągu tygodnia	1-3 razy w ciągu tygodnia	4-6 razy w ciągu tygodnia	Nigdy/ rzadziej niż raz na tydzień	1-3 razy w ciągu tygodnia
sp24a14	Mężczyzna	139	2020-02-12 11:48:36	DC-360	2	10	146	33.3	0.5	15.6	11.9	4	27.7	29.3	21.4	585.234	5.54011	2020-02-10 11:21:15	sp26c03	Mężczyzna	2007-03-19	Nie	30 min. do 2 godz. na dzień	Około 3-6 godz. na dzień	30 min. do 2 godz. na dzień	Około 2-3 godz. na dzień	Mniej niż 5 razy w ciągu dnia	5 dni	1899-12-31 08:12:23	1899-12-31 00:30:00	1899-12-31 23:12:00	1899-12-31 07:00:00	1899-12-31 09:10:25	1899-12-31	1899-12-31	1899-12-31 09:30:00	Tak, Nie	Tak, Nie	Całkiem niezła	1-3 razy w ciągu tygodnia	4-6 razy w ciągu tygodnia	1-3 razy w ciągu tygodnia	4-6 razy w ciągu tygodnia	1 raz na dzień	1-3 razy w ciągu tygodnia	Nigdy/ rzadziej niż raz na tydzień	3 razy w ciągu dnia	4-6 razy w ciągu tygodnia	Nigdy/ rzadziej niż raz na tydzień
sp24a15	Kobieta	176	2020-02-12 11:52:34	DC-430	2	10	136	28.3	0.5	15.3	13.4	3.8	23.2	24.5	17.9	614.079	5.35408	2020-02-10 11:19:41	sp26c04	Mężczyzna	2007-03-15	Nie	30 min. do 2 godz. na dzień	30 min. do 2 godz. na dzień	Mniej niż 30 min. w ciągu dnia	Mniej niż 30 min. w ciągu dnia	11 - 20 razy w ciągu dnia	4 dni	1899-12-31 08:30:00	1899-12-31	1899-12-31 22:30:00	1899-12-31 07:00:00	1899-12-31 11:00:00	1899-12-31	1899-12-31 23:30:00	1899-12-31 11:00:00	Nie	Nie	Bardzo dobra	1-3 razy w ciągu tygodnia	4-6 razy w ciągu tygodnia	Nigdy/ rzadziej niż raz na tydzień	4-6 razy w ciągu tygodnia	4-6 razy w ciągu tygodnia	4-6 razy w ciągu tygodnia	4-6 razy w ciągu tygodnia	4-6 razy w ciągu tygodnia	1-3 razy w ciągu tygodnia	1-3 razy w ciągu tygodnia
sp24a16	Mężczyzna	140	2020-02-12 11:50:51	DC-360	2	10	154	51.2	0.5	21.6	30.1	15.4	33.9	35.8	26.2	626.584	5.40305	2020-02-10 11:14:40	sp26c05	Mężczyzna	2007-08-30	Tak	Około 2-3 godz. na dzień	Około 3-6 godz. na dzień	30 min. do 2 godz. na dzień	Około 3-6 godz. na dzień	11 - 20 razy w ciągu dnia	3 dni	1899-12-31 08:30:00	1899-12-31 03:20:00	1899-12-31 23:00:00	1899-12-31 07:30:00	1899-12-31 12:00:00	1899-12-31	1899-12-31 23:59:00	1899-12-31 13:00:00	Nie	Nie	Bardzo dobra	1-3 razy w ciągu tygodnia	1-3 razy w ciągu tygodnia	Nigdy/ rzadziej niż raz na tydzień	Nigdy/ rzadziej niż raz na tydzień	1-3 razy w ciągu tygodnia	1 raz na dzień	1 raz na dzień	3 razy w ciągu dnia	1 raz na dzień	4-6 razy w ciągu tygodnia
sp24a17	Kobieta	135	2020-02-12 11:35:52	DC-360	2	10	136	34.6	0.5	18.7	24	8.3	24.9	26.3	19.3	602.788	5.10149	2020-02-10 11:13:19	sp26c06	Kobieta	2007-06-19	Tak	30 min. do 2 godz. na dzień	Około 3-6 godz. na dzień	Wcale	30 min. do 2 godz. na dzień	51 - 100 razy w ciągu dnia	5 dni	1899-12-31 06:30:00	1899-12-31	1899-12-31	1899-12-31 06:30:00	1899-12-31 10:00:00	1899-12-31	1899-12-31 02:00:00	1899-12-31 11:00:00	Tak	Nie	Raczej zła	1-3 razy w ciągu tygodnia	1 raz na dzień	Nigdy/ rzadziej niż raz na tydzień	4-6 razy w ciągu tygodnia	2 razy na dzień	4 lub więcej razy w ciągu dnia	2 razy na dzień	3 razy w ciągu dnia	Nigdy/ rzadziej niż raz na tydzień	Nigdy/ rzadziej niż raz na tydzień
sp24a18	Mężczyzna	175	2020-02-12 11:50:09	DC-430	2	10	142	29	0.5	14.4	9.4	2.7	24.8	26.3	19.3	607.712	5.2115	2020-02-10 11:24:55	sp26c06	Kobieta	2008-04-07	Nie	30 min. do 2 godz. na dzień	Około 2-3 godz. na dzień	Wcale	Wcale	6 - 10 razy w ciągu dnia	4 dni	1899-12-31 06:40:00	1899-12-31 02:02:00	1899-12-31 22:40:00	1899-12-31 07:03:00	1899-12-31 08:30:00	1899-12-31 08:40:00	1899-12-31 22:50:00	1899-12-31 09:50:00	Nie	Nie	Całkiem niezła	Nigdy/ rzadziej niż raz na tydzień	4-6 razy w ciągu tygodnia	1-3 razy w ciągu tygodnia	1 raz na dzień	1-3 razy w ciągu tygodnia, 4-6 razy w ciągu tygodnia	4-6 razy w ciągu tygodnia	4-6 razy w ciągu tygodnia	2 razy na dzień, 3 razy w ciągu dnia	4-6 razy w ciągu tygodnia	Nigdy/ rzadziej niż raz na tydzień
sp24a19	Kobieta	177	2020-02-12 11:56:06	DC-430	2	10	151	56.3	0.5	24.7	35.9	20.2	34.2	36.1	26.4	590.022	4.86122	2020-02-10 11:16:51	sp26c09	Kobieta	2007-08-04	Tak	30 min. do 2 godz. na dzień	Około 2-3 godz. na dzień	Wcale	Wcale	6 - 10 razy w ciągu dnia	6 dni	1899-12-31 07:00:00	1899-12-31 00:30:00	1899-12-31 23:30:00	1899-12-31 06:30:00	1899-12-31 10:00:00	1899-12-31 00:30:00	1899-12-31 01:00:00	1899-12-31 09:00:00	Tak	Nie	Raczej zła	Nigdy/ rzadziej niż raz na tydzień	4-6 razy w ciągu tygodnia	Nigdy/ rzadziej niż raz na tydzień	1-3 razy w ciągu tygodnia	1-3 razy w ciągu tygodnia	4-6 razy w ciągu tygodnia	1-3 razy w ciągu tygodnia	1 raz na dzień	1-3 razy w ciągu tygodnia	Nigdy/ rzadziej niż raz na tydzień
sp24b04	Mężczyzna	96	2020-02-12 09:11:37	DC-360	2	10	148	51.8	0.5	23.6	25.5	13.2	36.6	38.6	28.3	485.122	4.96667	2020-02-10 11:18:24	sp26c09	Kobieta	2007-10-14	Nie	30 min. do 2 godz. na dzień	30 min. do 2 godz. na dzień	30 min. do 2 godz. na dzień	Wcale	6 - 10 razy w ciągu dnia	0 dni	1899-12-31 05:50:49	1899-12-31	1899-12-31 01:30:00	1899-12-31 07:00:00	1899-12-31 07:00:00	1899-12-31 10:00:00	1899-12-31 02:30:00	1899-12-31 09:00:00	Tak	Nie	Całkiem niezła	Nigdy/ rzadziej niż raz na tydzień	1-3 razy w ciągu tygodnia	Nigdy/ rzadziej niż raz na tydzień, 1-3 razy w ciągu tygodnia	Nigdy/ rzadziej niż raz na tydzień	Nigdy/ rzadziej niż raz na tydzień	1-3 razy w ciągu tygodnia	1-3 razy w ciągu tygodnia	3 razy w ciągu dnia	1-3 razy w ciągu tygodnia	Nigdy/ rzadziej niż raz na tydzień
sp24b05	Mężczyzna	130	2020-02-12 09:02:58	DC-430	2	10	156	52.3	0.5	21.5	20.8	10.9	39.3	41.4	30.3	485.504	6.16034	2020-02-04 10:10:19	sp26d	Mężczyzna	2007-05-05	Tak	30 min. do 2 godz. na dzień	30 min. do 2 godz. na dzień	Około 2-3 godz. na dzień	Około 2-3 godz. na dzień	6 - 10 razy w ciągu dnia	2 dni	1899-12-31 09:00:00	1899-12-31 03:00:00	1899-12-31 22:00:00	1899-12-31 07:00:00	1899-12-31 10:00:00	1899-12-31 03:00:00	1899-12-31 23:00:00	1899-12-31 09:00:00	Nie	Nie	Bardzo dobra	1-3 razy w ciągu tygodnia	1-3 razy w ciągu tygodnia	1-3 razy w ciągu tygodnia	2 razy na dzień	2 razy na dzień	2 razy na dzień	Nigdy/ rzadziej niż raz na tydzień	2 razy na dzień	1 raz na dzień	1-3 razy w ciągu tygodnia
sp24b06	Mężczyzna	95	2020-02-12 09:09:15	DC-360	2	10	137	27.2	0.5	14.5	9.7	2.6	23.2	24.6	18	606.656	4.83188	2020-02-10 13:16:00	sp26d01	Mężczyzna	2007-09-26	Tak	Około 2-3 godz. na dzień	Około 3-6 godz. na dzień	30 min. do 2 godz. na dzień	Około 3-6 godz. na dzień	11 - 20 razy w ciągu dnia	3 dni	1899-12-31 09:45:00	1899-12-31	1899-12-31 22:50:00	1899-12-31 07:00:00	1899-12-31 10:00:00	1899-12-31	1899-12-31 23:00:00	1899-12-31 10:30:00	Tak	Nie	Całkiem niezła	4-6 razy w ciągu tygodnia	4-6 razy w ciągu tygodnia	1-3 razy w ciągu tygodnia	1 raz na dzień	4-6 razy w ciągu tygodnia	4-6 razy w ciągu tygodnia	2 razy na dzień	3 razy w ciągu dnia	4-6 razy w ciągu tygodnia	1-3 razy w ciągu tygodnia
sp24b07	Kobieta	133	2020-02-12 09:13:53	DC-430	2	10	146	49.6	0.5	23.3	34.9	17.3	30.6	32.3	23.6	693.899	4.96044	2020-02-04 10:10:54	sp26d02	Kobieta	2007-06-20	Nie	30 min. do 2 godz. na dzień	Około 3-6 godz. na dzień	Mniej niż 30 min. w ciągu dnia	Około 2-3 godz. na dzień	Więcej niż 100 razy w ciągu dnia	4 dni	1899-12-31 06:30:00	1899-12-31	1899-12-31 23:30:00	1899-12-31 06:06:00	1899-12-31 15:00:00	1899-12-31	1899-12-31 02:00:00	1899-12-31 14:00:00	Tak	Nie	Raczej zła	Nigdy/ rzadziej niż raz na tydzień	4-6 razy w ciągu tygodnia	Nigdy/ rzadziej niż raz na tydzień	4-6 razy w ciągu tygodnia	1 raz na dzień	1-3 razy w ciągu tygodnia	2 razy na dzień	1 raz na dzień	4-6 razy w ciągu tygodnia	1-3 razy w ciągu tygodnia
sp24b08	Mężczyzna	93	2020-02-12 09:06:18	DC-430	2	10	148	37	0.5	16.9	17.3	6.4	28.9	30.6	22.4	632.151	4.72751	2020-02-10 13:04:45	sp26d03	Kobieta	2007-04-04	Tak	30 min. do 2 godz. na dzień	30 min. do 2 godz. na dzień	Wcale	Wcale	11 - 20 razy w ciągu dnia	0 dni	1899-12-31 08:27:00	1899-12-31	1899-12-31 22:00:00	1899-12-31 06:40:00	1899-12-31 09:00:00	1899-12-31	1899-12-31 23:30:00	1899-12-31 09:35:00	Tak	Nie	Całkiem niezła	Nigdy/ rzadziej niż raz na tydzień	1-3 razy w ciągu tygodnia	Nigdy/ rzadziej niż raz na tydzień	Nigdy/ rzadziej niż raz na tydzień	4-6 razy w ciągu tygodnia	1-3 razy w ciągu tygodnia	Nigdy/ rzadziej niż raz na tydzień	4 lub więcej razy w ciągu dnia	Nigdy/ rzadziej niż raz na tydzień	Nigdy/ rzadziej niż raz na tydzień
sp24b10	Mężczyzna	94	2020-02-12 09:07:16	DC-360	2	9	134	24.8	0.5	13.8	12.5	3.1	20.5	21.7	15.9	715.821	4.90456	2020-02-04 10:17:50	sp26d04	Kobieta	2020-11-12	Tak	Około 2-3 godz. na dzień	Około 3-6 godz. na dzień	Około 2-3 godz. na dzień	Około 3-6 godz. na dzień	11 - 20 razy w ciągu dnia	3 dni	1899-12-31 06:00:00	1899-12-31 02:00:00	1899-12-31 22:00:00	1899-12-31 06:30:00	1899-12-31 02:00:00	1899-12-31 08:00:00	1899-12-31	1899-12-31 08:00:00	Nie	Tak	Całkiem niezła	Nigdy/ rzadziej niż raz na tydzień	1-3 razy w ciągu tygodnia	1-3 razy w ciągu tygodnia	4-6 razy w ciągu tygodnia	1-3 razy w ciągu tygodnia	1 raz na dzień	1-3 razy w ciągu tygodnia	2 razy na dzień	4-6 razy w ciągu tygodnia	Nigdy/ rzadziej niż raz na tydzień
sp24b11	Mężczyzna	92	2020-02-12 09:03:01	DC-430	2	10	138	38.5	0.5	20.2	22.6	8.7	28.2	29.8	21.8	563.106	5.07375	2020-02-04 10:15:07	sp26d05	Kobieta	2007-11-29	Tak	30 min. do 2 godz. na dzień	Około 2-3 godz. na dzień	Mniej niż 30 min. w ciągu dnia	Mniej niż 30 min. w ciągu dnia	Więcej niż 100 razy w ciągu dnia	5 dni	1899-12-31 08:00:00	1899-12-31	1899-12-31 22:30:00	1899-12-31 06:30:00	1899-12-31 09:30:00	1899-12-31	1899-12-31 23:30:00	1899-12-31 09:30:00	Tak	Nie	Bardzo dobra	Nigdy/ rzadziej niż raz na tydzień	4-6 razy w ciągu tygodnia	1 raz na dzień	4-6 razy w ciągu tygodnia	4-6 razy w ciągu tygodnia	2 razy na dzień	2 razy na dzień	4 lub więcej razy w ciągu dnia	1 raz na dzień	1 raz na dzień
sp24b12	Kobieta	131	2020-02-12 09:05:56	DC-430	2	10	137	27.6	0.5	14.7	16.3	4.5	21.9	23.1	16.9	738.353	4.57547	2020-02-04 10:18:49	sp26d06	Kobieta	2020-04-23	Tak	30 min. do 2 godz. na dzień	Około 2-3 godz. na dzień	Wcale, Mniej niż 30 min. w ciągu dnia	Mniej niż 30 min. w ciągu dnia	Więcej niż 100 razy w ciągu dnia	0 dni	1899-12-31 08:30:02	1899-12-31	1899-12-31 22:10:00	1899-12-31 07:00:00	1899-12-31 11:00:00	1899-12-31	1899-12-31 01:10:00	1899-12-31 11:00:00	Tak	Nie	Całkiem niezła	Nigdy/ rzadziej niż raz na tydzień	4-6 razy w ciągu tygodnia	Nigdy/ rzadziej niż raz na tydzień	1 raz na dzień	1-3 razy w ciągu tygodnia	2 razy na dzień	Nigdy/ rzadziej niż raz na tydzień	2 razy na dzień	3 razy w ciągu dnia	1-3 razy w ciągu tygodnia
sp24b14	Mężczyzna	93	2020-02-12 09:05:03	DC-360	2	11	138	46.5	0.5	24.4	33.2	15.4	29.4	31.1	22.8	582.511	4.99317	2020-02-10 13:00:48	sp26d08	Kobieta	2007-03-19	Nie	30 min. do 2 godz. na dzień	Około 2-3 godz. na dzień	Wcale	Wcale	11 - 20 razy w ciągu dnia	5 dni	1899-12-31 09:11:01	1899-12-31 00:15:00	1899-12-31 22:00:00	1899-12-31 06:30:00	1899-12-31 09:00:00	1899-12-31 00:10:00	1899-12-31 23:00:00	1899-12-31 10:00:00	Nie	Tak	Bardzo zła	1-3 razy w ciągu tygodnia	1-3 razy w ciągu tygodnia	4-6 razy w ciągu tygodnia	4-6 razy w ciągu tygodnia	4-6 razy w ciągu tygodnia	4-6 razy w ciągu tygodnia, 2 razy na dzień	2 razy na dzień	4 lub więcej razy w ciągu dnia	1-3 razy w ciągu tygodnia, 2 razy na dzień	1-3 razy w ciągu tygodnia, 1 raz na dzień
sp24b16	Kobieta	132	2020-02-12 09:10:05	DC-430	2	10	141	31.9	0.5	16	17.1	5.5	25	26.4	19.3	636.214	5.09496	2020-02-04 10:21:42	sp26d09	Kobieta	2007-04-08	Nie	Wcale	30 min. do 2 godz. na dzień	Wcale	Mniej niż 30 min. w ciągu dnia	11 - 20 razy w ciągu dnia	3 dni	1899-12-31 09:10:00	1899-12-31	1899-12-31 22:00:00	1899-12-31 09:30:00	1899-12-31 10:30:08	1899-12-31	1899-12-31 21:30:00	1899-12-31 10:40:00	Nie	Nie	Bardzo dobra	1-3 razy w ciągu tygodnia	3 razy w ciągu dnia	1 raz na dzień	2 razy na dzień	3 razy w ciągu dnia	3 razy w ciągu dnia	Nigdy/ rzadziej niż raz na tydzień	2 razy na dzień	Nigdy/ rzadziej niż raz na tydzień	Nigdy/ rzadziej niż raz na tydzień
sp24b17	Kobieta	94	2020-02-12 09:10:26	DC-430	2	10	139	29.5	0.5	15.3	13.6	4	24.2	25.5	18.7	619.423	4.96413	2020-02-10 13:07:43	sp26d11	Kobieta	2007-04-24	Nie	30 min. do 2 godz. na dzień	Około 2-3 godz. na dzień	30 min. do 2 godz. na dzień	30 min. do 2 godz. na dzień	21 - 50 razy w ciągu dnia	4 dni	1899-12-31 07:20:00	1899-12-31	1899-12-31 22:30:00	1899-12-31 06:26:00	1899-12-31 09:00:00	1899-12-31	1899-12-31 23:30:00	1899-12-31 09:30:00	Nie	Tak	Całkiem niezła	Nigdy/ rzadziej niż raz na tydzień	1-3 razy w ciągu tygodnia	1-3 razy w ciągu tygodnia	1-3 razy w ciągu tygodnia	1-3 razy w ciągu tygodnia	1-3 razy w ciągu tygodnia	1-3 razy w ciągu tygodnia	1 raz na dzień	1 raz na dzień	Nigdy/ rzadziej niż raz na tydzień
sp25a03	Kobieta	194	2020-02-13 11:13:22	DC-360	2	11	154	41.7	0.5	17.6	20.3	8.5	31.5	33.2	24.3	612.74	5.00903	2020-02-10 13:02:32	sp26d12	Kobieta	2007-11-29	Tak	30 min. do 2 godz. na dzień	30 min. do 2 godz. na dzień	30 min. do 2 godz. na dzień	30 min. do 2 godz. na dzień	Więcej niż 100 razy w ciągu dnia	3 dni	1899-12-31 08:00:00	1899-12-31	1899-12-31 22:00:00	1899-12-31 06:30:00	1899-12-31 09:00:00	1899-12-31	1899-12-31 23:30:00	1899-12-31 09:00:00	Tak	Nie	Całkiem niezła	Nigdy/ rzadziej niż raz na tydzień	4-6 razy w ciągu tygodnia	1-3 razy w ciągu tygodnia	1-3 razy w ciągu tygodnia	4-6 razy w ciągu tygodnia	4-6 razy w ciągu tygodnia	4-6 razy w ciągu tygodnia	4 lub więcej razy w ciągu dnia	1 raz na dzień	1 raz na dzień
sp25a04	Mężczyzna	201	2020-02-13 11:10:09	DC-430	2	11	156	62	0.5	25.5	30.9	19.2	40.6	42.8	31.3	520.896	5.49717	2020-02-10 13:02:04	sp26d13	Kobieta	2007-11-26	Nie	30 min. do 2 godz. na dzień	30 min. do 2 godz. na dzień, Około 2-3 godz. na dzień	Wcale	Mniej niż 30 min. w ciągu dnia	6 - 10 razy w ciągu dnia	2 dni	1899-12-31 07:00:00	1899-12-31 12:00:00	1899-12-31 07:00:00	1899-12-31 12:00:00	1899-12-31 12:00:00	1899-12-31 11:00:00	1899-12-31 01:00:00	1899-12-31 12:00:00	Nie	Tak	Całkiem niezła	Nigdy/ rzadziej niż raz na tydzień	1-3 razy w ciągu tygodnia	Nigdy/ rzadziej niż raz na tydzień	Nigdy/ rzadziej niż raz na tydzień	Nigdy/ rzadziej niż raz na tydzień	1-3 razy w ciągu tygodnia	Nigdy/ rzadziej niż raz na tydzień	4-6 razy w ciągu tygodnia	1-3 razy w ciągu tygodnia	Nigdy/ rzadziej niż raz na tydzień
sp25a05	Mężczyzna	192	2020-02-13 11:08:17	DC-360	2	10	165	55.9	0.5	20.5	24.6	13.8	39.9	42.1	30.8	582.979	5.28519	2020-02-10 13:05:32	sp26d14	Mężczyzna	2007-10-24	Nie	30 min. do 2 godz. na dzień	30 min. do 2 godz. na dzień	Około 3-6 godz. na dzień	Więcej niż 6 godz. na dzień	21 - 50 razy w ciągu dnia	2 dni	1899-12-31 07:00:00	1899-12-31	1899-12-31 22:00:00	1899-12-31 06:35:00	1899-12-31 08:00:00	1899-12-31	1899-12-31 23:30:00	1899-12-31 09:00:00	Tak	Tak	Całkiem niezła	Nigdy/ rzadziej niż raz na tydzień	1-3 razy w ciągu tygodnia	1-3 razy w ciągu tygodnia	Nigdy/ rzadziej niż raz na tydzień	Nigdy/ rzadziej niż raz na tydzień	1-3 razy w ciągu tygodnia	1-3 razy w ciągu tygodnia	1-3 razy w ciągu tygodnia	Nigdy/ rzadziej niż raz na tydzień	1-3 razy w ciągu tygodnia
sp25a06	Mężczyzna	199	2020-02-13 11:06:14	DC-430	2	12	164	45.8	0.5	17	11.4	5.2	38.5	40.6	29.7	553.211	5.77861	2020-02-03 13:15:51	sp26d15	Mężczyzna	2007-11-03	Nie	30 min. do 2 godz. na dzień	Około 2-3 godz. na dzień	Mniej niż 30 min. w ciągu dnia	Około 2-3 godz. na dzień	6 - 10 razy w ciągu dnia	1 dzień	1899-12-31 08:30:00	1899-12-31	1899-12-31 22:00:00	1899-12-31 06:50:00	1899-12-31 10:30:00	1899-12-31 00:10:00	1899-12-31 23:00:00	1899-12-31 10:30:00	Tak	Nie	Całkiem niezła	Nigdy/ rzadziej niż raz na tydzień	4-6 razy w ciągu tygodnia	Nigdy/ rzadziej niż raz na tydzień	1-3 razy w ciągu tygodnia	Nigdy/ rzadziej niż raz na tydzień	4-6 razy w ciągu tygodnia	4-6 razy w ciągu tygodnia	4-6 razy w ciągu tygodnia, 4 lub więcej razy w ciągu dnia	1-3 razy w ciągu tygodnia	Nigdy/ rzadziej niż raz na tydzień
sp25a07	Mężczyzna	227	2020-02-13 11:07:48	DC-430	2	12	159	48.5	0.5	19.2	20.3	9.8	36.7	38.7	28.3	620.706	5.35238	2020-02-03 13:12:38	sp26d16	Kobieta	2007-11-19	Tak	Więcej niż 6 godz. na dzień	Około 3-6 godz. na dzień	30 min. do 2 godz. na dzień	Mniej niż 30 min. w ciągu dnia	Więcej niż 100 razy w ciągu dnia	5 dni	1899-12-31 06:00:00	1899-12-31 00:00:01	1899-12-31 23:30:00	1899-12-31 07:01:00	1899-12-31 08:00:01	1899-12-31	1899-12-31	1899-12-31 10:10:00	Tak	Nie	Całkiem niezła	Nigdy/ rzadziej niż raz na tydzień	1-3 razy w ciągu tygodnia	Nigdy/ rzadziej niż raz na tydzień	Nigdy/ rzadziej niż raz na tydzień	4-6 razy w ciągu tygodnia	1 raz na dzień	4-6 razy w ciągu tygodnia	3 razy w ciągu dnia	4-6 razy w ciągu tygodnia	1-3 razy w ciągu tygodnia
sp25a08	Kobieta	204	2020-02-13 11:18:50	DC-430	2	11	154	45.5	0.5	19.2	20.7	9.4	34.2	36.1	26.4	499.971	4.54285	2020-02-03 13:20:11	sp26d17	Mężczyzna	2008-04-18	Nie	30 min. do 2 godz. na dzień	Około 2-3 godz. na dzień	30 min. do 2 godz. na dzień	Około 2-3 godz. na dzień	6 - 10 razy w ciągu dnia	5 dni	1899-12-31 09:00:00	1899-12-31 02:00:00	1899-12-31 22:00:00	1899-12-31 07:00:00	1899-12-31 10:00:00	1899-12-31	1899-12-31 23:00:00	1899-12-31 08:00:00	Tak	Nie	Bardzo dobra	Nigdy/ rzadziej niż raz na tydzień	4-6 razy w ciągu tygodnia	Nigdy/ rzadziej niż raz na tydzień	2 razy na dzień	Nigdy/ rzadziej niż raz na tydzień	4 lub więcej razy w ciągu dnia	4 lub więcej razy w ciągu dnia	3 razy w ciągu dnia	4-6 razy w ciągu tygodnia	Nigdy/ rzadziej niż raz na tydzień
sp25a09	Kobieta	203	2020-02-13 11:15:57	DC-430	2	11	144	36.6	0.5	17.7	22.9	8.4	26.7	28.2	20.6	691.83	4.60133	2020-02-03 13:33:47	sp26d18	Mężczyzna	2007-10-03	Nie	Około 2-3 godz. na dzień	Około 3-6 godz. na dzień	Mniej niż 30 min. w ciągu dnia	Mniej niż 30 min. w ciągu dnia	6 - 10 razy w ciągu dnia	2 dni	1899-12-31 06:58:20	1899-12-31	1899-12-31 23:30:00	1899-12-31 07:15:00	1899-12-31 09:40:20	1899-12-31	1899-12-31 23:59:00	1899-12-31 09:40:00	Tak	Tak	Raczej zła	Nigdy/ rzadziej niż raz na tydzień	Nigdy/ rzadziej niż raz na tydzień	Nigdy/ rzadziej niż raz na tydzień	Nigdy/ rzadziej niż raz na tydzień	Nigdy/ rzadziej niż raz na tydzień	Nigdy/ rzadziej niż raz na tydzień	Nigdy/ rzadziej niż raz na tydzień	4 lub więcej razy w ciągu dnia	1-3 razy w ciągu tygodnia	Nigdy/ rzadziej niż raz na tydzień
sp25a10	Kobieta	196	2020-02-13 11:18:54	DC-360	2	11	154	35	0.5	14.8	12.6	4.4	29	30.6	22.4	661.124	4.37212	2020-02-03 13:16:10	sp26d20	Mężczyzna	2007-07-13	Nie	30 min. do 2 godz. na dzień	Około 2-3 godz. na dzień	Mniej niż 30 min. w ciągu dnia	Wcale	6 - 10 razy w ciągu dnia	4 dni	1899-12-31 08:06:09	1899-12-31 08:06:09	1899-12-31 22:00:00	1899-12-31 06:40:00	1899-12-31 09:06:09	1899-12-31 09:06:09	1899-12-31 23:40:00	1899-12-31 07:30:00	Nie	Nie	Całkiem niezła	4-6 razy w ciągu tygodnia	4-6 razy w ciągu tygodnia	4-6 razy w ciągu tygodnia	1-3 razy w ciągu tygodnia	1 raz na dzień	4-6 razy w ciągu tygodnia	1-3 razy w ciągu tygodnia	3 razy w ciągu dnia	1 raz na dzień	1-3 razy w ciągu tygodnia
sp25a11	Kobieta	229	2020-02-13 11:11:58	DC-430	2	10	146	29.9	0.5	14	13.5	4	24.6	25.9	19	730.206	4.93371	2020-02-03 13:11:21	sp26d21	Kobieta	2007-07-16	Tak	30 min. do 2 godz. na dzień	Około 3-6 godz. na dzień	Wcale	30 min. do 2 godz. na dzień	11 - 20 razy w ciągu dnia	1 dzień	1899-12-31 07:40:45	1899-12-31	1899-12-31 21:30:00	1899-12-31 06:45:00	1899-12-31 08:40:54	1899-12-31	1899-12-31 22:30:00	1899-12-31 07:40:00	Tak	Nie	Całkiem niezła	Nigdy/ rzadziej niż raz na tydzień	1-3 razy w ciągu tygodnia	Nigdy/ rzadziej niż raz na tydzień	Nigdy/ rzadziej niż raz na tydzień	1-3 razy w ciągu tygodnia	1-3 razy w ciągu tygodnia	1-3 razy w ciągu tygodnia	1 raz na dzień	1-3 razy w ciągu tygodnia	1-3 razy w ciągu tygodnia
sp25a12	Kobieta	230	2020-02-13 11:14:35	DC-430	2	11	155	48.7	0.5	20.3	27.3	13.3	33.6	35.4	25.9	619.463	4.89883	2020-02-03 13:32:01	sp26d22	Kobieta	2007-09-10	Nie	30 min. do 2 godz. na dzień	Około 2-3 godz. na dzień, Około 3-6 godz. na dzień	30 min. do 2 godz. na dzień	Około 2-3 godz. na dzień	Więcej niż 100 razy w ciągu dnia	4 dni	1899-12-31 07:30:01	1899-12-31	1899-12-31 22:30:00	1899-12-31 07:00:00	1899-12-31 10:00:00	1899-12-31 00:30:00	1899-12-31 23:30:00	1899-12-31 10:20:00	Tak	Nie	Całkiem niezła	Nigdy/ rzadziej niż raz na tydzień	1-3 razy w ciągu tygodnia	1-3 razy w ciągu tygodnia	1-3 razy w ciągu tygodnia	1-3 razy w ciągu tygodnia	1-3 razy w ciągu tygodnia	Nigdy/ rzadziej niż raz na tydzień	3 razy w ciągu dnia	1-3 razy w ciągu tygodnia	1-3 razy w ciągu tygodnia
sp25a14	Kobieta	193	2020-02-13 11:11:52	DC-360	2	11	157	50.8	0.5	20.6	24.3	12.3	36.5	38.5	28.2	486.742	4.98555	2020-02-03 13:19:55	sp26d23	Kobieta	2007-08-06	Nie	Około 3-6 godz. na dzień	Więcej niż 6 godz. na dzień	Wcale	Wcale	51 - 100 razy w ciągu dnia	3 dni	1899-12-31 08:30:00	1899-12-31	1899-12-31 22:30:00	1899-12-31 06:30:00	1899-12-31 10:00:00	1899-12-31	1899-12-31 23:00:00	1899-12-31 10:00:00	Tak	Nie	Całkiem niezła	1-3 razy w ciągu tygodnia	4-6 razy w ciągu tygodnia	Nigdy/ rzadziej niż raz na tydzień	4-6 razy w ciągu tygodnia	4 lub więcej razy w ciągu dnia	3 razy w ciągu dnia	Nigdy/ rzadziej niż raz na tydzień	3 razy w ciągu dnia	1 raz na dzień	1-3 razy w ciągu tygodnia
sp25a15	Mężczyzna	226	2020-02-13 11:05:11	DC-430	2	11	156	57.6	0.5	23.7	21.1	12.2	43.1	45.4	33.2	444.456	5.90172	2020-02-03 13:24:40	sp26d24	Mężczyzna	2020-02-11	Tak	30 min. do 2 godz. na dzień	Około 2-3 godz. na dzień	Mniej niż 30 min. w ciągu dnia	30 min. do 2 godz. na dzień	6 - 10 razy w ciągu dnia	5 dni	1899-12-31 07:00:00	1899-12-31 01:00:00	1899-12-31 22:00:00	1899-12-31 06:46:00	1899-12-31 23:00:00	1899-12-31 22:00:00	1899-12-31 12:00:00	1899-12-31 09:00:00	Nie	Nie	Bardzo dobra	Nigdy/ rzadziej niż raz na tydzień	1-3 razy w ciągu tygodnia	1-3 razy w ciągu tygodnia	Nigdy/ rzadziej niż raz na tydzień	1-3 razy w ciągu tygodnia	1-3 razy w ciągu tygodnia	1-3 razy w ciągu tygodnia	1-3 razy w ciągu tygodnia	1-3 razy w ciągu tygodnia	1-3 razy w ciągu tygodnia
sp25a16	Kobieta	200	2020-02-13 11:08:52	DC-430	2	11	156	36.5	0.5	15	15.4	5.6	29.3	30.9	22.6	707.157	5.15188	2020-02-03 13:23:31	sp26d25	Kobieta	2007-10-24	Tak	Około 2-3 godz. na dzień	Więcej niż 6 godz. na dzień	Wcale	Wcale	Mniej niż 5 razy w ciągu dnia	4 dni	1899-12-31 09:00:00	1899-12-31	1899-12-31 20:30:00	1899-12-31 06:30:00	1899-12-31 10:58:00	1899-12-31	1899-12-31 21:30:00	1899-12-31 08:00:00	Nie	Tak	Bardzo zła	Nigdy/ rzadziej niż raz na tydzień	4-6 razy w ciągu tygodnia	Nigdy/ rzadziej niż raz na tydzień	1-3 razy w ciągu tygodnia	4-6 razy w ciągu tygodnia	4-6 razy w ciągu tygodnia	Nigdy/ rzadziej niż raz na tydzień	4-6 razy w ciągu tygodnia	4-6 razy w ciągu tygodnia	Nigdy/ rzadziej niż raz na tydzień, 1-3 razy w ciągu tygodnia
sp25a17	Kobieta	231	2020-02-13 11:16:27	DC-430	2	11	144	38.1	0.5	18.4	24.5	9.3	27.3	28.8	21.1	685.037	4.93243	2020-02-03 13:34:34	sp26d26	Kobieta	2007-10-24	Nie	30 min. do 2 godz. na dzień	30 min. do 2 godz. na dzień	30 min. do 2 godz. na dzień	30 min. do 2 godz. na dzień	Mniej niż 5 razy w ciągu dnia	4 dni	1899-12-31 07:00:00	1899-12-31	1899-12-31 21:30:00	1899-12-31 06:00:00	1899-12-31 09:00:00	1899-12-31	1899-12-31 22:15:00	1899-12-31 06:37:00	Nie	Nie	Całkiem niezła	Nigdy/ rzadziej niż raz na tydzień	4-6 razy w ciągu tygodnia	Nigdy/ rzadziej niż raz na tydzień	4-6 razy w ciągu tygodnia	4-6 razy w ciągu tygodnia	4-6 razy w ciągu tygodnia	Nigdy/ rzadziej niż raz na tydzień	4-6 razy w ciągu tygodnia	Nigdy/ rzadziej niż raz na tydzień	Nigdy/ rzadziej niż raz na tydzień
sp25a18	Kobieta	195	2020-02-13 11:15:45	DC-360	2	11	146	41.5	0.5	19.5	24.6	10.2	29.7	31.3	22.9	588.189	4.21193	2020-02-03 14:24:28	sp27a01	Kobieta	2006-09-12	Nie	30 min. do 2 godz. na dzień	30 min. do 2 godz. na dzień	30 min. do 2 godz. na dzień	30 min. do 2 godz. na dzień	11 - 20 razy w ciągu dnia	4 dni	1899-12-31 06:30:00	1899-12-31	1899-12-31 00:30:00	1899-12-31 07:00:00	1899-12-31 10:00:00	1899-12-31	1899-12-31 00:30:00	1899-12-31 10:30:00	Tak	Tak	Całkiem niezła	Nigdy/ rzadziej niż raz na tydzień	4-6 razy w ciągu tygodnia, 2 razy na dzień	Nigdy/ rzadziej niż raz na tydzień	1-3 razy w ciągu tygodnia, 1 raz na dzień	1-3 razy w ciągu tygodnia, 1 raz na dzień	Nigdy/ rzadziej niż raz na tydzień	Nigdy/ rzadziej niż raz na tydzień	4-6 razy w ciągu tygodnia	1-3 razy w ciągu tygodnia	Nigdy/ rzadziej niż raz na tydzień
sp25a19	Mężczyzna	198	2020-02-13 11:04:43	DC-430	2	11	143	32.6	0.5	15.9	9.9	3.2	27.8	29.4	21.5	546.656	5.54268	2020-02-03 14:16:19	sp27a02	Kobieta	2006-04-11	Tak	Około 2-3 godz. na dzień	Około 2-3 godz. na dzień	Mniej niż 30 min. w ciągu dnia	Mniej niż 30 min. w ciągu dnia	6 - 10 razy w ciągu dnia	5 dni	1899-12-31 07:30:00	1899-12-31	1899-12-31 23:00:00	1899-12-31 06:30:00	1899-12-31 10:00:00	1899-12-31	1899-12-31 23:00:00	1899-12-31 09:00:00	Tak, Nie	Tak	Całkiem niezła	1-3 razy w ciągu tygodnia	1-3 razy w ciągu tygodnia	1-3 razy w ciągu tygodnia	1 raz na dzień	1-3 razy w ciągu tygodnia	2 razy na dzień	1-3 razy w ciągu tygodnia	3 razy w ciągu dnia	2 razy na dzień	Nigdy/ rzadziej niż raz na tydzień
sp25a20	Kobieta	228	2020-02-13 11:10:27	DC-430	2	11	149	38.6	0.5	17.4	18.3	7.1	29.9	31.5	23.1	576.613	5.13415	2020-02-03 14:02:15	sp27a03	Mężczyzna	2006-02-04	Tak	Około 2-3 godz. na dzień	Około 2-3 godz. na dzień	Około 2-3 godz. na dzień	Więcej niż 6 godz. na dzień	11 - 20 razy w ciągu dnia	4 dni	1899-12-31 08:30:00	1899-12-31 00:30:00	1899-12-31 22:00:00	1899-12-31 06:30:00	1899-12-31 10:00:00	1899-12-31 09:00:00	1899-12-31 22:00:00	1899-12-31 08:00:00	Nie	Tak	Bardzo dobra	Nigdy/ rzadziej niż raz na tydzień	1 raz na dzień	4-6 razy w ciągu tygodnia	Nigdy/ rzadziej niż raz na tydzień	4-6 razy w ciągu tygodnia	4-6 razy w ciągu tygodnia	Nigdy/ rzadziej niż raz na tydzień	4-6 razy w ciągu tygodnia	Nigdy/ rzadziej niż raz na tydzień	4-6 razy w ciągu tygodnia
sp25a23	Kobieta	202	2020-02-13 11:13:55	DC-430	2	12	150	59.1	0.5	26.3	35.8	21.2	36	37.9	27.7	513.166	5.2662	2020-02-03 14:03:24	sp27a05	Mężczyzna	2006-07-25	Nie	30 min. do 2 godz. na dzień	30 min. do 2 godz. na dzień	Około 2-3 godz. na dzień	Około 3-6 godz. na dzień	21 - 50 razy w ciągu dnia	4 dni	1899-12-31 08:30:04	1899-12-31	1899-12-31 23:00:00	1899-12-31 07:00:00	1899-12-31 10:20:10	1899-12-31	1899-12-31 23:00:00	1899-12-31 09:00:00	Tak	Tak	Całkiem niezła	Nigdy/ rzadziej niż raz na tydzień	1-3 razy w ciągu tygodnia	4-6 razy w ciągu tygodnia	1-3 razy w ciągu tygodnia	1 raz na dzień	Nigdy/ rzadziej niż raz na tydzień, 1-3 razy w ciągu tygodnia	1-3 razy w ciągu tygodnia	3 razy w ciągu dnia	1-3 razy w ciągu tygodnia	1-3 razy w ciągu tygodnia
sp25a24	Mężczyzna	191	2020-02-13 11:06:24	DC-360	2	10	145	34.2	0.5	16.3	13.8	4.7	27.9	29.5	21.6	589.608	5.3915	2020-02-03 14:20:18	sp27a06	Kobieta	2006-08-15	Nie	30 min. do 2 godz. na dzień	30 min. do 2 godz. na dzień	Wcale	Wcale	11 - 20 razy w ciągu dnia	4 dni	1899-12-31 08:00:00	1899-12-31	1899-12-31 22:00:00	1899-12-31 07:00:00	1899-12-31 12:00:00	1899-12-31 01:00:00	1899-12-31 01:00:00	1899-12-31 11:00:00	Tak	Nie	Raczej zła	Nigdy/ rzadziej niż raz na tydzień	1-3 razy w ciągu tygodnia	1-3 razy w ciągu tygodnia	Nigdy/ rzadziej niż raz na tydzień	4-6 razy w ciągu tygodnia	Nigdy/ rzadziej niż raz na tydzień	Nigdy/ rzadziej niż raz na tydzień	4-6 razy w ciągu tygodnia	4-6 razy w ciągu tygodnia	1-3 razy w ciągu tygodnia
sp25b02	Kobieta	185	2020-02-13 10:27:43	DC-430	2	10	152	55.6	0.5	24.1	33.4	18.6	35.1	37	27.1	497.72	5.53419	2020-02-03 14:08:34	sp27a07	Kobieta	2006-09-17	Nie	30 min. do 2 godz. na dzień	Około 2-3 godz. na dzień	Wcale	Mniej niż 30 min. w ciągu dnia	6 - 10 razy w ciągu dnia	2 dni	1899-12-31 09:00:00	1899-12-31	1899-12-31 22:30:00	1899-12-31 06:30:00	1899-12-31 10:00:30	1899-12-31 00:00:30	1899-12-31 23:30:00	1899-12-31 09:30:00	Tak	Nie	Bardzo dobra	Nigdy/ rzadziej niż raz na tydzień	1-3 razy w ciągu tygodnia	1-3 razy w ciągu tygodnia	4-6 razy w ciągu tygodnia	4-6 razy w ciągu tygodnia	4-6 razy w ciągu tygodnia	4-6 razy w ciągu tygodnia	3 razy w ciągu dnia	1-3 razy w ciągu tygodnia	Nigdy/ rzadziej niż raz na tydzień
sp25b03	Mężczyzna	183	2020-02-13 10:24:27	DC-430	2	11	170	74.5	0.5	25.8	32.3	24.1	47.8	50.4	36.9	529.216	4.74746	2020-02-03 14:02:17	sp27a08	Mężczyzna	2006-02-03	Tak	30 min. do 2 godz. na dzień	30 min. do 2 godz. na dzień	Około 3-6 godz. na dzień	Około 3-6 godz. na dzień	21 - 50 razy w ciągu dnia	3 dni	1899-12-31 08:00:00	1899-12-31	1899-12-31 22:30:00	1899-12-31 06:50:00	1899-12-31 08:00:00	1899-12-31	1899-12-31	1899-12-31 10:00:00	Nie	Nie	Całkiem niezła	Nigdy/ rzadziej niż raz na tydzień	4-6 razy w ciągu tygodnia	1-3 razy w ciągu tygodnia	4-6 razy w ciągu tygodnia	4 lub więcej razy w ciągu dnia	4-6 razy w ciągu tygodnia	1 raz na dzień	2 razy na dzień	1-3 razy w ciągu tygodnia	1 raz na dzień
sp25b07	Kobieta	184	2020-02-13 10:26:41	DC-430	2	11	149	36	0.5	16.2	16.6	6	28.4	30	22	629.334	5.04112	2020-02-03 14:17:15	sp27a09	Kobieta	2006-08-17	Tak	30 min. do 2 godz. na dzień	30 min. do 2 godz. na dzień	Wcale	Mniej niż 30 min. w ciągu dnia	11 - 20 razy w ciągu dnia	3 dni	1899-12-31 06:00:00	1899-12-31	1899-12-31	1899-12-31 06:30:00	1899-12-31 08:00:00	1899-12-31	1899-12-31 01:00:00	1899-12-31 08:30:00	Tak	Nie	Raczej zła	Nigdy/ rzadziej niż raz na tydzień	1-3 razy w ciągu tygodnia	1-3 razy w ciągu tygodnia	1-3 razy w ciągu tygodnia	4-6 razy w ciągu tygodnia	4-6 razy w ciągu tygodnia	4-6 razy w ciągu tygodnia	4 lub więcej razy w ciągu dnia	4-6 razy w ciągu tygodnia	Nigdy/ rzadziej niż raz na tydzień
sp25b08	Kobieta	213	2020-02-13 10:20:40	DC-430	2	11	146	30.9	0.5	14.5	12.6	3.9	25.6	27	19.8	683.325	4.62507	2020-02-03 14:22:59	sp27a10	Mężczyzna	2006-06-20	Tak	30 min. do 2 godz. na dzień	30 min. do 2 godz. na dzień	Mniej niż 30 min. w ciągu dnia	Mniej niż 30 min. w ciągu dnia	51 - 100 razy w ciągu dnia	3 dni	1899-12-31 06:00:00	1899-12-31	1899-12-31	1899-12-31 07:35:00	1899-12-31 09:00:00	1899-12-31	1899-12-31 01:00:00	1899-12-31 10:00:00	Tak	Nie	Całkiem niezła	Nigdy/ rzadziej niż raz na tydzień	4-6 razy w ciągu tygodnia	Nigdy/ rzadziej niż raz na tydzień	Nigdy/ rzadziej niż raz na tydzień	1-3 razy w ciągu tygodnia	Nigdy/ rzadziej niż raz na tydzień	Nigdy/ rzadziej niż raz na tydzień	1-3 razy w ciągu tygodnia	Nigdy/ rzadziej niż raz na tydzień	1-3 razy w ciągu tygodnia
sp25b13	Kobieta	181	2020-02-13 10:23:39	DC-360	2	10	140	26.2	0.5	13.4	12	3.1	21.9	23.1	16.9	757.588	4.5501	2020-02-03 14:06:28	sp27a11	Mężczyzna	2006-06-29	Nie	30 min. do 2 godz. na dzień	Około 2-3 godz. na dzień	Mniej niż 30 min. w ciągu dnia	Około 2-3 godz. na dzień	11 - 20 razy w ciągu dnia	4 dni	1900-01-01	1899-12-31 00:06:00	1899-12-31 23:00:00	1899-12-31 06:00:00	1899-12-31 10:00:00	1899-12-31 03:00:00	1899-12-31 00:01:00	1899-12-31 10:00:00	Tak	Tak	Raczej zła	Nigdy/ rzadziej niż raz na tydzień	4-6 razy w ciągu tygodnia	1-3 razy w ciągu tygodnia	Nigdy/ rzadziej niż raz na tydzień	Nigdy/ rzadziej niż raz na tydzień	4-6 razy w ciągu tygodnia	2 razy na dzień	3 razy w ciągu dnia	1-3 razy w ciągu tygodnia	4-6 razy w ciągu tygodnia
sp25b14	Mężczyzna	214	2020-02-13 10:23:28	DC-430	2	11	149	38.8	0.5	17.5	15.6	6.1	31	32.7	23.9	591.085	4.81355	2020-02-03 14:15:04	sp27a13	Mężczyzna	2006-08-20	Nie	Wcale	30 min. do 2 godz. na dzień	Mniej niż 30 min. w ciągu dnia	Około 2-3 godz. na dzień	6 - 10 razy w ciągu dnia	2 dni	1899-12-31 09:00:00	1899-12-31	1899-12-31 22:00:00	1899-12-31 07:00:00	1899-12-31 08:00:00	1899-12-31	1899-12-31 23:00:00	1899-12-31 08:00:00	Nie	Nie	Całkiem niezła	Nigdy/ rzadziej niż raz na tydzień	1-3 razy w ciągu tygodnia	1-3 razy w ciągu tygodnia	Nigdy/ rzadziej niż raz na tydzień	Nigdy/ rzadziej niż raz na tydzień	1-3 razy w ciągu tygodnia	4-6 razy w ciągu tygodnia	4-6 razy w ciągu tygodnia	1-3 razy w ciągu tygodnia	1-3 razy w ciągu tygodnia
sp25b16	Kobieta	181	2020-02-13 10:20:38	DC-430	2	10	136	22.4	0.5	12.1	8.2	1.8	19.5	20.6	15.1	800.789	4.13914	2020-02-03 12:30:00	sp27a16	Mężczyzna	2006-04-06	Tak	Około 2-3 godz. na dzień	Około 3-6 godz. na dzień	Mniej niż 30 min. w ciągu dnia	Mniej niż 30 min. w ciągu dnia, 30 min. do 2 godz. na dzień	Więcej niż 100 razy w ciągu dnia	5 dni	1899-12-31 07:21:37	1899-12-31	1899-12-31 23:59:00	1899-12-31 06:50:00	1899-12-31 10:00:00	1899-12-31	1899-12-31 02:00:00	1899-12-31 11:15:00	Tak	Tak	Raczej zła	Nigdy/ rzadziej niż raz na tydzień	1 raz na dzień	1-3 razy w ciągu tygodnia	1-3 razy w ciągu tygodnia	4-6 razy w ciągu tygodnia, 1 raz na dzień	4-6 razy w ciągu tygodnia, 1 raz na dzień, 2 razy na dzień	4-6 razy w ciągu tygodnia	2 razy na dzień	4-6 razy w ciągu tygodnia, 1 raz na dzień, 2 razy na dzień	1-3 razy w ciągu tygodnia
sp25b17	Kobieta	182	2020-02-13 10:26:35	DC-360	2	10	147	47.7	0.5	22.1	29.5	14.1	31.9	33.6	24.6	508.362	5.40667	2020-02-03 14:37:37	sp27a16	Mężczyzna	2006-09-06	Tak	Około 2-3 godz. na dzień	Około 3-6 godz. na dzień	Mniej niż 30 min. w ciągu dnia	Mniej niż 30 min. w ciągu dnia	21 - 50 razy w ciągu dnia	1 dzień	1899-12-31 07:00:00	1899-12-31	1899-12-31 23:00:00	1899-12-31 06:30:00	1899-12-31 08:00:00	1899-12-31	1899-12-31 22:00:00	1899-12-31 07:59:00	Tak	Nie	Całkiem niezła	1-3 razy w ciągu tygodnia	1 raz na dzień	1-3 razy w ciągu tygodnia	4-6 razy w ciągu tygodnia	1 raz na dzień	4-6 razy w ciągu tygodnia	1-3 razy w ciągu tygodnia	3 razy w ciągu dnia	1-3 razy w ciągu tygodnia	Nigdy/ rzadziej niż raz na tydzień
sp25b21	Kobieta	215	2020-02-13 10:25:48	DC-430	2	10	147	34.8	0.5	16.1	17	5.9	27.4	28.9	21.2	627.747	4.51351	2020-02-03 12:24:39	sp27a17	Mężczyzna	2006-06-24	Tak	Około 2-3 godz. na dzień	Więcej niż 6 godz. na dzień	30 min. do 2 godz. na dzień	Około 3-6 godz. na dzień, Więcej niż 6 godz. na dzień	21 - 50 razy w ciągu dnia	2 dni	1899-12-31 08:06:09	1899-12-31 07:00:00	1899-12-31 00:30:00	1899-12-31 06:30:00	1899-12-31 11:00:00	1899-12-31 10:00:00	1899-12-31 00:30:00	1899-12-31 12:00:00	Nie	Nie	Całkiem niezła	Nigdy/ rzadziej niż raz na tydzień	4-6 razy w ciągu tygodnia	4-6 razy w ciągu tygodnia	1 raz na dzień	1 raz na dzień	2 razy na dzień	2 razy na dzień	3 razy w ciągu dnia	1 raz na dzień	1-3 razy w ciągu tygodnia
sp25b22	Kobieta	182	2020-02-13 10:22:58	DC-430	2	10	153	48.2	0.5	20.6	28.3	13.6	32.8	34.6	25.3	592.673	4.90735	2020-02-03 14:07:51	sp27a17	Mężczyzna	2006-02-16	Nie	30 min. do 2 godz. na dzień	30 min. do 2 godz. na dzień	Mniej niż 30 min. w ciągu dnia	30 min. do 2 godz. na dzień	6 - 10 razy w ciągu dnia	4 dni	1899-12-31 08:30:00	1899-12-31 00:30:00	1899-12-31 22:00:00	1899-12-31 06:30:00	1899-12-31 10:00:00	1899-12-31 01:00:00	1899-12-31 23:00:00	1899-12-31 09:00:00	Nie	Nie	Bardzo dobra	1-3 razy w ciągu tygodnia	4-6 razy w ciągu tygodnia	Nigdy/ rzadziej niż raz na tydzień	4-6 razy w ciągu tygodnia	4-6 razy w ciągu tygodnia	4-6 razy w ciągu tygodnia	1-3 razy w ciągu tygodnia	2 razy na dzień	1-3 razy w ciągu tygodnia	Nigdy/ rzadziej niż raz na tydzień
sp25c04	Mężczyzna	175	2020-02-13 10:00:26	DC-430	2	10	138	25.7	0.5	13.5	9.2	2.4	22	23.3	17.1	685.207	3.92476	2020-02-03 14:17:43	sp27a18	Mężczyzna	2006-04-16	Nie	30 min. do 2 godz. na dzień	Około 2-3 godz. na dzień	Mniej niż 30 min. w ciągu dnia	30 min. do 2 godz. na dzień	Mniej niż 5 razy w ciągu dnia	7 dni	1899-12-31 06:00:00	1899-12-31 00:30:00	1899-12-31 23:40:00	1899-12-31 06:00:00	1899-12-31 11:12:00	1899-12-31 00:30:00	1899-12-31 01:00:00	1899-12-31 12:00:00	Tak	Nie	Całkiem niezła	1-3 razy w ciągu tygodnia	4-6 razy w ciągu tygodnia	1-3 razy w ciągu tygodnia	Nigdy/ rzadziej niż raz na tydzień	Nigdy/ rzadziej niż raz na tydzień	4-6 razy w ciągu tygodnia	4-6 razy w ciągu tygodnia, 1 raz na dzień	3 razy w ciągu dnia	1-3 razy w ciągu tygodnia	1-3 razy w ciągu tygodnia
sp25c06	Mężczyzna	177	2020-02-13 10:00:49	DC-360	2	11	145	46.5	0.5	22.1	31.7	14.7	30.1	31.8	23.3	648.628	5.35198	2020-02-03 14:11:21	sp27a19	Kobieta	2006-01-23	Tak	Około 2-3 godz. na dzień	Około 3-6 godz. na dzień	Wcale	Wcale	51 - 100 razy w ciągu dnia	2 dni	1899-12-31 06:00:00	1899-12-31	1899-12-31 22:30:00	1899-12-31 06:30:00	1899-12-31 08:00:00	1899-12-31	1899-12-31 23:50:00	1899-12-31 09:00:00	Nie	Nie	Całkiem niezła	1-3 razy w ciągu tygodnia	4-6 razy w ciągu tygodnia	Nigdy/ rzadziej niż raz na tydzień	1-3 razy w ciągu tygodnia	4-6 razy w ciągu tygodnia	1 raz na dzień	1 raz na dzień	4 lub więcej razy w ciągu dnia	1-3 razy w ciągu tygodnia	Nigdy/ rzadziej niż raz na tydzień
sp25c07	Mężczyzna	208	2020-02-13 10:00:32	DC-430	2	10	139	28.5	0.5	14.8	10.9	3.1	24	25.4	18.6	622.332	4.51592	2020-02-03 14:21:36	sp27a20	Kobieta	2006-09-03	Nie	30 min. do 2 godz. na dzień	Około 2-3 godz. na dzień	Wcale	Wcale	Mniej niż 5 razy w ciągu dnia	3 dni	1899-12-31 08:20:00	1899-12-31	1899-12-31 22:30:00	1899-12-31 07:20:00	1899-12-31 10:30:00	1899-12-31 01:00:00	1899-12-31 23:40:00	1899-12-31 11:20:00	Tak	Nie	Bardzo dobra	1-3 razy w ciągu tygodnia	1-3 razy w ciągu tygodnia	Nigdy/ rzadziej niż raz na tydzień	4-6 razy w ciągu tygodnia	1 raz na dzień	1 raz na dzień	1 raz na dzień	3 razy w ciągu dnia	1 raz na dzień	1-3 razy w ciągu tygodnia
sp25c11	Mężczyzna	174	2020-02-13 09:59:12	DC-430	2	11	141	30.6	0.5	15.4	11.4	3.5	25.6	27.1	19.8	625.883	5.10575	2020-02-03 14:19:51	sp27a21	Mężczyzna	2006-10-26	Nie	Około 2-3 godz. na dzień	Około 3-6 godz. na dzień	Mniej niż 30 min. w ciągu dnia	Mniej niż 30 min. w ciągu dnia	11 - 20 razy w ciągu dnia	0 dni	1899-12-31 07:00:00	1899-12-31	1899-12-31 22:00:00	1899-12-31 06:50:00	1899-12-31 08:00:00	1899-12-31	1899-12-31 23:00:00	1899-12-31 08:00:00	Nie	Tak	Całkiem niezła	Nigdy/ rzadziej niż raz na tydzień	1-3 razy w ciągu tygodnia	Nigdy/ rzadziej niż raz na tydzień	Nigdy/ rzadziej niż raz na tydzień	1-3 razy w ciągu tygodnia	1 raz na dzień	4-6 razy w ciągu tygodnia	4-6 razy w ciągu tygodnia	4-6 razy w ciągu tygodnia	Nigdy/ rzadziej niż raz na tydzień
sp25d01	Kobieta	206	2020-02-13 09:53:25	DC-430	2	10	151	41.8	0.5	18.3	24.5	10.2	30	31.6	23.1	654.797	4.69534	2020-02-03 12:30:07	sp27a22	Kobieta	2006-05-14	Tak	Około 2-3 godz. na dzień	Około 2-3 godz. na dzień	30 min. do 2 godz. na dzień	30 min. do 2 godz. na dzień	Więcej niż 100 razy w ciągu dnia	7 dni	1899-12-31 05:30:00	1899-12-31	1899-12-31 01:30:00	1899-12-31 09:24:00	1899-12-31 06:59:00	1899-12-31	1899-12-31 02:30:00	1899-12-31 09:30:00	Tak	Tak	Raczej zła	Nigdy/ rzadziej niż raz na tydzień	4 lub więcej razy w ciągu dnia	Nigdy/ rzadziej niż raz na tydzień	Nigdy/ rzadziej niż raz na tydzień	Nigdy/ rzadziej niż raz na tydzień	1-3 razy w ciągu tygodnia	1-3 razy w ciągu tygodnia	Nigdy/ rzadziej niż raz na tydzień	3 razy w ciągu dnia	Nigdy/ rzadziej niż raz na tydzień
sp25d02	Mężczyzna	170	2020-02-13 09:50:26	DC-430	2	10	156	56.3	0.5	23.1	27.4	15.4	38.8	40.9	29.9	528.21	5.4753	2020-02-03 14:06:52	sp27a22	Kobieta	2006-05-12	Tak	30 min. do 2 godz. na dzień	30 min. do 2 godz. na dzień	Mniej niż 30 min. w ciągu dnia	Mniej niż 30 min. w ciągu dnia	11 - 20 razy w ciągu dnia	2 dni	1899-12-31 07:00:00	1899-12-31	1899-12-31 23:00:00	1899-12-31 06:45:00	1899-12-31 09:00:00	1899-12-31 07:00:00	1899-12-31 23:30:00	1899-12-31 09:00:00	Tak	Tak	Całkiem niezła	Nigdy/ rzadziej niż raz na tydzień	1-3 razy w ciągu tygodnia	Nigdy/ rzadziej niż raz na tydzień	Nigdy/ rzadziej niż raz na tydzień	1-3 razy w ciągu tygodnia	1-3 razy w ciągu tygodnia	Nigdy/ rzadziej niż raz na tydzień	3 razy w ciągu dnia	1 raz na dzień	Nigdy/ rzadziej niż raz na tydzień
sp25d03	Kobieta	202	2020-02-13 09:43:44	DC-430	2	10	139	34.6	0.5	17.9	23.9	8.3	24.9	26.3	19.3	672.663	5.19443	2020-02-03 14:03:50	sp27a23	Mężczyzna	2006-10-01	Nie	30 min. do 2 godz. na dzień	Około 2-3 godz. na dzień	Około 3-6 godz. na dzień	Około 3-6 godz. na dzień	11 - 20 razy w ciągu dnia	2 dni	1899-12-31 08:00:00	1899-12-31 01:00:00	1899-12-31 23:30:00	1899-12-31 07:20:00	1899-12-31 09:00:00	1899-12-31	1899-12-31	1899-12-31 09:00:00	Tak	Nie	Bardzo dobra	1-3 razy w ciągu tygodnia	4-6 razy w ciągu tygodnia	Nigdy/ rzadziej niż raz na tydzień	1-3 razy w ciągu tygodnia	4-6 razy w ciągu tygodnia	Nigdy/ rzadziej niż raz na tydzień	Nigdy/ rzadziej niż raz na tydzień	3 razy w ciągu dnia	1-3 razy w ciągu tygodnia	4-6 razy w ciągu tygodnia
sp25d04	Kobieta	167	2020-02-13 09:43:52	DC-430	2	10	141	42.2	0.5	21.2	31.3	13.2	27.5	29	21.2	682.169	5.16401	2020-02-03 14:23:26	sp27a24	Kobieta	2006-09-13	Nie	Około 2-3 godz. na dzień	Więcej niż 6 godz. na dzień	Wcale	Więcej niż 6 godz. na dzień	51 - 100 razy w ciągu dnia	3 dni	1899-12-31 08:00:00	1899-12-31 03:00:00	1899-12-31 22:00:00	1899-12-31 12:00:00	1899-12-31 13:00:00	1899-12-31 03:00:00	1899-12-31 01:00:00	1899-12-31 11:00:00	Tak	Tak	Całkiem niezła	2 razy na dzień	4 lub więcej razy w ciągu dnia	1 raz na dzień	4 lub więcej razy w ciągu dnia	4 lub więcej razy w ciągu dnia	4 lub więcej razy w ciągu dnia	4 lub więcej razy w ciągu dnia	4 lub więcej razy w ciągu dnia	4 lub więcej razy w ciągu dnia	2 razy na dzień
sp25d05	Mężczyzna	205	2020-02-13 09:51:19	DC-430	2	10	151	61.3	0.5	26.9	31.5	19.3	39.8	42	30.7	474.822	5.66857	2020-02-03 12:17:46	sp27b01	Kobieta	2006-12-22	Nie	30 min. do 2 godz. na dzień	Około 3-6 godz. na dzień	Mniej niż 30 min. w ciągu dnia	Wcale	51 - 100 razy w ciągu dnia, Więcej niż 100 razy w ciągu dnia	5 dni	1899-12-31 03:44:33	1899-12-31 00:30:00	1899-12-31 03:00:00	1899-12-31 06:30:00	1899-12-31 07:00:00	1899-12-31 03:00:00	1899-12-31 04:00:00	1899-12-31 10:00:00	Tak	Tak	Bardzo zła	1-3 razy w ciągu tygodnia	1 raz na dzień	1-3 razy w ciągu tygodnia	Nigdy/ rzadziej niż raz na tydzień	Nigdy/ rzadziej niż raz na tydzień	3 razy w ciągu dnia	3 razy w ciągu dnia	3 razy w ciągu dnia	3 razy w ciągu dnia	Nigdy/ rzadziej niż raz na tydzień
sp25d06	Mężczyzna	174	2020-02-13 09:50:07	DC-360	2	10	145	35.9	0.5	17.1	18.5	6.6	27.7	29.3	21.4	647.069	5.10705	2020-02-03 12:19:14	sp27b03	Mężczyzna	2006-09-25	Nie	Wcale	30 min. do 2 godz. na dzień	Mniej niż 30 min. w ciągu dnia	30 min. do 2 godz. na dzień	6 - 10 razy w ciągu dnia	4 dni	1899-12-31 09:00:00	1899-12-31 00:30:00	1899-12-31 09:00:00	1899-12-31 06:00:00	1899-12-31 10:00:00	1899-12-31 00:30:00	1899-12-31 09:30:00	1899-12-31 08:00:00	Nie	Nie	Bardzo dobra	1-3 razy w ciągu tygodnia	4-6 razy w ciągu tygodnia	1-3 razy w ciągu tygodnia	1 raz na dzień	4-6 razy w ciągu tygodnia	2 razy na dzień	1-3 razy w ciągu tygodnia	3 razy w ciągu dnia	1 raz na dzień	1-3 razy w ciągu tygodnia
sp25d08	Kobieta	172	2020-02-13 09:44:06	DC-360	2	10	145	29.5	0.5	14	13.1	3.9	24.3	25.6	18.7	719.352	4.43291	2020-02-03 12:17:54	sp27b05	Kobieta	2006-12-03	Tak	30 min. do 2 godz. na dzień	Około 3-6 godz. na dzień	Wcale	Wcale	6 - 10 razy w ciągu dnia	3 dni	1899-12-31 07:00:00	1899-12-31	1899-12-31 23:30:00	1899-12-31 06:45:00	1899-12-31 10:00:00	1899-12-31	1899-12-31	1899-12-31 09:00:00	Tak	Nie	Bardzo dobra	Nigdy/ rzadziej niż raz na tydzień	1 raz na dzień	Nigdy/ rzadziej niż raz na tydzień	1-3 razy w ciągu tygodnia	4-6 razy w ciągu tygodnia, 1 raz na dzień	1 raz na dzień	2 razy na dzień	3 razy w ciągu dnia	Nigdy/ rzadziej niż raz na tydzień	1-3 razy w ciągu tygodnia
sp25d09	Kobieta	175	2020-02-13 09:54:51	DC-360	2	10	136	22.8	0.5	12.3	8.9	2	19.7	20.8	15.2	794.074	4.87629	2020-02-03 12:18:20	sp27b06	Mężczyzna	2007-04-18	Nie	Około 2-3 godz. na dzień	Około 2-3 godz. na dzień	30 min. do 2 godz. na dzień	30 min. do 2 godz. na dzień	11 - 20 razy w ciągu dnia	5 dni	1899-12-31 08:00:00	1899-12-31	1899-12-31 23:00:00	1899-12-31 06:30:00	1899-12-31 08:00:00	1899-12-31	1899-12-31 23:00:00	1899-12-31 08:00:00	Nie	Nie	Bardzo dobra	Nigdy/ rzadziej niż raz na tydzień	4 lub więcej razy w ciągu dnia	1-3 razy w ciągu tygodnia	1-3 razy w ciągu tygodnia	Nigdy/ rzadziej niż raz na tydzień	1-3 razy w ciągu tygodnia	1-3 razy w ciągu tygodnia	3 razy w ciągu dnia	1-3 razy w ciągu tygodnia	1-3 razy w ciągu tygodnia
sp25d10	Kobieta	207	2020-02-13 09:55:41	DC-430	2	10	154	39.9	0.5	16.8	20.2	8.1	30.2	31.8	23.3	650.729	4.17721	2020-02-03 12:19:30	sp27b07	Mężczyzna	2006-08-02	Nie	30 min. do 2 godz. na dzień	Około 2-3 godz. na dzień	Wcale	30 min. do 2 godz. na dzień	6 - 10 razy w ciągu dnia	3 dni	1899-12-31 09:00:00	1899-12-31 01:00:00	1899-12-31 22:00:00	1899-12-31 07:00:00	1899-12-31 10:00:00	1899-12-31 01:00:00	1899-12-31 23:00:00	1899-12-31 09:00:00	Nie	Nie	Bardzo dobra	1-3 razy w ciągu tygodnia	1 raz na dzień	1 raz na dzień	1 raz na dzień	1 raz na dzień	1 raz na dzień	1 raz na dzień	3 razy w ciągu dnia	1 raz na dzień	1-3 razy w ciągu tygodnia
sp25d11	Mężczyzna	203	2020-02-13 09:46:17	DC-430	2	10	152	41.3	0.5	17.9	16.8	6.9	32.6	34.4	25.2	564.137	5.64591	2020-02-03 12:17:37	sp27b10	Kobieta	2007-02-04	Nie	30 min. do 2 godz. na dzień	Około 2-3 godz. na dzień	30 min. do 2 godz. na dzień	30 min. do 2 godz. na dzień	6 - 10 razy w ciągu dnia	6 dni	1899-12-31 07:30:00	1899-12-31	1899-12-31 22:30:00	1899-12-31 06:30:00	1899-12-31 07:00:00	1899-12-31	1899-12-31 23:00:00	1899-12-31 09:00:00	Nie	Nie	Bardzo dobra	Nigdy/ rzadziej niż raz na tydzień	1-3 razy w ciągu tygodnia	Nigdy/ rzadziej niż raz na tydzień, 1-3 razy w ciągu tygodnia	1-3 razy w ciągu tygodnia	4-6 razy w ciągu tygodnia	4-6 razy w ciągu tygodnia	4-6 razy w ciągu tygodnia	3 razy w ciągu dnia	1 raz na dzień	1-3 razy w ciągu tygodnia
sp25d12	Kobieta	168	2020-02-13 09:46:20	DC-430	2	10	147	38.3	0.5	17.7	22.2	8.5	28.3	29.8	21.8	631.719	4.80356	2020-02-03 12:17:48	sp27b11	Kobieta	2007-02-09	Nie	30 min. do 2 godz. na dzień	Około 2-3 godz. na dzień	Wcale	Wcale	21 - 50 razy w ciągu dnia	3 dni	1899-12-31 07:30:30	1899-12-31	1899-12-31 23:30:00	1899-12-31 06:45:00	1899-12-31 10:00:00	1899-12-31	1899-12-31 00:30:00	1899-12-31 10:30:00	Nie	Tak, Nie	Całkiem niezła	Nigdy/ rzadziej niż raz na tydzień	4-6 razy w ciągu tygodnia	Nigdy/ rzadziej niż raz na tydzień	2 razy na dzień	4-6 razy w ciągu tygodnia	4-6 razy w ciągu tygodnia	Nigdy/ rzadziej niż raz na tydzień	3 razy w ciągu dnia	Nigdy/ rzadziej niż raz na tydzień	Nigdy/ rzadziej niż raz na tydzień
sp25d14	Kobieta	171	2020-02-13 09:53:38	DC-430	2	10	156	49.1	0.5	20.2	27.2	13.4	33.9	35.7	26.1	588.317	5.60884	2020-02-03 12:23:25	sp27b13	Mężczyzna	2006-07-20	Nie	Około 2-3 godz. na dzień	Około 3-6 godz. na dzień	Około 2-3 godz. na dzień	Około 3-6 godz. na dzień	21 - 50 razy w ciągu dnia	4 dni	1899-12-31 10:30:00	1899-12-31	1899-12-31 01:00:00	1899-12-31 07:45:00	1899-12-31 12:15:00	1899-12-31	1899-12-31 03:00:00	1899-12-31 13:00:00	Tak	Tak	Bardzo dobra	1-3 razy w ciągu tygodnia	1 raz na dzień	Nigdy/ rzadziej niż raz na tydzień	Nigdy/ rzadziej niż raz na tydzień	Nigdy/ rzadziej niż raz na tydzień	4-6 razy w ciągu tygodnia	1 raz na dzień	3 razy w ciągu dnia	1-3 razy w ciągu tygodnia	4-6 razy w ciągu tygodnia
sp25d15	Kobieta	173	2020-02-13 09:47:29	DC-360	2	10	147	41.5	0.5	19.2	22.2	9.2	30.6	32.3	23.6	513.283	5.16411	2020-02-03 12:27:55	sp27b14	Kobieta	2007-05-17	Nie	Około 3-6 godz. na dzień	Około 3-6 godz. na dzień	Wcale	Wcale	11 - 20 razy w ciągu dnia	6 dni	1899-12-31 06:30:00	1899-12-31	1899-12-31 22:30:00	1899-12-31 05:30:00	1899-12-31 08:00:00	1899-12-31 00:30:00	1899-12-31 22:30:00	1899-12-31 07:00:00	Nie	Nie	Całkiem niezła	Nigdy/ rzadziej niż raz na tydzień	1 raz na dzień	1-3 razy w ciągu tygodnia	4-6 razy w ciągu tygodnia	4-6 razy w ciągu tygodnia	3 razy w ciągu dnia	3 razy w ciągu dnia	3 razy w ciągu dnia	3 razy w ciągu dnia	1-3 razy w ciągu tygodnia
sp25d16	Mężczyzna	204	2020-02-13 09:49:06	DC-430	2	10	141	34.1	0.5	17.2	15.2	5.2	27.3	28.9	21.2	569.045	5.09142	2020-02-03 12:21:45	sp27b15	Mężczyzna	2006-01-23	Nie	30 min. do 2 godz. na dzień	Około 2-3 godz. na dzień	Wcale	Wcale	Więcej niż 100 razy w ciągu dnia	2 dni	1899-12-31 08:00:00	1899-12-31	1899-12-31 23:00:00	1899-12-31 07:00:00	1899-12-31 08:30:00	1899-12-31	1899-12-31 01:30:00	1899-12-31 10:00:00	Tak	Tak	Raczej zła	Nigdy/ rzadziej niż raz na tydzień	4 lub więcej razy w ciągu dnia	1-3 razy w ciągu tygodnia	1-3 razy w ciągu tygodnia	1 raz na dzień	1-3 razy w ciągu tygodnia	4-6 razy w ciągu tygodnia	3 razy w ciągu dnia	1 raz na dzień	1-3 razy w ciągu tygodnia
sp25d17	Kobieta	172	2020-02-13 09:54:55	DC-430	2	10	142	38.1	0.5	18.9	25.2	9.6	27	28.5	20.9	630.188	5.58213	2020-02-03 12:26:03	sp27b20	Kobieta	2006-01-23	Tak	Około 2-3 godz. na dzień	Około 3-6 godz. na dzień	Wcale	Wcale	11 - 20 razy w ciągu dnia	3 dni	1899-12-31 06:30:00	1899-12-31 00:30:00	1899-12-31 23:00:00	1899-12-31 06:00:00	1899-12-31 10:00:00	1899-12-31 00:30:00	1899-12-31 02:30:00	1899-12-31 10:00:00	Tak	Nie	Bardzo dobra	1-3 razy w ciągu tygodnia	4-6 razy w ciągu tygodnia	Nigdy/ rzadziej niż raz na tydzień	4-6 razy w ciągu tygodnia	1-3 razy w ciągu tygodnia	1 raz na dzień	2 razy na dzień	1 raz na dzień	1-3 razy w ciągu tygodnia	1-3 razy w ciągu tygodnia
sp25d18	Kobieta	176	2020-02-13 09:56:49	DC-360	2	10	162	43.4	0.5	16.5	18	7.8	33.8	35.6	26.1	615.626	4.64925	2020-02-09 21:08:24	sp31a03	Kobieta	2012-03-05	Nie	30 min. do 2 godz. na dzień	Około 2-3 godz. na dzień	Wcale	30 min. do 2 godz. na dzień	Nie mam dostępu do smatrtfona	3 dni	1899-12-31 09:30:00	1899-12-31	1899-12-31 21:00:00	1899-12-31 06:30:00	1899-12-31 11:00:00	1899-12-31 01:00:00	1899-12-31 21:00:00	1899-12-31 08:30:00	Tak	Nie	Bardzo dobra	Nigdy/ rzadziej niż raz na tydzień	4-6 razy w ciągu tygodnia	Nigdy/ rzadziej niż raz na tydzień	Nigdy/ rzadziej niż raz na tydzień	1-3 razy w ciągu tygodnia	1-3 razy w ciągu tygodnia	1-3 razy w ciągu tygodnia	3 razy w ciągu dnia	4-6 razy w ciągu tygodnia	Nigdy/ rzadziej niż raz na tydzień
sp25d20	Mężczyzna	169	2020-02-13 09:49:15	DC-430	2	10	140	38	0.5	19.4	18.9	7.2	29.1	30.8	22.5	533.965	5.39455	2020-02-09 22:16:43	sp31a05	Mężczyzna	2012-09-19	Nie	30 min. do 2 godz. na dzień	Około 2-3 godz. na dzień	Mniej niż 30 min. w ciągu dnia	30 min. do 2 godz. na dzień	Nie mam dostępu do smatrtfona	3 dni	1899-12-31 09:00:00	1899-12-31 09:00:00	1899-12-31 20:30:00	1899-12-31 06:30:00	1899-12-31 09:00:00	1899-12-31	1899-12-31 21:00:00	1899-12-31 09:00:00	Tak	Nie	Bardzo dobra	Nigdy/ rzadziej niż raz na tydzień	4-6 razy w ciągu tygodnia	Nigdy/ rzadziej niż raz na tydzień	4-6 razy w ciągu tygodnia	4-6 razy w ciągu tygodnia	4-6 razy w ciągu tygodnia	4-6 razy w ciągu tygodnia	2 razy na dzień	1-3 razy w ciągu tygodnia	Nigdy/ rzadziej niż raz na tydzień
sp25d21	Mężczyzna	173	2020-02-13 09:57:30	DC-430	2	11	151	34.2	0.5	15	9.4	3.2	29.3	31	22.7	600.391	5.00694	2020-02-06 18:31:01	sp31a09	Mężczyzna	2012-10-30	Nie	30 min. do 2 godz. na dzień	30 min. do 2 godz. na dzień	Wcale	Wcale	Nie mam dostępu do smatrtfona	2 dni	1899-12-31 10:00:00	1899-12-31	1899-12-31 21:00:00	1899-12-31 07:00:00	1899-12-31 09:00:00	1899-12-31	1899-12-31 22:30:00	1899-12-31 09:00:00	Nie	Nie	Całkiem niezła	Nigdy/ rzadziej niż raz na tydzień	4-6 razy w ciągu tygodnia	1-3 razy w ciągu tygodnia	4-6 razy w ciągu tygodnia	4-6 razy w ciągu tygodnia	1 raz na dzień	4-6 razy w ciągu tygodnia	3 razy w ciągu dnia	Nigdy/ rzadziej niż raz na tydzień	Nigdy/ rzadziej niż raz na tydzień
sp26a02	Mężczyzna	212	2020-02-13 10:16:50	DC-430	2	11	169	73.6	0.5	25.8	25.8	19	51.8	54.6	40	451.376	5.0841	2020-02-09 21:44:59	sp31a11	Mężczyzna	2012-04-24	Nie	Około 2-3 godz. na dzień	Około 3-6 godz. na dzień	Wcale	30 min. do 2 godz. na dzień	Nie mam dostępu do smatrtfona	3 dni	1899-12-31 09:30:00	1899-12-31	1899-12-31 09:30:00	1899-12-31 06:45:00	1899-12-31 11:00:00	1899-12-31	1899-12-31 22:00:00	1899-12-31 09:00:00	Nie	Nie	Bardzo dobra	Nigdy/ rzadziej niż raz na tydzień	4-6 razy w ciągu tygodnia	Nigdy/ rzadziej niż raz na tydzień	1-3 razy w ciągu tygodnia	4-6 razy w ciągu tygodnia	4-6 razy w ciągu tygodnia	4-6 razy w ciągu tygodnia	2 razy na dzień	1-3 razy w ciągu tygodnia	Nigdy/ rzadziej niż raz na tydzień
sp26a03	Mężczyzna	179	2020-02-13 10:14:38	DC-430	2	11	157	39.2	0.5	15.9	13.5	5.3	32.1	33.9	24.8	641.404	3.9246	2020-02-23 19:49:25	sp31a12	Kobieta	2012-06-11	Nie	30 min. do 2 godz. na dzień	30 min. do 2 godz. na dzień	Mniej niż 30 min. w ciągu dnia	30 min. do 2 godz. na dzień	Nie mam dostępu do smatrtfona	5 dni	1899-12-31 08:00:00	1899-12-31 02:00:00	1899-12-31 22:00:00	1899-12-31 06:00:00	1899-12-31 10:00:00	1899-12-31	1899-12-31 22:00:00	1899-12-31 08:00:00	Nie	Nie	Całkiem niezła	Nigdy/ rzadziej niż raz na tydzień	1-3 razy w ciągu tygodnia	Nigdy/ rzadziej niż raz na tydzień	1-3 razy w ciągu tygodnia	Nigdy/ rzadziej niż raz na tydzień	1 raz na dzień	Nigdy/ rzadziej niż raz na tydzień	4 lub więcej razy w ciągu dnia	2 razy na dzień	Nigdy/ rzadziej niż raz na tydzień
sp26a05	Mężczyzna	210	2020-02-13 10:12:19	DC-430	2	11	138	36.2	0.5	19	16.1	5.8	28.8	30.4	22.3	522.926	5.28867	2020-02-20 19:16:05	sp31a13	Mężczyzna	2012-02-21	Nie	30 min. do 2 godz. na dzień	30 min. do 2 godz. na dzień	Mniej niż 30 min. w ciągu dnia	Mniej niż 30 min. w ciągu dnia	Nie mam dostępu do smatrtfona	3 dni	1899-12-31 11:00:00	1899-12-31	1899-12-31 20:00:00	1899-12-31 07:00:00	1899-12-31 12:00:00	1899-12-31	1899-12-31 21:00:00	1899-12-31 09:00:00	Nie	Nie	Całkiem niezła	1-3 razy w ciągu tygodnia	4-6 razy w ciągu tygodnia	1-3 razy w ciągu tygodnia	2 razy na dzień	3 razy w ciągu dnia	2 razy na dzień	1-3 razy w ciągu tygodnia	4 lub więcej razy w ciągu dnia	1-3 razy w ciągu tygodnia	Nigdy/ rzadziej niż raz na tydzień
sp26a07	Kobieta	176	2020-02-13 10:10:29	DC-430	2	11	160	44.3	0.5	17.3	15	6.6	35.8	37.7	27.6	512.153	4.16532	2020-02-07 22:07:36	sp31a14	Mężczyzna	2012-06-13	Nie	30 min. do 2 godz. na dzień	Około 2-3 godz. na dzień	Mniej niż 30 min. w ciągu dnia	30 min. do 2 godz. na dzień	Mniej niż 5 razy w ciągu dnia	2 dni	1899-12-31 09:30:00	1899-12-31	1899-12-31 21:00:00	1899-12-31 07:00:00	1899-12-31 10:00:00	1899-12-31	1899-12-31 22:00:00	1899-12-31 10:00:00	Tak	Nie	Całkiem niezła	Nigdy/ rzadziej niż raz na tydzień	4-6 razy w ciągu tygodnia	Nigdy/ rzadziej niż raz na tydzień	1-3 razy w ciągu tygodnia	Nigdy/ rzadziej niż raz na tydzień	2 razy na dzień	2 razy na dzień	2 razy na dzień	3 razy w ciągu dnia	Nigdy/ rzadziej niż raz na tydzień
sp26a08	Mężczyzna	211	2020-02-13 10:14:25	DC-430	2	12	159	43.3	0.5	17.1	13.4	5.8	35.5	37.5	27.5	593.086	4.80696	2020-02-05 09:49:39	sp31b01	Mężczyzna	2012-10-02	Nie	30 min. do 2 godz. na dzień	Około 2-3 godz. na dzień	Wcale	Mniej niż 30 min. w ciągu dnia	Nie mam dostępu do smatrtfona	0 dni	1899-12-31 10:00:00	1899-12-31	1899-12-31 20:00:00	1899-12-31 06:30:00	1899-12-31 10:30:00	1899-12-31	1899-12-31 20:30:00	1899-12-31 07:00:00	Nie	Tak	Całkiem niezła	1-3 razy w ciągu tygodnia	4-6 razy w ciągu tygodnia	Nigdy/ rzadziej niż raz na tydzień	1-3 razy w ciągu tygodnia	1-3 razy w ciągu tygodnia	1-3 razy w ciągu tygodnia	1-3 razy w ciągu tygodnia	2 razy na dzień	1 raz na dzień	Nigdy/ rzadziej niż raz na tydzień
sp26a11	Mężczyzna	177	2020-02-13 10:12:12	DC-430	2	11	154	51.7	0.5	21.8	24	12.4	37.2	39.3	28.8	545.925	4.81245	2020-02-07 11:59:54	sp31b03	Kobieta	2012-11-28	Nie	30 min. do 2 godz. na dzień	30 min. do 2 godz. na dzień	Wcale	30 min. do 2 godz. na dzień	Nie mam dostępu do smatrtfona	2 dni	1899-12-31 11:00:00	1899-12-31	1899-12-31 20:15:00	1899-12-31 07:15:00	1899-12-31 11:00:00	1899-12-31	1899-12-31 22:00:00	1899-12-31 09:00:00	Nie	Nie	Bardzo dobra	Nigdy/ rzadziej niż raz na tydzień	1-3 razy w ciągu tygodnia	Nigdy/ rzadziej niż raz na tydzień	4-6 razy w ciągu tygodnia	1 raz na dzień	1 raz na dzień	Nigdy/ rzadziej niż raz na tydzień	3 razy w ciągu dnia	1-3 razy w ciągu tygodnia	Nigdy/ rzadziej niż raz na tydzień
sp26a12	Kobieta	178	2020-02-13 10:11:29	DC-360	2	11	153	45.3	0.5	19.4	22.1	10	33.5	35.3	25.8	522.283	5.24012	2020-02-10 09:37:30	sp31b04	Kobieta	2012-09-04	Nie	30 min. do 2 godz. na dzień	30 min. do 2 godz. na dzień	Wcale	Wcale	Nie mam dostępu do smatrtfona	7 dni	1899-12-31 09:15:00	1899-12-31 09:15:00	1899-12-31 21:30:00	1899-12-31 06:45:00	1899-12-31 10:20:00	1899-12-31 10:20:00	1899-12-31 22:00:00	1899-12-31 09:15:00	Nie	Nie	Bardzo dobra	1-3 razy w ciągu tygodnia	1-3 razy w ciągu tygodnia	1-3 razy w ciągu tygodnia	4-6 razy w ciągu tygodnia	4-6 razy w ciągu tygodnia	1 raz na dzień	2 razy na dzień	3 razy w ciągu dnia	3 razy w ciągu dnia	Nigdy/ rzadziej niż raz na tydzień
sp26a13	Mężczyzna	180	2020-02-13 10:20:36	DC-360	2	13	162	80.5	0.5	30.7	35.6	28.7	49.2	51.8	37.9	477.181	5.8456	2020-02-07 21:18:41	sp31b07	Mężczyzna	2012-11-28	Nie	Około 2-3 godz. na dzień	Około 2-3 godz. na dzień	30 min. do 2 godz. na dzień	30 min. do 2 godz. na dzień	Mniej niż 5 razy w ciągu dnia	5 dni	1899-12-31 09:30:00	1899-12-31	1899-12-31 21:00:00	1899-12-31 06:30:00	1899-12-31 10:00:00	1899-12-31	1899-12-31 22:00:00	1899-12-31 08:00:00	Tak	Tak	Całkiem niezła	Nigdy/ rzadziej niż raz na tydzień	1-3 razy w ciągu tygodnia	Nigdy/ rzadziej niż raz na tydzień	Nigdy/ rzadziej niż raz na tydzień	Nigdy/ rzadziej niż raz na tydzień	Nigdy/ rzadziej niż raz na tydzień	Nigdy/ rzadziej niż raz na tydzień	1-3 razy w ciągu tygodnia	3 razy w ciągu dnia	Nigdy/ rzadziej niż raz na tydzień
sp26a14	Kobieta	178	2020-02-13 10:13:26	DC-430	2	11	158	48.1	0.5	19.3	23.4	11.3	34.9	36.8	26.9	565.324	5.08432	2020-02-23 16:52:03	sp31b08	Kobieta	2012-07-23	Nie	30 min. do 2 godz. na dzień	Około 2-3 godz. na dzień	Wcale	30 min. do 2 godz. na dzień	Nie mam dostępu do smatrtfona	1 dzień	1899-12-31 09:30:00	1899-12-31	1899-12-31 20:30:00	1899-12-31 06:30:00	1899-12-31 09:00:00	1899-12-31	1899-12-31 21:30:00	1899-12-31 08:00:00	Tak	Nie	Bardzo dobra	Nigdy/ rzadziej niż raz na tydzień	4-6 razy w ciągu tygodnia	Nigdy/ rzadziej niż raz na tydzień	1-3 razy w ciągu tygodnia	4-6 razy w ciągu tygodnia	4-6 razy w ciągu tygodnia	1-3 razy w ciągu tygodnia	2 razy na dzień	1-3 razy w ciągu tygodnia	Nigdy/ rzadziej niż raz na tydzień
sp26a14	Kobieta	179	2020-02-13 10:14:47	DC-360	2	12	139	27.8	0.5	14.4	13.5	3.8	22.7	24	17.6	739.877	4.78358	2020-02-23 22:22:40	sp31b09	Kobieta	2012-12-03	Tak	30 min. do 2 godz. na dzień	30 min. do 2 godz. na dzień	Wcale	Wcale	6 - 10 razy w ciągu dnia	2 dni	1899-12-31 08:00:00	1899-12-31	1899-12-31 23:00:00	1899-12-31 07:00:00	1899-12-31 08:00:00	1899-12-31	1899-12-31 23:00:00	1899-12-31 07:00:00	Nie	Nie	Bardzo dobra	Nigdy/ rzadziej niż raz na tydzień	1-3 razy w ciągu tygodnia	Nigdy/ rzadziej niż raz na tydzień	1-3 razy w ciągu tygodnia	1-3 razy w ciągu tygodnia	1-3 razy w ciągu tygodnia	1-3 razy w ciągu tygodnia	1 raz na dzień	Nigdy/ rzadziej niż raz na tydzień	Nigdy/ rzadziej niż raz na tydzień
sp26a15	Kobieta	209	2020-02-13 10:10:14	DC-430	2	12	155	54.7	0.5	22.8	30.2	16.5	36.2	38.2	28	551.959	6.32414	2020-02-08 21:22:27	sp31b10	Mężczyzna	2012-05-24	Nie	30 min. do 2 godz. na dzień	Około 2-3 godz. na dzień	Wcale	30 min. do 2 godz. na dzień	Nie mam dostępu do smatrtfona	2 dni	1899-12-31 09:00:00	1899-12-31 09:00:00	1899-12-31 22:00:00	1899-12-31 07:00:00	1899-12-31 09:00:00	1899-12-31 09:00:00	1899-12-31 22:00:00	1899-12-31 07:00:00	Nie	Tak	Całkiem niezła	Nigdy/ rzadziej niż raz na tydzień	4-6 razy w ciągu tygodnia	Nigdy/ rzadziej niż raz na tydzień	1-3 razy w ciągu tygodnia	Nigdy/ rzadziej niż raz na tydzień	1-3 razy w ciągu tygodnia	1-3 razy w ciągu tygodnia	3 razy w ciągu dnia	4-6 razy w ciągu tygodnia	Nigdy/ rzadziej niż raz na tydzień
sp26a16	Mężczyzna	180	2020-02-13 10:16:37	DC-430	2	11	144	35.2	0.5	17	15.4	5.4	28.2	29.8	21.8	615.743	5.10597	2020-02-07 14:51:31	sp31b11	Mężczyzna	2012-04-13	Nie	30 min. do 2 godz. na dzień	Około 2-3 godz. na dzień	30 min. do 2 godz. na dzień	30 min. do 2 godz. na dzień	Mniej niż 5 razy w ciągu dnia	5 dni	1899-12-31 10:00:00	1899-12-31	1899-12-31 20:30:00	1899-12-31 06:50:00	1899-12-31 10:00:00	1899-12-31	1899-12-31 21:00:00	1899-12-31 07:00:00	Nie	Tak	Całkiem niezła	Nigdy/ rzadziej niż raz na tydzień	4-6 razy w ciągu tygodnia	Nigdy/ rzadziej niż raz na tydzień	Nigdy/ rzadziej niż raz na tydzień	4-6 razy w ciągu tygodnia	1-3 razy w ciągu tygodnia	Nigdy/ rzadziej niż raz na tydzień	3 razy w ciągu dnia	1-3 razy w ciągu tygodnia	Nigdy/ rzadziej niż raz na tydzień
sp26b01	Mężczyzna	195	2020-02-13 09:15:26	DC-430	2	13	162	52.3	0.5	19.9	19.6	10.3	39.8	42	30.7	597.573	5.52169	2020-02-06 18:44:23	sp31b13	Kobieta	2012-07-12	Nie	30 min. do 2 godz. na dzień	Około 2-3 godz. na dzień	Mniej niż 30 min. w ciągu dnia	Mniej niż 30 min. w ciągu dnia	Nie mam dostępu do smatrtfona	4 dni	1899-12-31 09:20:00	1899-12-31 09:20:00	1899-12-31 21:00:00	1899-12-31 06:20:00	1899-12-31 10:30:00	1899-12-31 10:30:00	1899-12-31 21:30:00	1899-12-31 08:00:00	Nie	Nie	Bardzo dobra	Nigdy/ rzadziej niż raz na tydzień	1-3 razy w ciągu tygodnia	1-3 razy w ciągu tygodnia	Nigdy/ rzadziej niż raz na tydzień	1-3 razy w ciągu tygodnia	2 razy na dzień	2 razy na dzień	4 lub więcej razy w ciągu dnia	3 razy w ciągu dnia	Nigdy/ rzadziej niż raz na tydzień
sp26b02	Mężczyzna	156	2020-02-13 09:19:33	DC-430	2	12	149	59.1	0.5	26.6	35.9	21.2	35.9	37.9	27.7	563.579	5.37575	2020-02-14 08:29:26	sp31b15	Mężczyzna	2012-06-18	Nie	30 min. do 2 godz. na dzień	30 min. do 2 godz. na dzień	Wcale	Wcale	Nie mam dostępu do smatrtfona	5 dni	1899-12-31 10:00:00	1899-12-31	1899-12-31 20:00:00	1899-12-31 06:50:00	1899-12-31 12:00:00	1899-12-31	1899-12-31 21:00:00	1899-12-31 09:00:00	Tak	Tak	Całkiem niezła	Nigdy/ rzadziej niż raz na tydzień	4-6 razy w ciągu tygodnia	Nigdy/ rzadziej niż raz na tydzień	1-3 razy w ciągu tygodnia	2 razy na dzień	3 razy w ciągu dnia	Nigdy/ rzadziej niż raz na tydzień	2 razy na dzień	1-3 razy w ciągu tygodnia	Nigdy/ rzadziej niż raz na tydzień
sp26b03	Mężczyzna	166	2020-02-13 09:21:43	DC-360	2	12	161	61.5	0.5	23.7	24.8	15.3	43.8	46.2	33.8	511.643	4.30423	2020-02-10 09:44:47	sp31b16	Mężczyzna	2012-06-18	Nie	30 min. do 2 godz. na dzień	30 min. do 2 godz. na dzień	Wcale	Wcale	Nie mam dostępu do smatrtfona	3 dni	1899-12-31 10:00:00	1899-12-31	1899-12-31 20:00:00	1899-12-31 06:50:00	1899-12-31 12:00:00	1899-12-31	1899-12-31 21:00:00	1899-12-31 08:00:00	Tak	Tak	Całkiem niezła	Nigdy/ rzadziej niż raz na tydzień	1-3 razy w ciągu tygodnia	Nigdy/ rzadziej niż raz na tydzień	1 raz na dzień	2 razy na dzień	3 razy w ciągu dnia	Nigdy/ rzadziej niż raz na tydzień	2 razy na dzień	1 raz na dzień	Nigdy/ rzadziej niż raz na tydzień
sp26b06	Mężczyzna	157	2020-02-13 09:21:06	DC-430	2	13	149	49.7	0.5	22.4	24.8	12.3	35.4	37.4	27.4	577.213	5.3481	2020-02-07 20:16:42	sp31b17	Mężczyzna	2012-07-08	Nie	30 min. do 2 godz. na dzień	Około 2-3 godz. na dzień	Wcale	Około 2-3 godz. na dzień	Mniej niż 5 razy w ciągu dnia	7 dni	1899-12-31 10:00:00	1899-12-31 00:30:00	1899-12-31 21:00:00	1899-12-31 07:00:00	1899-12-31 10:30:00	1899-12-31	1899-12-31 21:30:00	1899-12-31 08:00:00	Tak	Nie	Bardzo dobra	Nigdy/ rzadziej niż raz na tydzień	4-6 razy w ciągu tygodnia, 1 raz na dzień	Nigdy/ rzadziej niż raz na tydzień	4-6 razy w ciągu tygodnia, 1 raz na dzień	4-6 razy w ciągu tygodnia, 1 raz na dzień	4-6 razy w ciągu tygodnia, 3 razy w ciągu dnia	1-3 razy w ciągu tygodnia, 1 raz na dzień	4-6 razy w ciągu tygodnia, 1 raz na dzień	4-6 razy w ciągu tygodnia, 2 razy na dzień	Nigdy/ rzadziej niż raz na tydzień
sp26b07	Mężczyzna	196	2020-02-13 09:18:18	DC-430	2	13	172	75.6	0.5	25.6	23.2	17.5	55.2	58.1	42.5	458.369	5.44567	2020-02-06 12:19:26	sp32a01	Kobieta	2011-03-02	Nie	Wcale	30 min. do 2 godz. na dzień	Wcale	30 min. do 2 godz. na dzień	Nie mam dostępu do smatrtfona	5 dni	1899-12-31 10:30:00	1899-12-31	1899-12-31 21:30:00	1899-12-31 07:00:00	1899-12-31 10:00:00	1899-12-31	1899-12-31 22:00:00	1899-12-31 07:00:00	Tak	Nie	Całkiem niezła	Nigdy/ rzadziej niż raz na tydzień	1-3 razy w ciągu tygodnia	Nigdy/ rzadziej niż raz na tydzień	1-3 razy w ciągu tygodnia	1-3 razy w ciągu tygodnia	2 razy na dzień	Nigdy/ rzadziej niż raz na tydzień	4 lub więcej razy w ciągu dnia	1 raz na dzień	Nigdy/ rzadziej niż raz na tydzień
sp26b10	Mężczyzna	164	2020-02-13 09:18:18	DC-360	2	12	165	52.6	0.5	19.3	13.6	7.2	43.1	45.4	33.2	489.893	5.42314	2020-02-09 21:32:39	sp32a02	Mężczyzna	2011-05-05	Nie	30 min. do 2 godz. na dzień	Około 2-3 godz. na dzień	Wcale	30 min. do 2 godz. na dzień	Nie mam dostępu do smatrtfona	3 dni	1899-12-31 10:00:00	1899-12-31	1899-12-31 20:30:00	1899-12-31 06:30:00	1899-12-31 11:00:00	1899-12-31	1899-12-31 21:30:00	1899-12-31 07:30:00	Nie	Nie	Bardzo dobra	Nigdy/ rzadziej niż raz na tydzień	4-6 razy w ciągu tygodnia	Nigdy/ rzadziej niż raz na tydzień	1-3 razy w ciągu tygodnia	4-6 razy w ciągu tygodnia	Nigdy/ rzadziej niż raz na tydzień	1-3 razy w ciągu tygodnia	3 razy w ciągu dnia	1-3 razy w ciągu tygodnia	Nigdy/ rzadziej niż raz na tydzień
sp26b12	Kobieta	154	2020-02-13 09:12:35	DC-430	2	13	160	54.5	0.5	21.3	27.5	15	37.5	39.5	28.9	606.183	5.29113	2020-02-11 11:51:53	sp32a04	Kobieta	2011-10-13	Nie	30 min. do 2 godz. na dzień	Około 2-3 godz. na dzień	Mniej niż 30 min. w ciągu dnia	Mniej niż 30 min. w ciągu dnia	Mniej niż 5 razy w ciągu dnia	3 dni	1899-12-31 10:00:00	1899-12-31	1899-12-31 20:06:00	1899-12-31 06:45:00	1899-12-31 08:00:00	1899-12-31	1899-12-31 21:00:00	1899-12-31 07:00:00	Tak	Tak	Całkiem niezła	1-3 razy w ciągu tygodnia	4-6 razy w ciągu tygodnia	4-6 razy w ciągu tygodnia	1-3 razy w ciągu tygodnia	4-6 razy w ciągu tygodnia	4-6 razy w ciągu tygodnia	1-3 razy w ciągu tygodnia	4 lub więcej razy w ciągu dnia	3 razy w ciągu dnia	Nigdy/ rzadziej niż raz na tydzień
sp26b13	Mężczyzna	194	2020-02-13 09:12:41	DC-430	2	12	162	62.9	0.5	24	17.8	11.2	49.1	51.7	37.8	410.761	6.40181	2020-02-16 20:20:01	sp32a05	Mężczyzna	2011-12-08	Nie	30 min. do 2 godz. na dzień	30 min. do 2 godz. na dzień	Mniej niż 30 min. w ciągu dnia	30 min. do 2 godz. na dzień	Nie mam dostępu do smatrtfona	4 dni	1899-12-31 10:00:00	1899-12-31	1899-12-31 21:00:00	1899-12-31 07:00:00	1899-12-31 11:00:00	1899-12-31	1899-12-31 22:00:00	1899-12-31 09:00:00	Nie	Tak	Całkiem niezła	Nigdy/ rzadziej niż raz na tydzień	4 lub więcej razy w ciągu dnia	Nigdy/ rzadziej niż raz na tydzień	1-3 razy w ciągu tygodnia	Nigdy/ rzadziej niż raz na tydzień	Nigdy/ rzadziej niż raz na tydzień	Nigdy/ rzadziej niż raz na tydzień	1-3 razy w ciągu tygodnia	4-6 razy w ciągu tygodnia	Nigdy/ rzadziej niż raz na tydzień
sp26b15	Kobieta	165	2020-02-13 09:19:23	DC-360	2	12	165	50.3	0.5	18.5	20.1	10.1	38.1	40.2	29.4	559.345	5.46801	2020-02-07 12:16:55	sp32a06	Mężczyzna	2011-11-08	Nie	30 min. do 2 godz. na dzień	Około 2-3 godz. na dzień	Mniej niż 30 min. w ciągu dnia	30 min. do 2 godz. na dzień	6 - 10 razy w ciągu dnia	2 dni	1899-12-31 08:00:00	1899-12-31	1899-12-31 21:30:00	1899-12-31 06:30:00	1899-12-31 09:00:00	1899-12-31	1899-12-31 22:00:00	1899-12-31 07:00:00	Nie	Nie	Bardzo dobra	1-3 razy w ciągu tygodnia	1-3 razy w ciągu tygodnia	Nigdy/ rzadziej niż raz na tydzień	4-6 razy w ciągu tygodnia	4-6 razy w ciągu tygodnia	3 razy w ciągu dnia	2 razy na dzień	3 razy w ciągu dnia	2 razy na dzień	Nigdy/ rzadziej niż raz na tydzień
sp26b17	Mężczyzna	155	2020-02-13 09:17:56	DC-430	2	13	169	48.4	0.5	16.9	9.6	4.6	41.5	43.8	32.1	550.259	5.07753	2020-02-09 19:01:11	sp32a09	Mężczyzna	2011-08-11	Nie	Wcale	Około 2-3 godz. na dzień	Wcale	30 min. do 2 godz. na dzień	Nie mam dostępu do smatrtfona	4 dni	1899-12-31 10:00:00	1899-12-31	1899-12-31 20:00:00	1899-12-31 06:15:00	1899-12-31 10:00:00	1899-12-31	1899-12-31 21:00:00	1899-12-31 07:30:00	Nie	Nie	Bardzo dobra	1-3 razy w ciągu tygodnia	4-6 razy w ciągu tygodnia	Nigdy/ rzadziej niż raz na tydzień	1-3 razy w ciągu tygodnia	1-3 razy w ciągu tygodnia	4-6 razy w ciągu tygodnia	1-3 razy w ciągu tygodnia	3 razy w ciągu dnia	1-3 razy w ciągu tygodnia	Nigdy/ rzadziej niż raz na tydzień
sp26b18	Kobieta	197	2020-02-13 09:20:34	DC-430	2	12	152	75.7	0.5	32.8	44.4	33.6	40	42.1	30.8	452.332	4.71736	2020-02-09 20:33:12	sp32a10	Mężczyzna	2011-08-24	Nie	Wcale	30 min. do 2 godz. na dzień	Wcale	Mniej niż 30 min. w ciągu dnia	Mniej niż 5 razy w ciągu dnia	7 dni	1899-12-31 09:00:00	1899-12-31	1899-12-31 22:00:00	1899-12-31 07:00:00	1899-12-31 10:00:00	1899-12-31	1899-12-31 23:00:00	1899-12-31 10:00:00	Nie	Nie	Bardzo dobra	3 razy w ciągu dnia	1-3 razy w ciągu tygodnia	1-3 razy w ciągu tygodnia	3 razy w ciągu dnia	4-6 razy w ciągu tygodnia	2 razy na dzień	2 razy na dzień	3 razy w ciągu dnia	1 raz na dzień	Nigdy/ rzadziej niż raz na tydzień
sp26c01	Kobieta	194	2020-02-13 10:54:03	DC-430	2	12	167	46.3	0.5	16.6	13.8	6.4	37.9	39.9	29.2	554.519	5.46384	2020-02-05 18:20:44	sp32a11	Kobieta	2011-10-28	Nie	Około 2-3 godz. na dzień	Około 3-6 godz. na dzień	30 min. do 2 godz. na dzień	Około 2-3 godz. na dzień	6 - 10 razy w ciągu dnia	3 dni	1899-12-31 10:00:00	1899-12-31	1899-12-31 21:00:00	1899-12-31 07:00:00	1899-12-31 12:00:00	1899-12-31	1899-12-31 22:00:00	1899-12-31 10:00:00	Tak	Nie	Całkiem niezła	Nigdy/ rzadziej niż raz na tydzień	4-6 razy w ciągu tygodnia	Nigdy/ rzadziej niż raz na tydzień	Nigdy/ rzadziej niż raz na tydzień	1-3 razy w ciągu tygodnia	4-6 razy w ciągu tygodnia	4-6 razy w ciągu tygodnia	2 razy na dzień	2 razy na dzień	1-3 razy w ciągu tygodnia
sp26c03	Mężczyzna	189	2020-02-13 10:57:16	DC-360	2	12	152	47.4	0.5	20.5	19.7	9.3	36.1	38.1	27.9	549.181	4.86761	2020-02-07 11:07:06	sp32a12	Kobieta	2011-10-17	Tak	30 min. do 2 godz. na dzień	30 min. do 2 godz. na dzień	Mniej niż 30 min. w ciągu dnia	Mniej niż 30 min. w ciągu dnia	6 - 10 razy w ciągu dnia	4 dni	1899-12-31 10:00:00	1899-12-31	1899-12-31 20:30:00	1899-12-31 06:30:00	1899-12-31 11:30:00	1899-12-31	1899-12-31 21:00:00	1899-12-31 08:00:00	Nie	Nie	Bardzo dobra	Nigdy/ rzadziej niż raz na tydzień	1-3 razy w ciągu tygodnia	1-3 razy w ciągu tygodnia	4-6 razy w ciągu tygodnia	1-3 razy w ciągu tygodnia	1-3 razy w ciągu tygodnia	1-3 razy w ciągu tygodnia	3 razy w ciągu dnia	2 razy na dzień	Nigdy/ rzadziej niż raz na tydzień
sp26c05	Mężczyzna	196	2020-02-13 10:57:09	DC-430	2	12	158	42.2	0.5	16.9	9	3.8	36.4	38.4	28.1	505.669	5.1852	2020-02-07 11:09:51	sp32a13	Kobieta	2011-02-11	Nie	30 min. do 2 godz. na dzień	30 min. do 2 godz. na dzień	Wcale	Wcale	Nie mam dostępu do smatrtfona	2 dni	1899-12-31 11:00:00	1899-12-31 01:00:00	1899-12-31 20:30:00	1899-12-31 06:45:00	1899-12-31 12:00:00	1899-12-31 01:00:00	1899-12-31 21:45:00	1899-12-31 08:30:00	Nie	Tak	Całkiem niezła	Nigdy/ rzadziej niż raz na tydzień	4-6 razy w ciągu tygodnia	Nigdy/ rzadziej niż raz na tydzień	4-6 razy w ciągu tygodnia	4-6 razy w ciągu tygodnia	4-6 razy w ciągu tygodnia	4-6 razy w ciągu tygodnia	Nigdy/ rzadziej niż raz na tydzień	4-6 razy w ciągu tygodnia	Nigdy/ rzadziej niż raz na tydzień
sp26c06	Kobieta	197	2020-02-13 10:58:22	DC-430	2	11	157	43.9	0.5	17.8	19.8	8.7	33.4	35.2	25.8	580.384	4.97188	2020-02-06 18:59:53	sp32a17	Mężczyzna	2011-05-09	Nie	Około 2-3 godz. na dzień	Więcej niż 6 godz. na dzień	30 min. do 2 godz. na dzień	Około 2-3 godz. na dzień	Mniej niż 5 razy w ciągu dnia	2 dni	1899-12-31 08:30:00	1899-12-31	1899-12-31 21:30:00	1899-12-31 07:10:00	1899-12-31 09:30:00	1899-12-31	1899-12-31 22:30:00	1899-12-31 08:30:00	Nie	Nie	Całkiem niezła	Nigdy/ rzadziej niż raz na tydzień	1-3 razy w ciągu tygodnia	Nigdy/ rzadziej niż raz na tydzień	1-3 razy w ciągu tygodnia	4-6 razy w ciągu tygodnia	2 razy na dzień	Nigdy/ rzadziej niż raz na tydzień	3 razy w ciągu dnia	Nigdy/ rzadziej niż raz na tydzień	Nigdy/ rzadziej niż raz na tydzień
sp26c08	Kobieta	195	2020-02-13 10:55:09	DC-430	2	12	156	47.6	0.5	19.6	26.4	12.6	33.2	35	25.6	685.543	5.57504	2020-02-09 13:23:15	sp32a18	Mężczyzna	2011-07-26	Nie	30 min. do 2 godz. na dzień	Około 3-6 godz. na dzień	30 min. do 2 godz. na dzień	Około 3-6 godz. na dzień	Mniej niż 5 razy w ciągu dnia	5 dni	1899-12-31 09:30:00	1899-12-31	1899-12-31 21:00:00	1899-12-31 06:30:00	1899-12-31 09:30:00	1899-12-31	1899-12-31 21:00:00	1899-12-31 06:30:00	Nie	Nie	Bardzo dobra	Nigdy/ rzadziej niż raz na tydzień	4-6 razy w ciągu tygodnia	Nigdy/ rzadziej niż raz na tydzień	1-3 razy w ciągu tygodnia	4-6 razy w ciągu tygodnia	1-3 razy w ciągu tygodnia	Nigdy/ rzadziej niż raz na tydzień	3 razy w ciągu dnia	1 raz na dzień	Nigdy/ rzadziej niż raz na tydzień
sp26c09	Kobieta	225	2020-02-13 11:02:40	DC-430	2	12	157	33.4	0.5	13.6	9.9	3.3	28.5	30.1	22	729.912	4.14825	2020-02-05 22:01:24	sp32a19	Mężczyzna	2011-08-12	Nie	30 min. do 2 godz. na dzień	Około 2-3 godz. na dzień	Wcale	30 min. do 2 godz. na dzień	Nie mam dostępu do smatrtfona	1 dzień	1899-12-31 10:00:00	1899-12-31	1899-12-31 21:00:00	1899-12-31 06:50:00	1899-12-31 09:00:00	1899-12-31	1899-12-31 22:00:00	1899-12-31 07:00:00	Nie	Nie	Bardzo dobra	1-3 razy w ciągu tygodnia	1-3 razy w ciągu tygodnia	Nigdy/ rzadziej niż raz na tydzień	1-3 razy w ciągu tygodnia	4-6 razy w ciągu tygodnia	4-6 razy w ciągu tygodnia	Nigdy/ rzadziej niż raz na tydzień	3 razy w ciągu dnia	1-3 razy w ciągu tygodnia	Nigdy/ rzadziej niż raz na tydzień
sp26c12	Mężczyzna	223	2020-02-13 10:56:23	DC-430	2	13	171	47.8	0.5	16.3	8.2	3.9	41.6	43.9	32.1	551.191	3.92194	2020-02-06 10:39:36	sp32a20	Kobieta	2011-09-02	Nie	Wcale	30 min. do 2 godz. na dzień	Wcale	Mniej niż 30 min. w ciągu dnia	Nie mam dostępu do smatrtfona	1 dzień	1899-12-31 10:30:00	1899-12-31	1899-12-31 20:30:00	1899-12-31 07:45:00	1899-12-31 10:00:00	1899-12-31	1899-12-31 21:15:00	1899-12-31 08:30:00	Nie	Tak	Bardzo dobra	1-3 razy w ciągu tygodnia	1-3 razy w ciągu tygodnia	Nigdy/ rzadziej niż raz na tydzień	4-6 razy w ciągu tygodnia	1 raz na dzień	1 raz na dzień	1 raz na dzień	4 lub więcej razy w ciągu dnia	1-3 razy w ciągu tygodnia	Nigdy/ rzadziej niż raz na tydzień
sp26c13	Kobieta	222	2020-02-13 10:53:41	DC-430	2	12	160	51	0.5	19.9	24.4	12.4	36.6	38.6	28.3	570.194	5.14166	2020-02-06 20:17:48	sp32a22	Kobieta	2011-07-08	Nie	30 min. do 2 godz. na dzień	Około 2-3 godz. na dzień	30 min. do 2 godz. na dzień	30 min. do 2 godz. na dzień	Mniej niż 5 razy w ciągu dnia	4 dni	1899-12-31 09:00:00	1899-12-31 02:00:00	1899-12-31 22:00:00	1899-12-31 07:00:00	1899-12-31 09:00:00	1899-12-31 02:00:00	1899-12-31 22:00:00	1899-12-31 09:00:00	Tak	Nie	Bardzo dobra	Nigdy/ rzadziej niż raz na tydzień	1-3 razy w ciągu tygodnia	Nigdy/ rzadziej niż raz na tydzień	Nigdy/ rzadziej niż raz na tydzień	Nigdy/ rzadziej niż raz na tydzień	1-3 razy w ciągu tygodnia	1-3 razy w ciągu tygodnia	1-3 razy w ciągu tygodnia	2 razy na dzień	Nigdy/ rzadziej niż raz na tydzień
sp26c14	Kobieta	224	2020-02-13 10:59:07	DC-430	2	12	158	41.2	0.5	16.5	17.5	7.2	32.3	34	24.9	651.542	4.75415	2020-02-06 20:21:06	sp33a01	Kobieta	2010-07-29	Nie	30 min. do 2 godz. na dzień	30 min. do 2 godz. na dzień	Wcale	Mniej niż 30 min. w ciągu dnia	Nie mam dostępu do smatrtfona	4 dni	1899-12-31 08:45:00	1899-12-31	1899-12-31 21:35:00	1899-12-31 06:40:00	1899-12-31 10:00:00	1899-12-31	1899-12-31 22:00:00	1899-12-31 08:00:00	Nie	Nie	Bardzo dobra	Nigdy/ rzadziej niż raz na tydzień	4-6 razy w ciągu tygodnia	Nigdy/ rzadziej niż raz na tydzień	4-6 razy w ciągu tygodnia	4-6 razy w ciągu tygodnia	4-6 razy w ciągu tygodnia	Nigdy/ rzadziej niż raz na tydzień	3 razy w ciągu dnia	4-6 razy w ciągu tygodnia	Nigdy/ rzadziej niż raz na tydzień
sp26c19	Kobieta	188	2020-02-13 10:54:32	DC-360	2	12	160	46.9	0.5	18.3	19.8	9.3	35.7	37.6	27.5	562.266	5.03021	2020-02-05 19:44:37	sp33a02	Mężczyzna	2010-08-19	Nie	30 min. do 2 godz. na dzień	Około 2-3 godz. na dzień	30 min. do 2 godz. na dzień	Około 2-3 godz. na dzień	Mniej niż 5 razy w ciągu dnia	5 dni	1899-12-31	1899-12-31 09:00:00	1899-12-31 21:30:00	1899-12-31 06:30:00	1899-12-31	1899-12-31 09:00:00	1899-12-31 22:00:00	1899-12-31 06:00:00	Tak	Nie	Całkiem niezła	1-3 razy w ciągu tygodnia	4-6 razy w ciągu tygodnia	Nigdy/ rzadziej niż raz na tydzień	1-3 razy w ciągu tygodnia	4-6 razy w ciągu tygodnia	Nigdy/ rzadziej niż raz na tydzień	1-3 razy w ciągu tygodnia	4-6 razy w ciągu tygodnia	4-6 razy w ciągu tygodnia	1-3 razy w ciągu tygodnia
sp26d01	Mężczyzna	186	2020-02-13 08:29:22	DC-430	2	12	147	34	0.5	15.7	11.6	3.9	28.5	30.1	22	642.251	4.90366	2020-02-10 14:58:44	sp33a03	Mężczyzna	2010-10-25	Nie	Około 3-6 godz. na dzień	Około 3-6 godz. na dzień	Około 2-3 godz. na dzień	Około 3-6 godz. na dzień	6 - 10 razy w ciągu dnia	4 dni	1899-12-31 08:30:00	1899-12-31	1899-12-31 22:00:00	1899-12-31 07:00:00	1899-12-31 09:30:00	1899-12-31	1899-12-31 23:00:00	1899-12-31 09:00:00	Tak	Tak	Całkiem niezła	Nigdy/ rzadziej niż raz na tydzień	1-3 razy w ciągu tygodnia	Nigdy/ rzadziej niż raz na tydzień	1-3 razy w ciągu tygodnia	1-3 razy w ciągu tygodnia	4-6 razy w ciągu tygodnia	Nigdy/ rzadziej niż raz na tydzień	4 lub więcej razy w ciągu dnia	1-3 razy w ciągu tygodnia	1-3 razy w ciągu tygodnia
sp26d02	Kobieta	185	2020-02-13 08:27:17	DC-430	2	12	159	43.8	0.5	17.3	20.3	8.9	33.1	34.9	25.5	661.574	4.8557	2020-02-06 13:21:53	sp33a06	Mężczyzna	2010-03-27	Nie	30 min. do 2 godz. na dzień	30 min. do 2 godz. na dzień	30 min. do 2 godz. na dzień	30 min. do 2 godz. na dzień	Mniej niż 5 razy w ciągu dnia	7 dni	1899-12-31 11:00:00	1899-12-31 17:00:00	1899-12-31 20:00:00	1899-12-31 07:00:00	1899-12-31 11:00:00	1899-12-31 17:00:00	1899-12-31 21:00:00	1899-12-31 07:35:00	Nie	Nie	Całkiem niezła	Nigdy/ rzadziej niż raz na tydzień	Nigdy/ rzadziej niż raz na tydzień	Nigdy/ rzadziej niż raz na tydzień	1 raz na dzień	3 razy w ciągu dnia	4 lub więcej razy w ciągu dnia	4 lub więcej razy w ciągu dnia	4 lub więcej razy w ciągu dnia	2 razy na dzień	Nigdy/ rzadziej niż raz na tydzień
sp26d04	Kobieta	154	2020-02-13 08:31:12	DC-360	2	12	146	49.3	0.5	23.1	32.4	16	31.6	33.3	24.4	651.093	4.81041	2020-02-19 16:17:18	sp33a11	Mężczyzna	2010-03-16	Nie	30 min. do 2 godz. na dzień	Około 2-3 godz. na dzień	30 min. do 2 godz. na dzień	30 min. do 2 godz. na dzień	Nie mam dostępu do smatrtfona	5 dni	1899-12-31 10:00:00	1899-12-31	1899-12-31 21:00:00	1899-12-31 07:00:00	1899-12-31 10:00:00	1899-12-31 10:00:00	1899-12-31 22:00:00	1899-12-31 08:00:00	Nie	Nie	Bardzo dobra	Nigdy/ rzadziej niż raz na tydzień	1-3 razy w ciągu tygodnia	1-3 razy w ciągu tygodnia	4-6 razy w ciągu tygodnia	4-6 razy w ciągu tygodnia	2 razy na dzień	1 raz na dzień	4-6 razy w ciągu tygodnia, 1 raz na dzień, 4 lub więcej razy w ciągu dnia	4-6 razy w ciągu tygodnia, 2 razy na dzień	Nigdy/ rzadziej niż raz na tydzień
sp26d05	Kobieta	151	2020-02-13 08:25:30	DC-360	2	12	149	32.2	0.5	14.5	9.9	3.2	27.5	29	21.2	643.837	4.32909	2020-02-05 21:45:40	sp33a15	Mężczyzna	2010-07-02	Nie	30 min. do 2 godz. na dzień	Około 2-3 godz. na dzień	Mniej niż 30 min. w ciągu dnia	30 min. do 2 godz. na dzień	Mniej niż 5 razy w ciągu dnia	5 dni	1899-12-31 08:00:00	1899-12-31	1899-12-31 22:00:00	1899-12-31 06:00:00	1899-12-31 10:00:00	1899-12-31	1899-12-31 22:00:00	1899-12-31 08:00:00	Nie	Nie	Całkiem niezła	Nigdy/ rzadziej niż raz na tydzień	4-6 razy w ciągu tygodnia	Nigdy/ rzadziej niż raz na tydzień	1-3 razy w ciągu tygodnia	1-3 razy w ciągu tygodnia	4-6 razy w ciągu tygodnia	Nigdy/ rzadziej niż raz na tydzień	2 razy na dzień	4 lub więcej razy w ciągu dnia	Nigdy/ rzadziej niż raz na tydzień
sp26d08	Kobieta	184	2020-02-13 08:24:47	DC-430	2	12	163	71.7	0.5	27	36.9	26.5	42.9	45.2	33.1	513.469	5.73391	2020-02-06 16:21:43	sp33a18	Mężczyzna	2010-01-25	Nie	30 min. do 2 godz. na dzień	Około 2-3 godz. na dzień	Około 2-3 godz. na dzień	Około 2-3 godz. na dzień	Mniej niż 5 razy w ciągu dnia	5 dni	1899-12-31 22:00:00	1899-12-31	1899-12-31 22:00:00	1899-12-31 07:00:00	1899-12-31 09:00:00	1899-12-31	1899-12-31 22:00:00	1899-12-31 07:00:00	Nie	Nie	Bardzo dobra	Nigdy/ rzadziej niż raz na tydzień	1-3 razy w ciągu tygodnia	Nigdy/ rzadziej niż raz na tydzień	Nigdy/ rzadziej niż raz na tydzień	1-3 razy w ciągu tygodnia	1-3 razy w ciągu tygodnia	Nigdy/ rzadziej niż raz na tydzień	3 razy w ciągu dnia	Nigdy/ rzadziej niż raz na tydzień	Nigdy/ rzadziej niż raz na tydzień
sp26d09	Kobieta	155	2020-02-13 08:33:05	DC-360	2	12	162	76	0.5	29	39.5	30	43.7	46	33.7	449.538	5.71947	2020-02-06 13:25:57	sp33a19	Kobieta	2010-02-06	Nie	Około 2-3 godz. na dzień	Około 2-3 godz. na dzień	Mniej niż 30 min. w ciągu dnia	Mniej niż 30 min. w ciągu dnia	Mniej niż 5 razy w ciągu dnia	4 dni	1899-12-31 09:00:00	1899-12-31 01:55:00	1899-12-31 21:00:00	1899-12-31 06:30:00	1899-12-31 09:00:55	1899-12-31 09:30:00	1899-12-31 22:00:00	1899-12-31 08:55:00	Nie	Nie	Całkiem niezła	Nigdy/ rzadziej niż raz na tydzień	1-3 razy w ciągu tygodnia	Nigdy/ rzadziej niż raz na tydzień	4-6 razy w ciągu tygodnia	Nigdy/ rzadziej niż raz na tydzień	Nigdy/ rzadziej niż raz na tydzień	1-3 razy w ciągu tygodnia	4-6 razy w ciągu tygodnia	1-3 razy w ciągu tygodnia	Nigdy/ rzadziej niż raz na tydzień
sp26d11	Kobieta	150	2020-02-13 08:50:45	DC-430	2	12	160	47.7	0.5	18.6	28.2	13.5	32.4	34.2	25	896.377	7.25504	2020-02-06 20:28:35	sp33a20	Kobieta	2010-10-08	Nie	30 min. do 2 godz. na dzień	Około 2-3 godz. na dzień	Mniej niż 30 min. w ciągu dnia	30 min. do 2 godz. na dzień	Mniej niż 5 razy w ciągu dnia	1 dzień	1899-12-31 09:00:00	1899-12-31	1899-12-31 22:00:00	1899-12-31 07:00:00	1899-12-31 10:00:00	1899-12-31	1899-12-31 22:00:00	1899-12-31 09:00:00	Tak	Tak	Całkiem niezła	Nigdy/ rzadziej niż raz na tydzień	4-6 razy w ciągu tygodnia	Nigdy/ rzadziej niż raz na tydzień	1-3 razy w ciągu tygodnia	Nigdy/ rzadziej niż raz na tydzień	Nigdy/ rzadziej niż raz na tydzień	Nigdy/ rzadziej niż raz na tydzień	1-3 razy w ciągu tygodnia	Nigdy/ rzadziej niż raz na tydzień	Nigdy/ rzadziej niż raz na tydzień
sp26d12	Kobieta	147	2020-02-13 08:34:08	DC-430	2	12	171	95.7	0.5	32.7	44.1	42.2	50.8	53.5	39.2	493.2	4.89678	2020-02-07 22:39:45	sp33b01	Mężczyzna	2010-08-05	Nie	30 min. do 2 godz. na dzień	30 min. do 2 godz. na dzień	30 min. do 2 godz. na dzień	30 min. do 2 godz. na dzień	Mniej niż 5 razy w ciągu dnia	3 dni	1899-12-31 08:30:00	1899-12-31	1899-12-31 22:00:00	1899-12-31 06:30:00	1899-12-31 09:00:00	1899-12-31	1899-12-31 23:00:00	1899-12-31 08:00:00	Tak	Nie	Bardzo dobra	1-3 razy w ciągu tygodnia	1-3 razy w ciągu tygodnia	Nigdy/ rzadziej niż raz na tydzień	1-3 razy w ciągu tygodnia	Nigdy/ rzadziej niż raz na tydzień	4-6 razy w ciągu tygodnia	Nigdy/ rzadziej niż raz na tydzień	4-6 razy w ciągu tygodnia	1-3 razy w ciągu tygodnia	1-3 razy w ciągu tygodnia
sp26d13	Kobieta	144	2020-02-13 08:27:41	DC-430	2	12	149	38.3	0.5	17.3	17.7	6.8	29.9	31.5	23.1	593.367	5.43484	2020-02-21 09:44:05	sp33b02	Mężczyzna	2011-03-30	Nie	Wcale	30 min. do 2 godz. na dzień	Wcale	Mniej niż 30 min. w ciągu dnia	Nie mam dostępu do smatrtfona	2 dni	1899-12-31 09:00:00	1899-12-31	1899-12-31 21:00:00	1899-12-31 06:00:00	1899-12-31 09:30:00	1899-12-31	1899-12-31 22:00:00	1899-12-31 07:00:00	Nie	Nie	Bardzo dobra	4-6 razy w ciągu tygodnia	1-3 razy w ciągu tygodnia	Nigdy/ rzadziej niż raz na tydzień	4-6 razy w ciągu tygodnia	4-6 razy w ciągu tygodnia	4-6 razy w ciągu tygodnia	Nigdy/ rzadziej niż raz na tydzień	3 razy w ciągu dnia	Nigdy/ rzadziej niż raz na tydzień	Nigdy/ rzadziej niż raz na tydzień
sp26d16	Kobieta	146	2020-02-13 08:30:08	DC-430	2	12	156	61	0.5	25.1	33.7	20.6	38.3	40.4	29.6	505.285	4.95009	2020-02-07 14:39:55	sp33b03	Kobieta	2010-07-16	Nie	30 min. do 2 godz. na dzień	Około 2-3 godz. na dzień	Mniej niż 30 min. w ciągu dnia	30 min. do 2 godz. na dzień	Mniej niż 5 razy w ciągu dnia	3 dni	1899-12-31 09:00:00	1899-12-31	1899-12-31 22:00:00	1899-12-31 07:00:00	1899-12-31 11:15:00	1899-12-31	1899-12-31 22:00:00	1899-12-31 09:15:00	Nie	Nie	Bardzo dobra	Nigdy/ rzadziej niż raz na tydzień	4-6 razy w ciągu tygodnia	Nigdy/ rzadziej niż raz na tydzień	1-3 razy w ciągu tygodnia	1 raz na dzień	4-6 razy w ciągu tygodnia	1-3 razy w ciągu tygodnia	4 lub więcej razy w ciągu dnia	1-3 razy w ciągu tygodnia	Nigdy/ rzadziej niż raz na tydzień, 1-3 razy w ciągu tygodnia
sp26d17	Mężczyzna	143	2020-02-13 08:24:59	DC-430	2	11	152	43.8	0.5	19	16.1	7.1	34.8	36.7	26.9	526.911	5.36868	2020-02-09 23:19:26	sp33b04	Kobieta	2010-11-20	Tak	Około 2-3 godz. na dzień	Około 3-6 godz. na dzień	Mniej niż 30 min. w ciągu dnia	30 min. do 2 godz. na dzień	Mniej niż 5 razy w ciągu dnia	2 dni	1899-12-31 08:30:00	1899-12-31 00:20:00	1899-12-31 22:30:00	1899-12-31 07:20:00	1899-12-31 09:00:00	1899-12-31	1899-12-31 23:00:00	1899-12-31 09:10:00	Nie	Tak	Całkiem niezła	Nigdy/ rzadziej niż raz na tydzień	1 raz na dzień	Nigdy/ rzadziej niż raz na tydzień	4-6 razy w ciągu tygodnia	Nigdy/ rzadziej niż raz na tydzień	1-3 razy w ciągu tygodnia	1-3 razy w ciągu tygodnia	4 lub więcej razy w ciągu dnia	Nigdy/ rzadziej niż raz na tydzień	Nigdy/ rzadziej niż raz na tydzień
sp26d18	Mężczyzna	156	2020-02-13 08:35:00	DC-360	2	12	155	39.9	0.5	16.6	12.9	5.1	33	34.8	25.5	614.469	5.03234	2020-02-05 13:11:40	sp33b05	Kobieta	2010-09-06	Nie	30 min. do 2 godz. na dzień	Wcale	Mniej niż 30 min. w ciągu dnia	30 min. do 2 godz. na dzień	Mniej niż 5 razy w ciągu dnia	2 dni	1899-12-31 09:00:00	1899-12-31	1899-12-31 21:30:00	1899-12-31 06:45:00	1899-12-31 10:30:00	1899-12-31	1899-12-31 22:00:00	1899-12-31 08:00:00	Nie	Tak	Raczej zła	Nigdy/ rzadziej niż raz na tydzień	1-3 razy w ciągu tygodnia	Nigdy/ rzadziej niż raz na tydzień	Nigdy/ rzadziej niż raz na tydzień	Nigdy/ rzadziej niż raz na tydzień	4-6 razy w ciągu tygodnia	1-3 razy w ciągu tygodnia	4 lub więcej razy w ciągu dnia	1-3 razy w ciągu tygodnia	1-3 razy w ciągu tygodnia
sp26d19	Kobieta	152	2020-02-13 08:27:37	DC-360	2	12	152	48.7	0.5	21.1	28.2	13.7	33.2	35	25.6	619.658	5.4079	2020-02-07 15:41:00	sp33b06	Kobieta	2010-05-12	Nie	30 min. do 2 godz. na dzień	30 min. do 2 godz. na dzień	Wcale	Wcale	Mniej niż 5 razy w ciągu dnia	4 dni	1899-12-31 10:00:00	1899-12-31	1899-12-31 21:00:00	1899-12-31 07:00:00	1899-12-31 22:08:00	1899-12-31	1899-12-31 21:30:00	1899-12-31 08:00:00	Tak	Nie	Bardzo dobra	1-3 razy w ciągu tygodnia	4-6 razy w ciągu tygodnia	Nigdy/ rzadziej niż raz na tydzień	1-3 razy w ciągu tygodnia	1 raz na dzień	2 razy na dzień	Nigdy/ rzadziej niż raz na tydzień	1 raz na dzień	1 raz na dzień	Nigdy/ rzadziej niż raz na tydzień
sp26d20	Mężczyzna	145	2020-02-13 08:28:55	DC-430	2	12	151	50.1	0.5	22	23.2	11.6	36.5	38.5	28.2	548.737	5.51111	2020-02-07 15:26:05	sp33b07	Kobieta	2010-09-29	Nie	30 min. do 2 godz. na dzień	Około 2-3 godz. na dzień	Mniej niż 30 min. w ciągu dnia	Mniej niż 30 min. w ciągu dnia	Mniej niż 5 razy w ciągu dnia	1 dzień	1899-12-31 10:00:00	1899-12-31 10:00:00	1899-12-31 20:30:00	1899-12-31 07:00:00	1899-12-31 08:00:00	1899-12-31 08:00:00	1899-12-31 22:00:00	1899-12-31 07:00:00	Nie	Nie	Bardzo dobra	Nigdy/ rzadziej niż raz na tydzień	1-3 razy w ciągu tygodnia	Nigdy/ rzadziej niż raz na tydzień	1-3 razy w ciągu tygodnia	1-3 razy w ciągu tygodnia	4-6 razy w ciągu tygodnia	1-3 razy w ciągu tygodnia	1-3 razy w ciągu tygodnia	4-6 razy w ciągu tygodnia	4-6 razy w ciągu tygodnia
sp26d21	Kobieta	187	2020-02-13 08:31:34	DC-430	2	12	157	59.2	0.5	24	33.3	19.7	37.5	39.5	28.9	607.954	4.93504	2020-02-07 20:57:35	sp33b08	Kobieta	2010-09-14	Nie	30 min. do 2 godz. na dzień	Około 2-3 godz. na dzień	Wcale	Wcale	Mniej niż 5 razy w ciągu dnia	3 dni	1899-12-31 09:30:00	1899-12-31	1899-12-31 21:00:00	1899-12-31 06:30:00	1899-12-31 10:00:00	1899-12-31	1899-12-31 22:00:00	1899-12-31 08:00:00	Tak	Nie	Bardzo dobra	Nigdy/ rzadziej niż raz na tydzień	1-3 razy w ciągu tygodnia	Nigdy/ rzadziej niż raz na tydzień	1-3 razy w ciągu tygodnia	Nigdy/ rzadziej niż raz na tydzień	4 lub więcej razy w ciągu dnia	4 lub więcej razy w ciągu dnia	Nigdy/ rzadziej niż raz na tydzień	2 razy na dzień	Nigdy/ rzadziej niż raz na tydzień
sp26d22	Kobieta	148	2020-02-13 08:36:59	DC-430	2	12	150	43.7	0.5	19.4	23.7	10.4	31.6	33.3	24.4	591.203	5.58137	2020-02-09 22:00:57	sp33b10	Kobieta	2010-10-31	Nie	30 min. do 2 godz. na dzień	Około 2-3 godz. na dzień	Mniej niż 30 min. w ciągu dnia	30 min. do 2 godz. na dzień	Nie mam dostępu do smatrtfona	3 dni	1899-12-31 08:30:00	1899-12-31	1899-12-31 20:30:00	1899-12-31 06:30:00	1899-12-31 09:00:00	1899-12-31	1899-12-31 22:00:00	1899-12-31 08:00:00	Tak	Tak	Całkiem niezła	Nigdy/ rzadziej niż raz na tydzień	1-3 razy w ciągu tygodnia	Nigdy/ rzadziej niż raz na tydzień	1 raz na dzień	1 raz na dzień	1 raz na dzień	1 raz na dzień	2 razy na dzień	1-3 razy w ciągu tygodnia	Nigdy/ rzadziej niż raz na tydzień
sp26d24	Mężczyzna	153	2020-02-13 08:29:21	DC-360	2	12	148	36	0.5	16.4	10.5	3.8	30.5	32.2	23.6	567.736	5.41737	2020-02-07 10:20:24	sp33b11	Kobieta	2010-10-19	Tak	Wcale	30 min. do 2 godz. na dzień	Wcale	Wcale	Nie mam dostępu do smatrtfona	2 dni	1899-12-31 07:30:00	1899-12-31	1899-12-31 21:00:00	1899-12-31 06:00:00	1899-12-31 09:00:00	1899-12-31	1899-12-31 22:00:00	1899-12-31 08:00:00	Tak	Tak	Całkiem niezła	Nigdy/ rzadziej niż raz na tydzień	1-3 razy w ciągu tygodnia	Nigdy/ rzadziej niż raz na tydzień	4-6 razy w ciągu tygodnia	4-6 razy w ciągu tygodnia	4-6 razy w ciągu tygodnia	Nigdy/ rzadziej niż raz na tydzień	4-6 razy w ciągu tygodnia	1-3 razy w ciągu tygodnia	Nigdy/ rzadziej niż raz na tydzień
sp26d26	Kobieta	188	2020-02-13 08:35:08	DC-430	2	12	142	28.2	0.5	14	10.2	2.9	24	25.3	18.5	696.762	5.46021	2020-02-09 10:23:20	sp33b13	Mężczyzna	2010-09-28	Nie	30 min. do 2 godz. na dzień	Około 2-3 godz. na dzień	Wcale	Około 3-6 godz. na dzień	Mniej niż 5 razy w ciągu dnia	3 dni	1899-12-31 09:00:00	1899-12-31	1899-12-31 21:00:00	1899-12-31 06:10:00	1899-12-31 11:00:00	1899-12-31	1899-12-31 22:00:00	1899-12-31 09:00:00	Tak	Tak	Całkiem niezła	Nigdy/ rzadziej niż raz na tydzień	4-6 razy w ciągu tygodnia	Nigdy/ rzadziej niż raz na tydzień	Nigdy/ rzadziej niż raz na tydzień	1-3 razy w ciągu tygodnia	4-6 razy w ciągu tygodnia	Nigdy/ rzadziej niż raz na tydzień	4 lub więcej razy w ciągu dnia	1-3 razy w ciągu tygodnia	1-3 razy w ciągu tygodnia
sp27a01	Mężczyzna	157	2020-02-13 08:48:09	DC-360	2	14	173	62.5	0.5	20.9	13.3	8.3	51.5	54.2	39.7	494.292	6.41188	2020-02-06 21:21:52	sp33b14	Mężczyzna	2010-02-08	Nie	30 min. do 2 godz. na dzień	Około 2-3 godz. na dzień	Mniej niż 30 min. w ciągu dnia	30 min. do 2 godz. na dzień	Mniej niż 5 razy w ciągu dnia	4 dni	1899-12-31 09:00:00	1899-12-31	1899-12-31 21:30:00	1899-12-31 06:30:00	1899-12-31 11:00:00	1899-12-31	1899-12-31 22:00:00	1899-12-31 09:00:00	Nie	Nie	Całkiem niezła	Nigdy/ rzadziej niż raz na tydzień	1-3 razy w ciągu tygodnia	1-3 razy w ciągu tygodnia	Nigdy/ rzadziej niż raz na tydzień	1-3 razy w ciągu tygodnia	2 razy na dzień	Nigdy/ rzadziej niż raz na tydzień	2 razy na dzień	1-3 razy w ciągu tygodnia	Nigdy/ rzadziej niż raz na tydzień
sp27a02	Mężczyzna	158	2020-02-13 08:50:51	DC-360	2	13	171	50.3	0.5	17.2	10.8	5.4	42.6	44.9	32.9	562.783	5.70046	2020-02-08 09:40:33	sp33b15	Mężczyzna	2010-12-25	Nie	Około 2-3 godz. na dzień	Około 3-6 godz. na dzień	Mniej niż 30 min. w ciągu dnia	30 min. do 2 godz. na dzień	Mniej niż 5 razy w ciągu dnia	5 dni	1899-12-31 08:00:00	1899-12-31	1899-12-31 20:30:00	1899-12-31 05:30:00	1899-12-31 08:00:00	1899-12-31	1899-12-31 21:00:00	1899-12-31 08:00:00	Nie	Nie	Bardzo dobra	Nigdy/ rzadziej niż raz na tydzień	4-6 razy w ciągu tygodnia	1-3 razy w ciągu tygodnia	4-6 razy w ciągu tygodnia	1-3 razy w ciągu tygodnia	1-3 razy w ciągu tygodnia	Nigdy/ rzadziej niż raz na tydzień	4 lub więcej razy w ciągu dnia	Nigdy/ rzadziej niż raz na tydzień	Nigdy/ rzadziej niż raz na tydzień
sp27a03	Kobieta	159	2020-02-13 08:53:30	DC-360	2	14	162	42.4	0.5	16.2	14.8	6.3	34.2	36.1	26.4	656.189	4.99205	2020-02-05 19:10:20	sp33b17	Mężczyzna	2010-03-29	Nie	Około 2-3 godz. na dzień	Około 2-3 godz. na dzień	30 min. do 2 godz. na dzień	Około 2-3 godz. na dzień	Mniej niż 5 razy w ciągu dnia	4 dni	1899-12-31 08:40:00	1899-12-31	1899-12-31 22:00:00	1899-12-31 06:40:00	1899-12-31 09:40:00	1899-12-31	1899-12-31 22:00:00	1899-12-31 08:30:00	Nie	Nie	Bardzo dobra	4-6 razy w ciągu tygodnia	4-6 razy w ciągu tygodnia	Nigdy/ rzadziej niż raz na tydzień	Nigdy/ rzadziej niż raz na tydzień	1-3 razy w ciągu tygodnia	4-6 razy w ciągu tygodnia	Nigdy/ rzadziej niż raz na tydzień	3 razy w ciągu dnia	Nigdy/ rzadziej niż raz na tydzień	Nigdy/ rzadziej niż raz na tydzień
sp27a08	Kobieta	190	2020-02-13 08:50:13	DC-430	2	14	173	64.7	0.5	21.6	26.9	17.4	44.9	47.3	34.6	576.027	5.03954	2020-02-16 13:31:49	sp33b21	Mężczyzna	2010-03-14	Nie	30 min. do 2 godz. na dzień	Około 2-3 godz. na dzień	30 min. do 2 godz. na dzień	30 min. do 2 godz. na dzień	Mniej niż 5 razy w ciągu dnia	5 dni	1899-12-31 08:30:00	1899-12-31 00:30:00	1899-12-31 21:30:00	1899-12-31 07:00:00	1899-12-31 08:00:00	1899-12-31	1899-12-31 23:00:00	1899-12-31 08:00:00	Tak	Nie	Całkiem niezła	Nigdy/ rzadziej niż raz na tydzień	1-3 razy w ciągu tygodnia	1-3 razy w ciągu tygodnia	1-3 razy w ciągu tygodnia	1 raz na dzień	3 razy w ciągu dnia	3 razy w ciągu dnia	3 razy w ciągu dnia	4-6 razy w ciągu tygodnia	Nigdy/ rzadziej niż raz na tydzień
sp27a11	Mężczyzna	189	2020-02-13 08:47:38	DC-430	2	13	160	48.5	0.5	18.9	24	11.6	35	36.9	27	678.895	5.8164	2020-02-04 10:46:39	sp34a02	Mężczyzna	2009-10-20	Tak	Około 2-3 godz. na dzień	Więcej niż 6 godz. na dzień	Około 2-3 godz. na dzień	Więcej niż 6 godz. na dzień	11 - 20 razy w ciągu dnia	3 dni	1899-12-31 10:00:00	1899-12-31	1899-12-31 21:00:00	1899-12-31 07:10:00	1899-12-31 11:00:00	1899-12-31	1899-12-31 22:00:00	1899-12-31 10:00:00	Tak	Tak	Raczej zła	4 lub więcej razy w ciągu dnia	1-3 razy w ciągu tygodnia, 4-6 razy w ciągu tygodnia	Nigdy/ rzadziej niż raz na tydzień	Nigdy/ rzadziej niż raz na tydzień	Nigdy/ rzadziej niż raz na tydzień, 1-3 razy w ciągu tygodnia	Nigdy/ rzadziej niż raz na tydzień, 1-3 razy w ciągu tygodnia	Nigdy/ rzadziej niż raz na tydzień, 1-3 razy w ciągu tygodnia	4 lub więcej razy w ciągu dnia	4 lub więcej razy w ciągu dnia	4-6 razy w ciągu tygodnia
sp27a13	Kobieta	149	2020-02-13 08:47:25	DC-430	2	13	158	79.4	0.5	31.8	42.1	33.4	43.7	46	33.7	538.049	5.8992	2020-02-04 10:52:44	sp34a03	Kobieta	2009-10-29	Nie	30 min. do 2 godz. na dzień	30 min. do 2 godz. na dzień	Mniej niż 30 min. w ciągu dnia	Mniej niż 30 min. w ciągu dnia	Mniej niż 5 razy w ciągu dnia	1 dzień	1899-12-31 21:00:00	1899-12-31	1899-12-31 21:00:00	1899-12-31 07:00:00	1899-12-31 23:00:00	1899-12-31 23:00:00	1899-12-31 22:00:00	1899-12-31 11:00:00	Tak	Nie	Bardzo dobra	1-3 razy w ciągu tygodnia	1 raz na dzień	4-6 razy w ciągu tygodnia	1 raz na dzień	Nigdy/ rzadziej niż raz na tydzień	4-6 razy w ciągu tygodnia	4-6 razy w ciągu tygodnia	4-6 razy w ciągu tygodnia	4-6 razy w ciągu tygodnia	Nigdy/ rzadziej niż raz na tydzień
sp27a16	Mężczyzna	191	2020-02-13 08:53:27	DC-430	2	14	173	85.1	0.5	28.4	21.9	18.6	63.2	66.5	48.7	399.749	6.72323	2020-02-04 10:42:30	sp34a05	Kobieta	2009-02-17	Nie	Około 2-3 godz. na dzień	30 min. do 2 godz. na dzień	30 min. do 2 godz. na dzień	30 min. do 2 godz. na dzień	6 - 10 razy w ciągu dnia	1 dzień	1899-12-31 22:00:00	1899-12-31 01:00:00	1899-12-31 22:30:00	1899-12-31 07:40:00	1899-12-31 12:00:00	1899-12-31 21:34:56	1899-12-31	1899-12-31 12:30:00	Nie	Nie	Bardzo dobra	Nigdy/ rzadziej niż raz na tydzień	4-6 razy w ciągu tygodnia	1-3 razy w ciągu tygodnia	Nigdy/ rzadziej niż raz na tydzień	4-6 razy w ciągu tygodnia	4-6 razy w ciągu tygodnia	1-3 razy w ciągu tygodnia	4-6 razy w ciągu tygodnia	4-6 razy w ciągu tygodnia	1-3 razy w ciągu tygodnia
sp27a19	Kobieta	198	2020-02-13 09:23:54	DC-430	2	14	167	49.8	0.5	17.9	18.1	9	38.7	40.8	29.9	600.47	5.09249	2020-02-04 10:45:16	sp34a07	Mężczyzna	2010-10-14	Nie	30 min. do 2 godz. na dzień	30 min. do 2 godz. na dzień	Wcale	Wcale	6 - 10 razy w ciągu dnia	1 dzień	1899-12-31 21:00:00	1899-12-31	1899-12-31 21:30:00	1899-12-31 06:00:00	1899-12-31 09:00:30	1899-12-31	1899-12-31 21:00:00	1899-12-31 07:30:00	Tak	Tak	Bardzo dobra	Nigdy/ rzadziej niż raz na tydzień	1 raz na dzień	Nigdy/ rzadziej niż raz na tydzień	1-3 razy w ciągu tygodnia	1 raz na dzień	1-3 razy w ciągu tygodnia	1-3 razy w ciągu tygodnia	1-3 razy w ciągu tygodnia	1-3 razy w ciągu tygodnia	1-3 razy w ciągu tygodnia
sp27b01	Kobieta	191	2020-02-13 10:39:39	DC-430	2	13	162	58.7	0.5	22.4	28	16.4	40.1	42.3	31	528.177	5.20327	2020-02-04 10:48:06	sp34a08	Kobieta	2009-10-08	Nie	30 min. do 2 godz. na dzień	30 min. do 2 godz. na dzień	Mniej niż 30 min. w ciągu dnia	Wcale	11 - 20 razy w ciągu dnia	3 dni	1899-12-31 22:00:00	1899-12-31 02:00:00	1899-12-31 22:00:00	1899-12-31 06:00:00	1899-12-31 09:00:00	1899-12-31 03:00:00	1899-12-31 09:00:00	1899-12-31 09:30:00	Tak	Nie	Całkiem niezła	Nigdy/ rzadziej niż raz na tydzień	1-3 razy w ciągu tygodnia	1-3 razy w ciągu tygodnia	1-3 razy w ciągu tygodnia	4-6 razy w ciągu tygodnia	Nigdy/ rzadziej niż raz na tydzień, 4-6 razy w ciągu tygodnia	Nigdy/ rzadziej niż raz na tydzień, 1-3 razy w ciągu tygodnia	Nigdy/ rzadziej niż raz na tydzień	4-6 razy w ciągu tygodnia	Nigdy/ rzadziej niż raz na tydzień
sp27b02	Mężczyzna	185	2020-02-13 10:36:38	DC-360	2	13	161	47.6	0.5	18.4	8.7	4.1	41.3	43.5	31.8	462.777	5.43094	2020-02-04 10:40:10	sp34a09	Mężczyzna	2009-04-27	Nie	30 min. do 2 godz. na dzień	Około 2-3 godz. na dzień	Mniej niż 30 min. w ciągu dnia	30 min. do 2 godz. na dzień	Mniej niż 5 razy w ciągu dnia	6 dni	1899-12-31 09:44:00	1899-12-31 00:45:00	1899-12-31 21:45:00	1899-12-31 06:50:00	1899-12-31 10:30:00	1899-12-31 02:30:00	1899-12-31 22:30:00	1899-12-31 09:15:00	Nie	Nie	Bardzo dobra	1-3 razy w ciągu tygodnia	4-6 razy w ciągu tygodnia	1-3 razy w ciągu tygodnia	1-3 razy w ciągu tygodnia	4-6 razy w ciągu tygodnia	4 lub więcej razy w ciągu dnia	4 lub więcej razy w ciągu dnia	4 lub więcej razy w ciągu dnia	2 razy na dzień	1-3 razy w ciągu tygodnia
sp27b03	Mężczyzna	219	2020-02-13 10:39:03	DC-430	2	13	158	46	0.5	18.4	9.1	4.2	39.6	41.8	30.6	466.405	5.31455	2020-02-04 10:48:16	sp34a10	Mężczyzna	2009-10-15	Nie	30 min. do 2 godz. na dzień	Około 3-6 godz. na dzień	30 min. do 2 godz. na dzień	Około 3-6 godz. na dzień	Mniej niż 5 razy w ciągu dnia	3 dni	1899-12-31 10:00:00	1899-12-31	1899-12-31 20:00:00	1899-12-31 06:00:00	1899-12-31 09:30:00	1899-12-31	1899-12-31 21:30:00	1899-12-31 08:00:00	Nie	Nie	Bardzo dobra	1-3 razy w ciągu tygodnia, 1 raz na dzień	4-6 razy w ciągu tygodnia, 2 razy na dzień	1-3 razy w ciągu tygodnia, 2 razy na dzień	4-6 razy w ciągu tygodnia, 2 razy na dzień	4-6 razy w ciągu tygodnia, 3 razy w ciągu dnia	4-6 razy w ciągu tygodnia, 3 razy w ciągu dnia	1-3 razy w ciągu tygodnia, 2 razy na dzień	4 lub więcej razy w ciągu dnia	1-3 razy w ciągu tygodnia, 1 raz na dzień	Nigdy/ rzadziej niż raz na tydzień
sp27b04	Kobieta	186	2020-02-13 10:31:31	DC-430	2	13	160	46	0.5	18	19.8	9.1	35	36.9	27	616.696	4.83694	2020-02-04 10:41:45	sp34a11	Mężczyzna	2009-11-18	Nie	30 min. do 2 godz. na dzień	Około 2-3 godz. na dzień	Wcale	Wcale	Nie mam dostępu do smatrtfona	6 dni	1899-12-31 09:30:00	1899-12-31	1899-12-31 22:30:00	1899-12-31 07:15:00	1899-12-31 13:00:00	1899-12-31 04:00:00	1899-12-31 01:00:00	1899-12-31 12:30:00	Tak	Nie	Bardzo zła	1-3 razy w ciągu tygodnia	4-6 razy w ciągu tygodnia	1-3 razy w ciągu tygodnia	1 raz na dzień	1 raz na dzień	4 lub więcej razy w ciągu dnia	4 lub więcej razy w ciągu dnia	4 lub więcej razy w ciągu dnia	4 lub więcej razy w ciągu dnia	1-3 razy w ciągu tygodnia
sp27b05	Kobieta	184	2020-02-13 10:33:31	DC-360	2	13	152	50.5	0.5	21.9	28.1	14.2	34.4	36.3	26.6	579.729	6.04987	2020-02-04 10:53:26	sp34a12	Kobieta	2009-10-22	Nie	30 min. do 2 godz. na dzień	Około 2-3 godz. na dzień	30 min. do 2 godz. na dzień	Około 2-3 godz. na dzień	Mniej niż 5 razy w ciągu dnia	7 dni	1899-12-31 09:00:00	1899-12-31	1899-12-31 07:20:00	1899-12-31 07:20:00	1899-12-31 10:12:00	1899-12-31	1899-12-31 23:20:00	1899-12-31 11:20:00	Tak	Tak	Całkiem niezła	Nigdy/ rzadziej niż raz na tydzień	1-3 razy w ciągu tygodnia	1-3 razy w ciągu tygodnia	Nigdy/ rzadziej niż raz na tydzień	Nigdy/ rzadziej niż raz na tydzień	1-3 razy w ciągu tygodnia	4-6 razy w ciągu tygodnia	Nigdy/ rzadziej niż raz na tydzień	1-3 razy w ciągu tygodnia	Nigdy/ rzadziej niż raz na tydzień
sp27b06	Mężczyzna	183	2020-02-13 10:31:50	DC-360	2	12	169	64	0.5	22.4	18.3	11.7	49.7	52.3	38.3	460.027	4.51334	2020-02-04 10:53:47	sp34a13	Mężczyzna	2009-01-03	Nie	Wcale	30 min. do 2 godz. na dzień	Wcale	30 min. do 2 godz. na dzień	6 - 10 razy w ciągu dnia	2 dni	1899-12-31 10:45:00	1899-12-31	1899-12-31 21:00:00	1899-12-31 06:45:00	1899-12-31 07:00:00	1899-12-31 00:01:00	1899-12-31 23:30:00	1899-12-31 07:01:00	Tak, Nie	Tak	Całkiem niezła	Nigdy/ rzadziej niż raz na tydzień	4-6 razy w ciągu tygodnia	1-3 razy w ciągu tygodnia	Nigdy/ rzadziej niż raz na tydzień	Nigdy/ rzadziej niż raz na tydzień	2 razy na dzień	4-6 razy w ciągu tygodnia	2 razy na dzień	2 razy na dzień	1-3 razy w ciągu tygodnia
sp27b08	Kobieta	187	2020-02-13 10:40:30	DC-360	2	13	172	51.6	0.5	17.4	17.7	9.1	40.3	42.5	31.1	599.875	4.99208	2020-02-04 10:50:01	sp34a14	Kobieta	2009-07-12	Nie	30 min. do 2 godz. na dzień	30 min. do 2 godz. na dzień	30 min. do 2 godz. na dzień	30 min. do 2 godz. na dzień	6 - 10 razy w ciągu dnia	7 dni	1899-12-31	1899-12-31 08:00:00	1899-12-31 21:30:00	1899-12-31 06:20:00	1899-12-31 02:00:00	1899-12-31	1899-12-31 22:30:00	1899-12-31 05:20:00	Nie	Nie	Całkiem niezła	Nigdy/ rzadziej niż raz na tydzień	3 razy w ciągu dnia	Nigdy/ rzadziej niż raz na tydzień	3 razy w ciągu dnia	3 razy w ciągu dnia	1 raz na dzień	3 razy w ciągu dnia	1-3 razy w ciągu tygodnia	1-3 razy w ciągu tygodnia	Nigdy/ rzadziej niż raz na tydzień
sp27b09	Mężczyzna	186	2020-02-13 10:38:15	DC-360	2	13	162	47.5	0.5	18.1	11.4	5.4	39.9	42.1	30.8	528.404	4.60246	2020-02-04 10:36:09	sp34a15	Mężczyzna	2010-05-11	Nie	30 min. do 2 godz. na dzień	30 min. do 2 godz. na dzień	Więcej niż 6 godz. na dzień	Więcej niż 6 godz. na dzień	21 - 50 razy w ciągu dnia	4 dni	1899-12-31 08:33:33	1899-12-31	1899-12-31 23:30:00	1899-12-31 06:20:00	1899-12-31 07:39:11	1899-12-31	1899-12-31 02:00:00	1899-12-31 10:00:00	Tak	Nie	Bardzo dobra	Nigdy/ rzadziej niż raz na tydzień	1 raz na dzień	1-3 razy w ciągu tygodnia	Nigdy/ rzadziej niż raz na tydzień	Nigdy/ rzadziej niż raz na tydzień	1-3 razy w ciągu tygodnia	1-3 razy w ciągu tygodnia	4-6 razy w ciągu tygodnia, 4 lub więcej razy w ciągu dnia	4-6 razy w ciągu tygodnia, 2 razy na dzień	1-3 razy w ciągu tygodnia
sp27b10	Kobieta	187	2020-02-13 10:32:34	DC-430	2	13	171	46.5	0.5	15.9	10.3	4.8	39.6	41.7	30.5	555.658	4.68657	2020-02-04 10:48:12	sp34a16	Kobieta	2009-03-25	Tak	30 min. do 2 godz. na dzień	30 min. do 2 godz. na dzień	30 min. do 2 godz. na dzień	30 min. do 2 godz. na dzień	6 - 10 razy w ciągu dnia	3 dni	1899-12-31 08:00:00	1899-12-31	1899-12-31 21:00:00	1899-12-31 06:40:00	1899-12-31 09:00:00	1899-12-31	1899-12-31 22:00:00	1899-12-31 08:00:00	Tak	Tak	Bardzo dobra	Nigdy/ rzadziej niż raz na tydzień	4-6 razy w ciągu tygodnia	Nigdy/ rzadziej niż raz na tydzień	1 raz na dzień	1-3 razy w ciągu tygodnia	Nigdy/ rzadziej niż raz na tydzień	4-6 razy w ciągu tygodnia	2 razy na dzień	1-3 razy w ciągu tygodnia	Nigdy/ rzadziej niż raz na tydzień
sp27b11	Kobieta	216	2020-02-13 10:31:34	DC-430	2	13	171	56.1	0.5	19.2	23.5	13.2	40.7	42.9	31.4	633.347	4.8275	2020-02-04 10:47:07	sp34a17	Mężczyzna	2009-09-14	Tak	30 min. do 2 godz. na dzień	Około 2-3 godz. na dzień	30 min. do 2 godz. na dzień	Około 2-3 godz. na dzień	11 - 20 razy w ciągu dnia	3 dni	1899-12-31 10:00:00	1899-12-31	1899-12-31 21:00:00	1899-12-31 07:00:00	1899-12-31 10:00:00	1899-12-31	1899-12-31 22:00:00	1899-12-31 08:00:00	Tak	Tak	Raczej zła	4 lub więcej razy w ciągu dnia	4-6 razy w ciągu tygodnia	4-6 razy w ciągu tygodnia	4-6 razy w ciągu tygodnia	4-6 razy w ciągu tygodnia	4-6 razy w ciągu tygodnia	4-6 razy w ciągu tygodnia	1-3 razy w ciągu tygodnia	4 lub więcej razy w ciągu dnia	1-3 razy w ciągu tygodnia
sp27b12	Kobieta	189	2020-02-13 10:36:05	DC-430	2	13	170	57.4	0.5	19.9	22.4	12.9	42.2	44.5	32.6	538.659	4.88819	2020-02-04 12:37:31	sp35a01	Kobieta	2009-11-05	Nie	30 min. do 2 godz. na dzień	Około 2-3 godz. na dzień, Około 3-6 godz. na dzień, Więcej niż 6 godz. na dzień	30 min. do 2 godz. na dzień	30 min. do 2 godz. na dzień	6 - 10 razy w ciągu dnia, 11 - 20 razy w ciągu dnia	4 dni	1899-12-31 08:00:00	1899-12-31	1899-12-31 22:00:00	1899-12-31 06:00:00	1899-12-31 11:00:00	1899-12-31 00:30:00	1899-12-31 23:00:00	1899-12-31 10:00:00	Nie	Tak	Bardzo dobra	Nigdy/ rzadziej niż raz na tydzień	4-6 razy w ciągu tygodnia	Nigdy/ rzadziej niż raz na tydzień	4-6 razy w ciągu tygodnia	1-3 razy w ciągu tygodnia	4-6 razy w ciągu tygodnia	4-6 razy w ciągu tygodnia	4-6 razy w ciągu tygodnia	1-3 razy w ciągu tygodnia	1-3 razy w ciągu tygodnia
sp27b13	Mężczyzna	192	2020-02-13 10:41:05	DC-430	2	13	176	53.2	0.5	17.2	6.3	3.4	47.3	49.8	36.5	463.394	4.75337	2020-02-04 12:31:21	sp35a02	Mężczyzna	2009-04-29	Nie	Wcale	Około 2-3 godz. na dzień	Wcale	30 min. do 2 godz. na dzień	6 - 10 razy w ciągu dnia	5 dni	1899-12-31 09:00:00	1899-12-31 00:30:00	1899-12-31 22:00:00	1899-12-31 06:00:00	1899-12-31 09:00:00	1899-12-31	1899-12-31 23:00:00	1899-12-31 06:00:00	Tak	Nie	Całkiem niezła	1-3 razy w ciągu tygodnia	2 razy na dzień	2 razy na dzień	2 razy na dzień	1-3 razy w ciągu tygodnia	4 lub więcej razy w ciągu dnia	2 razy na dzień	4 lub więcej razy w ciągu dnia	4 lub więcej razy w ciągu dnia	1 raz na dzień
sp27b14	Kobieta	190	2020-02-13 10:37:59	DC-430	2	12	154	49.8	0.5	21	27.5	13.7	34.2	36.1	26.4	594.274	4.67157	2020-02-04 12:38:06	sp35a03	Mężczyzna	2009-04-15	Nie	Wcale	30 min. do 2 godz. na dzień	30 min. do 2 godz. na dzień	30 min. do 2 godz. na dzień	6 - 10 razy w ciągu dnia	4 dni	1899-12-31 09:15:00	1899-12-31 01:00:00	1899-12-31 22:00:00	1899-12-31 07:00:00	1899-12-31 10:00:00	1899-12-31 01:00:00	1899-12-31 23:00:00	1899-12-31 10:00:00	Nie	Nie	Bardzo dobra	1-3 razy w ciągu tygodnia	1-3 razy w ciągu tygodnia	Nigdy/ rzadziej niż raz na tydzień	4-6 razy w ciągu tygodnia	1-3 razy w ciągu tygodnia	2 razy na dzień	1-3 razy w ciągu tygodnia	4-6 razy w ciągu tygodnia	1-3 razy w ciągu tygodnia	Nigdy/ rzadziej niż raz na tydzień
sp27b15	Mężczyzna	193	2020-02-13 10:42:15	DC-430	2	14	153	39.2	0.5	16.7	9.2	3.6	33.7	35.6	26.1	586.426	4.76364	2020-02-04 12:37:27	sp35a04	Mężczyzna	2009-07-10	Nie	30 min. do 2 godz. na dzień	30 min. do 2 godz. na dzień	30 min. do 2 godz. na dzień	30 min. do 2 godz. na dzień	11 - 20 razy w ciągu dnia	5 dni	1899-12-31 09:00:00	1899-12-31	1899-12-31 22:00:00	1899-12-31 07:00:00	1899-12-31 10:00:00	1899-12-31	1899-12-31 22:30:00	1899-12-31 09:00:00	Tak	Nie	Całkiem niezła	Nigdy/ rzadziej niż raz na tydzień	1 raz na dzień	Nigdy/ rzadziej niż raz na tydzień	1-3 razy w ciągu tygodnia	1-3 razy w ciągu tygodnia	4 lub więcej razy w ciągu dnia	1-3 razy w ciągu tygodnia	1-3 razy w ciągu tygodnia	4-6 razy w ciągu tygodnia	1-3 razy w ciągu tygodnia
sp27b16	Mężczyzna	218	2020-02-13 10:36:33	DC-430	2	13	165	54.2	0.5	19.9	13.4	7.3	44.5	46.9	34.3	488.452	4.99159	2020-02-04 12:37:06	sp35a05	Kobieta	2009-02-02	Nie	30 min. do 2 godz. na dzień	30 min. do 2 godz. na dzień	Mniej niż 30 min. w ciągu dnia	30 min. do 2 godz. na dzień	11 - 20 razy w ciągu dnia	7 dni	1899-12-31 08:00:00	1899-12-31	1899-12-31 21:30:00	1899-12-31 06:45:00	1899-12-31 09:00:00	1899-12-31	1899-12-31 23:00:00	1899-12-31 08:30:00	Nie	Nie	Bardzo dobra	1-3 razy w ciągu tygodnia	4-6 razy w ciągu tygodnia	1-3 razy w ciągu tygodnia	1-3 razy w ciągu tygodnia	4-6 razy w ciągu tygodnia	4 lub więcej razy w ciągu dnia	4-6 razy w ciągu tygodnia	4-6 razy w ciągu tygodnia	1 raz na dzień	1-3 razy w ciągu tygodnia
sp27b17	Mężczyzna	188	2020-02-13 10:34:58	DC-430	2	13	157	76.1	0.5	30.9	37.4	28.5	45.2	47.6	34.8	490.616	4.79371	2020-02-04 12:22:27	sp35a08	Kobieta	2009-03-21	Tak	Około 2-3 godz. na dzień	Około 3-6 godz. na dzień	30 min. do 2 godz. na dzień	30 min. do 2 godz. na dzień	Mniej niż 5 razy w ciągu dnia, 6 - 10 razy w ciągu dnia	4 dni	1899-12-31 07:00:00	1899-12-31 07:00:00	1899-12-31 23:00:00	1899-12-31 06:20:00	1899-12-31 10:00:00	1899-12-31 09:30:30	1899-12-31 23:00:00	1899-12-31 10:59:00	Nie	Nie	Całkiem niezła	4-6 razy w ciągu tygodnia	4-6 razy w ciągu tygodnia	1-3 razy w ciągu tygodnia	4-6 razy w ciągu tygodnia	4-6 razy w ciągu tygodnia	1-3 razy w ciągu tygodnia	1-3 razy w ciągu tygodnia	4 lub więcej razy w ciągu dnia	4-6 razy w ciągu tygodnia	1-3 razy w ciągu tygodnia
sp27b20	Kobieta	220	2020-02-13 10:41:17	DC-430	2	13	153	50.1	0.5	21.4	26.8	13.4	34.8	36.7	26.9	565.997	4.81408	2020-02-04 12:31:21	sp35a09	Mężczyzna	2009-04-19	Nie	30 min. do 2 godz. na dzień	30 min. do 2 godz. na dzień	30 min. do 2 godz. na dzień	30 min. do 2 godz. na dzień	11 - 20 razy w ciągu dnia	2 dni	1899-12-31 09:00:00	1899-12-31	1899-12-31 22:00:00	1899-12-31 07:00:00	1899-12-31 10:00:00	1899-12-31 00:20:00	1899-12-31 22:00:00	1899-12-31 08:30:00	Tak	Tak	Całkiem niezła	Nigdy/ rzadziej niż raz na tydzień	1-3 razy w ciągu tygodnia	1-3 razy w ciągu tygodnia	1-3 razy w ciągu tygodnia	4-6 razy w ciągu tygodnia	1 raz na dzień	Nigdy/ rzadziej niż raz na tydzień	4 lub więcej razy w ciągu dnia	1-3 razy w ciągu tygodnia	Nigdy/ rzadziej niż raz na tydzień
sp27b22	Kobieta	217	2020-02-13 10:34:15	DC-430	2	13	162	50.2	0.5	19.1	22.3	11.2	37	39	28.5	596.089	5.34237	2020-02-04 12:40:17	sp35a10	Mężczyzna	2009-07-16	Nie	30 min. do 2 godz. na dzień	Wcale, 30 min. do 2 godz. na dzień	30 min. do 2 godz. na dzień	30 min. do 2 godz. na dzień	51 - 100 razy w ciągu dnia	7 dni	1899-12-31 09:00:00	1899-12-31 08:30:00	1899-12-31 20:00:00	1899-12-31 06:30:00	1899-12-31 09:30:00	1899-12-31 10:00:00	1899-12-31 20:00:00	1899-12-31 07:00:00	Nie	Tak	Całkiem niezła	Nigdy/ rzadziej niż raz na tydzień	1-3 razy w ciągu tygodnia	Nigdy/ rzadziej niż raz na tydzień	Nigdy/ rzadziej niż raz na tydzień	4-6 razy w ciągu tygodnia	4 lub więcej razy w ciągu dnia	4-6 razy w ciągu tygodnia	4 lub więcej razy w ciągu dnia	1-3 razy w ciągu tygodnia	Nigdy/ rzadziej niż raz na tydzień
sp27c02	Kobieta	166	2020-02-13 09:37:40	DC-430	2	13	157	47.4	0.5	19.2	22.5	10.7	34.8	36.7	26.9	594.107	5.36993	2020-02-04 12:24:41	sp35a11	Mężczyzna	2008-12-11	Nie	Wcale	30 min. do 2 godz. na dzień	Wcale	Mniej niż 30 min. w ciągu dnia	Nie mam dostępu do smatrtfona	4 dni	1899-12-31 06:00:00	1899-12-31	1899-12-31 22:00:00	1899-12-31 06:00:00	1899-12-31 08:00:00	1899-12-31 08:00:00	1899-12-31 22:00:00	1899-12-31 08:00:00	Nie	Nie	Całkiem niezła	Nigdy/ rzadziej niż raz na tydzień	1 raz na dzień	Nigdy/ rzadziej niż raz na tydzień	4-6 razy w ciągu tygodnia	4-6 razy w ciągu tygodnia	4-6 razy w ciągu tygodnia	4-6 razy w ciągu tygodnia	4-6 razy w ciągu tygodnia	1-3 razy w ciągu tygodnia	Nigdy/ rzadziej niż raz na tydzień
sp27c03	Mężczyzna	199	2020-02-13 09:27:12	DC-430	2	13	175	57.6	0.5	18.8	12.5	7.2	47.8	50.4	36.9	517.515	5.42196	2020-02-04 12:22:49	sp35a12	Mężczyzna	2009-07-09	Nie	Około 2-3 godz. na dzień	Więcej niż 6 godz. na dzień	30 min. do 2 godz. na dzień	Około 3-6 godz. na dzień	6 - 10 razy w ciągu dnia	3 dni	1899-12-31 06:30:00	1899-12-31	1899-12-31 22:30:00	1899-12-31 06:45:00	1899-12-31 06:30:00	1899-12-31	1899-12-31	1899-12-31 10:30:00	Nie	Nie	Całkiem niezła	Nigdy/ rzadziej niż raz na tydzień	1 raz na dzień	Nigdy/ rzadziej niż raz na tydzień	1-3 razy w ciągu tygodnia	4 lub więcej razy w ciągu dnia	4 lub więcej razy w ciągu dnia	4 lub więcej razy w ciągu dnia	4 lub więcej razy w ciągu dnia	4 lub więcej razy w ciągu dnia	Nigdy/ rzadziej niż raz na tydzień
sp27c04	Mężczyzna	161	2020-02-13 09:29:27	DC-430	2	13	166	49.4	0.5	17.9	17.3	8.5	38.8	40.9	29.9	660.379	4.65556	2020-02-06 08:44:54	sp35a13	Kobieta	2009-04-28	Nie	30 min. do 2 godz. na dzień	Około 2-3 godz. na dzień	Wcale	30 min. do 2 godz. na dzień	21 - 50 razy w ciągu dnia	4 dni	1899-12-31 07:25:13	1899-12-31	1899-12-31 21:40:00	1899-12-31 06:55:00	1899-12-31 08:30:00	1899-12-31	1899-12-31 22:30:00	1899-12-31 08:20:00	Tak	Nie	Bardzo dobra	1-3 razy w ciągu tygodnia	4-6 razy w ciągu tygodnia	Nigdy/ rzadziej niż raz na tydzień	1-3 razy w ciągu tygodnia	Nigdy/ rzadziej niż raz na tydzień	2 razy na dzień	Nigdy/ rzadziej niż raz na tydzień	4 lub więcej razy w ciągu dnia	1-3 razy w ciągu tygodnia	Nigdy/ rzadziej niż raz na tydzień
sp27c05	Mężczyzna	170	2020-02-13 09:34:22	DC-360	2	13	177	80.3	0.5	25.6	26.7	21.4	55.9	58.9	43.1	498.802	5.74145	2020-02-06 08:50:16	sp35a14	Kobieta	2009-05-14	Nie	30 min. do 2 godz. na dzień	Około 2-3 godz. na dzień	Wcale	Mniej niż 30 min. w ciągu dnia	11 - 20 razy w ciągu dnia	6 dni	1899-12-31 07:30:10	1899-12-31	1899-12-31 22:30:00	1899-12-31 06:30:00	1899-12-31 08:40:00	1899-12-31	1899-12-31 23:30:00	1899-12-31 09:00:00	Nie	Nie	Całkiem niezła	Nigdy/ rzadziej niż raz na tydzień	4-6 razy w ciągu tygodnia	Nigdy/ rzadziej niż raz na tydzień	1-3 razy w ciągu tygodnia	Nigdy/ rzadziej niż raz na tydzień	4-6 razy w ciągu tygodnia	1 raz na dzień	1-3 razy w ciągu tygodnia	1-3 razy w ciągu tygodnia	4-6 razy w ciągu tygodnia
sp27c06	Kobieta	158	2020-02-13 09:25:01	DC-430	2	13	164	42.9	0.5	16	18.4	7.9	33.2	35	25.6	758.928	5.36804	2020-02-06 08:49:35	sp35a15	Kobieta	2009-04-15	Nie	Około 2-3 godz. na dzień	Około 2-3 godz. na dzień	Mniej niż 30 min. w ciągu dnia	Mniej niż 30 min. w ciągu dnia	Mniej niż 5 razy w ciągu dnia	6 dni	1899-12-31 07:15:24	1899-12-31	1899-12-31 20:25:00	1899-12-31 06:24:00	1899-12-31 07:35:00	1899-12-31	1899-12-31 20:00:00	1899-12-31 06:25:00	Tak	Tak	Bardzo dobra	Nigdy/ rzadziej niż raz na tydzień	4 lub więcej razy w ciągu dnia	2 razy na dzień	4-6 razy w ciągu tygodnia	4 lub więcej razy w ciągu dnia	Nigdy/ rzadziej niż raz na tydzień	Nigdy/ rzadziej niż raz na tydzień	4 lub więcej razy w ciągu dnia	3 razy w ciągu dnia	Nigdy/ rzadziej niż raz na tydzień
sp27c08	Mężczyzna	201	2020-02-13 09:32:25	DC-430	2	14	170	69.2	0.5	23.9	19.4	13.4	53	55.8	40.8	477.248	6.03791	2020-02-06 08:39:15	sp35a16	Mężczyzna	2009-08-12	Tak	Około 2-3 godz. na dzień	Około 3-6 godz. na dzień	30 min. do 2 godz. na dzień	Około 2-3 godz. na dzień	11 - 20 razy w ciągu dnia	3 dni	1899-12-31 09:12:30	1899-12-31 00:23:50	1899-12-31 10:34:00	1899-12-31 07:23:00	1899-12-31 11:46:54	1899-12-31	1899-12-31 10:14:00	1899-12-31 08:12:00	Nie	Nie	Całkiem niezła	4-6 razy w ciągu tygodnia	1 raz na dzień	1-3 razy w ciągu tygodnia	1 raz na dzień	1 raz na dzień	2 razy na dzień	4-6 razy w ciągu tygodnia	4 lub więcej razy w ciągu dnia	1 raz na dzień	1-3 razy w ciągu tygodnia
sp27c09	Kobieta	200	2020-02-13 09:30:02	DC-430	2	13	168	47	0.5	16.7	15.3	7.2	37.8	39.8	29.1	603.226	4.33533	2020-02-06 08:39:10	sp35a18	Mężczyzna	2008-08-03	Nie	Około 2-3 godz. na dzień	Około 3-6 godz. na dzień	Około 2-3 godz. na dzień	Około 3-6 godz. na dzień	6 - 10 razy w ciągu dnia	1 dzień	1899-12-31 08:30:00	1899-12-31 02:30:00	1899-12-31 22:00:00	1899-12-31 06:30:00	1899-12-31 10:00:00	1899-12-31	1899-12-31 23:30:00	1899-12-31 09:30:00	Tak	Tak	Całkiem niezła	Nigdy/ rzadziej niż raz na tydzień	1-3 razy w ciągu tygodnia	1-3 razy w ciągu tygodnia	Nigdy/ rzadziej niż raz na tydzień	1-3 razy w ciągu tygodnia	1-3 razy w ciągu tygodnia	1-3 razy w ciągu tygodnia	4-6 razy w ciągu tygodnia, 4 lub więcej razy w ciągu dnia	1-3 razy w ciągu tygodnia	1-3 razy w ciągu tygodnia
sp27c11	Mężczyzna	160	2020-02-13 09:28:04	DC-430	2	13	149	56.7	0.5	25.5	26.5	15	39.5	41.7	30.5	498.803	5.62601	2020-02-06 08:40:33	sp35a19	Kobieta	2008-10-05	Nie	Około 2-3 godz. na dzień	Około 3-6 godz. na dzień	30 min. do 2 godz. na dzień	Około 2-3 godz. na dzień	21 - 50 razy w ciągu dnia	2 dni	1899-12-31 07:00:00	1899-12-31 00:10:00	1899-12-31 21:30:00	1899-12-31 09:00:00	1899-12-31 08:00:00	1899-12-31	1899-12-31 23:30:00	1899-12-31 09:00:00	Nie	Tak	Bardzo dobra	1 raz na dzień	2 razy na dzień	Nigdy/ rzadziej niż raz na tydzień	Nigdy/ rzadziej niż raz na tydzień	1-3 razy w ciągu tygodnia	4 lub więcej razy w ciągu dnia	1-3 razy w ciągu tygodnia	4 lub więcej razy w ciągu dnia	2 razy na dzień	Nigdy/ rzadziej niż raz na tydzień
sp27c12	Kobieta	164	2020-02-13 09:34:52	DC-430	2	13	158	46.3	0.5	18.5	23.6	10.9	33.6	35.4	25.9	698.696	5.65103	2020-02-06 08:40:32	sp35a20	Mężczyzna	2009-06-25	Tak	Około 2-3 godz. na dzień	Około 3-6 godz. na dzień	Około 2-3 godz. na dzień	Około 2-3 godz. na dzień	21 - 50 razy w ciągu dnia	6 dni	1899-12-31 08:00:00	1899-12-31	1899-12-31 22:30:00	1899-12-31 06:30:00	1899-12-31 08:30:00	1899-12-31	1899-12-31 23:59:00	1899-12-31 08:30:00	Nie	Nie	Bardzo dobra	Nigdy/ rzadziej niż raz na tydzień	4-6 razy w ciągu tygodnia	4-6 razy w ciągu tygodnia	Nigdy/ rzadziej niż raz na tydzień	4-6 razy w ciągu tygodnia	1-3 razy w ciągu tygodnia	4-6 razy w ciągu tygodnia	4-6 razy w ciągu tygodnia	4 lub więcej razy w ciągu dnia	1-3 razy w ciągu tygodnia
sp27c13	Mężczyzna	163	2020-02-13 09:32:18	DC-430	2	13	160	52.3	0.5	20.4	16.6	8.7	41.4	43.6	31.9	523.972	5.45381	2020-02-06 08:46:52	sp35a21	Mężczyzna	2009-05-27	Nie	Około 2-3 godz. na dzień	Około 2-3 godz. na dzień	Mniej niż 30 min. w ciągu dnia	Mniej niż 30 min. w ciągu dnia	6 - 10 razy w ciągu dnia	5 dni	1899-12-31 10:00:00	1899-12-31	1899-12-31 21:00:00	1899-12-31 07:00:00	1899-12-31 10:00:00	1899-12-31	1899-12-31 22:00:00	1899-12-31 07:00:00	Nie	Nie	Całkiem niezła	4 lub więcej razy w ciągu dnia	1-3 razy w ciągu tygodnia, 2 razy na dzień	Nigdy/ rzadziej niż raz na tydzień	1-3 razy w ciągu tygodnia	1-3 razy w ciągu tygodnia	1 raz na dzień	1 raz na dzień	4-6 razy w ciągu tygodnia	1 raz na dzień	1-3 razy w ciągu tygodnia
sp27c14	Kobieta	165	2020-02-13 09:36:12	DC-430	2	14	160	45.8	0.5	17.9	17.6	8.1	35.8	37.7	27.6	579.396	4.9903	2020-02-06 08:30:43	sp35a23	Mężczyzna	2008-11-05	Tak	Około 2-3 godz. na dzień	Więcej niż 6 godz. na dzień	Około 2-3 godz. na dzień	Więcej niż 6 godz. na dzień	21 - 50 razy w ciągu dnia	5 dni	1899-12-31 02:00:00	1899-12-31	1899-12-31 23:00:00	1899-12-31 07:10:00	1899-12-31 12:00:00	1899-12-31	1899-12-31 01:00:00	1899-12-31 11:11:00	Tak	Nie	Bardzo dobra	Nigdy/ rzadziej niż raz na tydzień	1-3 razy w ciągu tygodnia	Nigdy/ rzadziej niż raz na tydzień	4-6 razy w ciągu tygodnia	2 razy na dzień	1-3 razy w ciągu tygodnia	4-6 razy w ciągu tygodnia	1-3 razy w ciągu tygodnia	4 lub więcej razy w ciągu dnia	Nigdy/ rzadziej niż raz na tydzień
sp27c17	Mężczyzna	159	2020-02-13 09:26:39	DC-430	2	13	170	67.5	0.5	23.4	20.2	13.6	51.2	53.9	39.5	479.561	6.47741	2020-02-06 08:47:35	sp35a24	Mężczyzna	2009-05-23	Nie	30 min. do 2 godz. na dzień	30 min. do 2 godz. na dzień	Wcale	Mniej niż 30 min. w ciągu dnia	Mniej niż 5 razy w ciągu dnia	7 dni	1899-12-31 11:00:00	1899-12-31 00:20:00	1899-12-31 20:00:00	1899-12-31 06:00:00	1899-12-31 12:00:00	1899-12-31 00:20:00	1899-12-31 21:00:00	1899-12-31 08:00:00	Tak	Nie	Całkiem niezła	Nigdy/ rzadziej niż raz na tydzień	1-3 razy w ciągu tygodnia	Nigdy/ rzadziej niż raz na tydzień	1 raz na dzień	1-3 razy w ciągu tygodnia	4 lub więcej razy w ciągu dnia	Nigdy/ rzadziej niż raz na tydzień	2 razy na dzień	2 razy na dzień	Nigdy/ rzadziej niż raz na tydzień
sp27c17	Mężczyzna	167	2020-02-13 09:24:14	DC-360	2	13	166	48	0.5	17.4	9.8	4.7	41.1	43.3	31.7	527.462	5.30851	2020-02-04 08:56:15	sp35b01	Kobieta	2008-03-16	Nie	30 min. do 2 godz. na dzień	30 min. do 2 godz. na dzień	Mniej niż 30 min. w ciągu dnia	Mniej niż 30 min. w ciągu dnia	6 - 10 razy w ciągu dnia	3 dni	1899-12-31 09:00:00	1899-12-31	1899-12-31 22:00:00	1899-12-31 09:00:00	1899-12-31 09:00:00	1899-12-31 10:00:00	1899-12-31 22:00:00	1899-12-31 09:30:00	Nie	Nie	Bardzo dobra	Nigdy/ rzadziej niż raz na tydzień	4 lub więcej razy w ciągu dnia	4 lub więcej razy w ciągu dnia	1-3 razy w ciągu tygodnia	Nigdy/ rzadziej niż raz na tydzień, 4 lub więcej razy w ciągu dnia	4 lub więcej razy w ciągu dnia	3 razy w ciągu dnia	4 lub więcej razy w ciągu dnia	4 lub więcej razy w ciągu dnia	Nigdy/ rzadziej niż raz na tydzień
sp27c18	Mężczyzna	171	2020-02-13 09:36:53	DC-360	2	13	178	54.6	0.5	17.2	7.7	4.2	47.8	50.4	36.9	491.182	4.88182	2020-02-04 09:09:39	sp35b02	Kobieta	2008-11-10	Tak	30 min. do 2 godz. na dzień	Około 2-3 godz. na dzień	30 min. do 2 godz. na dzień	30 min. do 2 godz. na dzień	11 - 20 razy w ciągu dnia	4 dni	1899-12-31 08:30:00	1899-12-31	1899-12-31 22:15:00	1899-12-31 06:45:00	1899-12-31 11:15:00	1899-12-31	1899-12-31 22:30:00	1899-12-31 09:30:00	Tak	Tak	Całkiem niezła	Nigdy/ rzadziej niż raz na tydzień	1-3 razy w ciągu tygodnia	Nigdy/ rzadziej niż raz na tydzień	Nigdy/ rzadziej niż raz na tydzień	1-3 razy w ciągu tygodnia	1-3 razy w ciągu tygodnia	1-3 razy w ciągu tygodnia	4 lub więcej razy w ciągu dnia	4-6 razy w ciągu tygodnia	Nigdy/ rzadziej niż raz na tydzień
sp27c21	Mężczyzna	162	2020-02-13 09:30:36	DC-430	2	13	156	43.3	0.5	17.8	14	6.1	35.2	37.2	27.2	599.161	4.97885	2020-02-04 09:02:31	sp35b03	Mężczyzna	2008-04-14	Nie	Około 2-3 godz. na dzień	Około 3-6 godz. na dzień	Około 2-3 godz. na dzień	Około 3-6 godz. na dzień	Mniej niż 5 razy w ciągu dnia	3 dni	1899-12-31 10:00:00	1899-12-31	1899-12-31 23:00:00	1899-12-31 07:00:00	1899-12-31 11:00:00	1899-12-31	1899-12-31 23:00:00	1899-12-31 09:00:00	Nie	Nie	Bardzo dobra	Nigdy/ rzadziej niż raz na tydzień	1 raz na dzień	1-3 razy w ciągu tygodnia	1-3 razy w ciągu tygodnia	Nigdy/ rzadziej niż raz na tydzień	Nigdy/ rzadziej niż raz na tydzień	1-3 razy w ciągu tygodnia	4 lub więcej razy w ciągu dnia	3 razy w ciągu dnia	1-3 razy w ciągu tygodnia
sp27c22	Kobieta	169	2020-02-13 09:31:49	DC-360	2	13	155	63.2	0.5	26.3	35.8	22.6	38.5	40.6	29.7	613.411	6.79715	2020-02-04 09:07:52	sp35b04	Kobieta	2008-08-30	Nie	Około 2-3 godz. na dzień	Około 2-3 godz. na dzień	Mniej niż 30 min. w ciągu dnia	30 min. do 2 godz. na dzień	11 - 20 razy w ciągu dnia	6 dni	1899-12-31 09:30:00	1899-12-31	1899-12-31 22:30:00	1899-12-31 07:15:00	1899-12-31 11:30:00	1899-12-31	1899-12-31 23:59:00	1899-12-31 09:30:00	Tak	Nie	Całkiem niezła	Nigdy/ rzadziej niż raz na tydzień	1-3 razy w ciągu tygodnia	Nigdy/ rzadziej niż raz na tydzień	Nigdy/ rzadziej niż raz na tydzień	1-3 razy w ciągu tygodnia	3 razy w ciągu dnia	1 raz na dzień	3 razy w ciągu dnia	3 razy w ciągu dnia	1 raz na dzień
sp27c23	Mężczyzna	168	2020-02-13 09:28:52	DC-360	2	13	171	56.2	0.5	19.2	13.6	7.6	46.1	48.6	35.6	520.887	4.87874	2020-02-04 09:06:38	sp35b05	Kobieta	2008-04-16	Nie	30 min. do 2 godz. na dzień	30 min. do 2 godz. na dzień	Mniej niż 30 min. w ciągu dnia	Mniej niż 30 min. w ciągu dnia	6 - 10 razy w ciągu dnia	4 dni	1899-12-31 08:10:00	1899-12-31	1899-12-31 22:30:00	1899-12-31 07:10:00	1899-12-31 11:30:00	1899-12-31	1899-12-31 23:00:00	1899-12-31 10:30:00	Tak	Nie	Całkiem niezła	Nigdy/ rzadziej niż raz na tydzień	1-3 razy w ciągu tygodnia	Nigdy/ rzadziej niż raz na tydzień	1-3 razy w ciągu tygodnia	4-6 razy w ciągu tygodnia	1-3 razy w ciągu tygodnia	1-3 razy w ciągu tygodnia	3 razy w ciągu dnia	1-3 razy w ciągu tygodnia	Nigdy/ rzadziej niż raz na tydzień
sp28a01	Kobieta	162	2020-02-13 09:06:14	DC-360	2	14	165	45.9	0.5	16.9	18.3	8.4	35.6	37.5	27.5	674.646	4.46319	2020-02-04 09:09:03	sp35b06	Kobieta	2008-12-18	Nie	30 min. do 2 godz. na dzień	30 min. do 2 godz. na dzień	Wcale	Wcale	6 - 10 razy w ciągu dnia	6 dni	1899-12-31 07:30:00	1899-12-31	1899-12-31 22:30:00	1899-12-31 05:45:00	1899-12-31 09:00:00	1899-12-31 09:00:00	1899-12-31 23:00:00	1899-12-31 08:00:00	Nie	Tak	Raczej zła	4-6 razy w ciągu tygodnia	4-6 razy w ciągu tygodnia	Nigdy/ rzadziej niż raz na tydzień	1 raz na dzień	1 raz na dzień	3 razy w ciągu dnia	Nigdy/ rzadziej niż raz na tydzień	4 lub więcej razy w ciągu dnia	3 razy w ciągu dnia	Nigdy/ rzadziej niż raz na tydzień
sp28a02	Mężczyzna	160	2020-02-13 09:01:35	DC-360	2	14	169	68.1	0.5	23.8	20	13.6	51.8	54.5	39.9	495.142	6.35425	2020-02-04 08:55:14	sp35b08	Mężczyzna	2008-02-04	Nie	30 min. do 2 godz. na dzień	30 min. do 2 godz. na dzień	30 min. do 2 godz. na dzień	30 min. do 2 godz. na dzień	6 - 10 razy w ciągu dnia	7 dni	1899-12-31 08:00:00	1899-12-31	1899-12-31 21:30:00	1899-12-31 06:30:00	1899-12-31 09:59:59	1899-12-31	1899-12-31 22:30:00	1899-12-31 09:59:00	Tak	Tak	Całkiem niezła	Nigdy/ rzadziej niż raz na tydzień	1-3 razy w ciągu tygodnia	1-3 razy w ciągu tygodnia	1-3 razy w ciągu tygodnia	1-3 razy w ciągu tygodnia	4-6 razy w ciągu tygodnia	4-6 razy w ciągu tygodnia	4 lub więcej razy w ciągu dnia	4 lub więcej razy w ciągu dnia	Nigdy/ rzadziej niż raz na tydzień
sp28a06	Kobieta	161	2020-02-13 09:04:11	DC-360	2	14	168	46.2	0.5	16.4	17.6	8.1	36.2	38.1	27.9	707.101	4.62368	2020-02-04 08:47:01	sp35b09	Kobieta	2009-03-14	Nie	30 min. do 2 godz. na dzień	Około 2-3 godz. na dzień	30 min. do 2 godz. na dzień	Około 2-3 godz. na dzień	6 - 10 razy w ciągu dnia	2 dni	1899-12-31 08:00:00	1899-12-31	1899-12-31 09:00:00	1899-12-31 09:00:00	1899-12-31 08:30:00	1899-12-31	1899-12-31 11:00:00	1899-12-31 08:30:00	Tak	Nie	Całkiem niezła	Nigdy/ rzadziej niż raz na tydzień	1-3 razy w ciągu tygodnia	1-3 razy w ciągu tygodnia	Nigdy/ rzadziej niż raz na tydzień	1-3 razy w ciągu tygodnia	1-3 razy w ciągu tygodnia	1-3 razy w ciągu tygodnia	3 razy w ciągu dnia	1-3 razy w ciągu tygodnia	Nigdy/ rzadziej niż raz na tydzień
sp28a07	Mężczyzna	151	2020-02-13 09:01:04	DC-430	2	14	181	66.2	0.5	20.2	11.4	7.5	55.8	58.7	43	481.903	6.18263	2020-02-04 09:09:20	sp35b10	Kobieta	2008-08-03	Nie	30 min. do 2 godz. na dzień	Około 2-3 godz. na dzień	30 min. do 2 godz. na dzień	30 min. do 2 godz. na dzień	11 - 20 razy w ciągu dnia	6 dni	1899-12-31 09:30:00	1899-12-31	1899-12-31 22:00:00	1899-12-31 06:50:00	1899-12-31 11:00:00	1899-12-31	1899-12-31 23:59:00	1899-12-31 12:00:00	Tak	Tak	Bardzo dobra	1-3 razy w ciągu tygodnia	1 raz na dzień	Nigdy/ rzadziej niż raz na tydzień	1-3 razy w ciągu tygodnia	1-3 razy w ciągu tygodnia	4-6 razy w ciągu tygodnia	1 raz na dzień	1 raz na dzień	1-3 razy w ciągu tygodnia	1-3 razy w ciągu tygodnia
sp28a09	Kobieta	152	2020-02-13 09:03:13	DC-430	2	14	165	54.5	0.5	20	23.2	12.6	39.8	41.9	30.7	601.571	5.59971	2020-02-04 08:56:23	sp35b11	Mężczyzna	2008-08-18	Nie	Wcale	30 min. do 2 godz. na dzień	Wcale	Wcale	6 - 10 razy w ciągu dnia	6 dni	1899-12-31 09:00:00	1899-12-31	1899-12-31 21:00:00	1899-12-31 06:00:00	1899-12-31 10:00:00	1899-12-31	1899-12-31 22:00:00	1899-12-31 07:00:00	Nie	Nie	Bardzo dobra	1-3 razy w ciągu tygodnia	1 raz na dzień	Nigdy/ rzadziej niż raz na tydzień	1 raz na dzień	1 raz na dzień	1 raz na dzień	4-6 razy w ciągu tygodnia	4-6 razy w ciągu tygodnia	3 razy w ciągu dnia	Nigdy/ rzadziej niż raz na tydzień
sp28a10	Mężczyzna	192	2020-02-13 09:00:26	DC-430	2	14	179	60.4	0.5	18.9	10.8	6.5	51.2	53.9	39.5	524.962	5.66281	2020-02-04 08:48:26	sp35b12	Mężczyzna	2008-01-08	Nie	30 min. do 2 godz. na dzień	Około 2-3 godz. na dzień	Wcale	30 min. do 2 godz. na dzień	11 - 20 razy w ciągu dnia	5 dni	1899-12-31 09:00:00	1899-12-31	1899-12-31 21:00:00	1899-12-31 06:30:00	1899-12-31 10:00:00	1899-12-31	1899-12-31 23:00:00	1899-12-31 09:00:00	Nie	Nie	Bardzo dobra	Nigdy/ rzadziej niż raz na tydzień	4-6 razy w ciągu tygodnia	Nigdy/ rzadziej niż raz na tydzień	Nigdy/ rzadziej niż raz na tydzień	3 razy w ciągu dnia	3 razy w ciągu dnia	4-6 razy w ciągu tygodnia	4 lub więcej razy w ciągu dnia	3 razy w ciągu dnia	Nigdy/ rzadziej niż raz na tydzień
sp28a15	Kobieta	153	2020-02-13 09:05:12	DC-430	2	15	159	41.8	0.5	16.5	13.9	5.8	34.2	36	26.4	622.66	5.19693	2020-02-04 08:46:50	sp35b13	Mężczyzna	2008-09-26	Nie	30 min. do 2 godz. na dzień	Około 2-3 godz. na dzień	30 min. do 2 godz. na dzień	30 min. do 2 godz. na dzień	11 - 20 razy w ciągu dnia	3 dni	1899-12-31 09:00:00	1899-12-31 10:00:00	1899-12-31 22:00:00	1899-12-31 06:00:00	1899-12-31 10:00:00	1899-12-31 11:00:00	1899-12-31 23:00:00	1899-12-31 09:00:00	Nie	Nie	Całkiem niezła	Nigdy/ rzadziej niż raz na tydzień	4-6 razy w ciągu tygodnia	1-3 razy w ciągu tygodnia	4-6 razy w ciągu tygodnia	4-6 razy w ciągu tygodnia	1 raz na dzień	1-3 razy w ciągu tygodnia	Nigdy/ rzadziej niż raz na tydzień	1-3 razy w ciągu tygodnia	4-6 razy w ciągu tygodnia
sp28a19	Mężczyzna	193	2020-02-13 09:02:52	DC-430	2	14	171	63.6	0.5	21.8	15.9	10.1	50.8	53.5	39.2	489.173	5.52528	2020-02-07 08:33:22	sp35b14	Mężczyzna	2008-10-25	Nie	30 min. do 2 godz. na dzień	Około 2-3 godz. na dzień	Mniej niż 30 min. w ciągu dnia	30 min. do 2 godz. na dzień	21 - 50 razy w ciągu dnia	6 dni	1899-12-31 09:00:00	1899-12-31	1899-12-31 22:30:00	1899-12-31 06:00:00	1899-12-31 08:00:00	1899-12-31	1899-12-31 23:40:00	1899-12-31 05:00:00	Nie	Tak	Całkiem niezła	1-3 razy w ciągu tygodnia	1-3 razy w ciągu tygodnia	1-3 razy w ciągu tygodnia	1-3 razy w ciągu tygodnia	1-3 razy w ciągu tygodnia	1-3 razy w ciągu tygodnia	Nigdy/ rzadziej niż raz na tydzień	4 lub więcej razy w ciągu dnia	1-3 razy w ciągu tygodnia	1-3 razy w ciągu tygodnia
sp28b01	Kobieta	142	2020-02-13 08:22:12	DC-430	2	14	173	63.9	0.5	21.4	25.4	16.2	45.3	47.7	34.9	499.336	4.19189	2020-02-07 08:34:21	sp35b16	Mężczyzna	2008-07-09	Nie	30 min. do 2 godz. na dzień	Około 2-3 godz. na dzień	Mniej niż 30 min. w ciągu dnia	Około 2-3 godz. na dzień	Więcej niż 100 razy w ciągu dnia	7 dni	1899-12-31 08:30:00	1899-12-31 15:00:00	1899-12-31 22:30:00	1899-12-31 07:00:00	1899-12-31 09:00:00	1899-12-31 20:00:00	1899-12-31 23:59:00	1899-12-31 10:00:00	Tak	Nie	Całkiem niezła	1-3 razy w ciągu tygodnia	4-6 razy w ciągu tygodnia	1-3 razy w ciągu tygodnia	3 razy w ciągu dnia	2 razy na dzień	1-3 razy w ciągu tygodnia	4-6 razy w ciągu tygodnia	4 lub więcej razy w ciągu dnia	4-6 razy w ciągu tygodnia	Nigdy/ rzadziej niż raz na tydzień
sp28b02	Mężczyzna	179	2020-02-13 08:09:58	DC-430	2	13	175	57.1	0.5	18.6	11.7	6.7	47.8	50.4	36.9	509.766	4.77111	2020-02-07 08:35:47	sp35b17	Mężczyzna	2008-07-08	Nie	Około 2-3 godz. na dzień	Około 2-3 godz. na dzień	Mniej niż 30 min. w ciągu dnia	Mniej niż 30 min. w ciągu dnia	6 - 10 razy w ciągu dnia	2 dni	1899-12-31 08:50:00	1899-12-31	1899-12-31 22:00:00	1899-12-31 06:45:00	1899-12-31 10:00:00	1899-12-31	1899-12-31 23:30:00	1899-12-31 09:30:00	Tak	Nie	Całkiem niezła	Nigdy/ rzadziej niż raz na tydzień	4-6 razy w ciągu tygodnia	Nigdy/ rzadziej niż raz na tydzień	Nigdy/ rzadziej niż raz na tydzień	1-3 razy w ciągu tygodnia	1-3 razy w ciągu tygodnia	Nigdy/ rzadziej niż raz na tydzień	1-3 razy w ciągu tygodnia	4-6 razy w ciągu tygodnia	1-3 razy w ciągu tygodnia
sp28b03	Mężczyzna	134	2020-02-13 08:06:55	DC-430	2	14	166	47	0.5	17.1	7.9	3.7	41.1	43.3	31.7	549.48	5.22086	2020-02-07 08:40:30	sp35b18	Kobieta	2008-09-25	Nie	30 min. do 2 godz. na dzień	Około 3-6 godz. na dzień	Około 2-3 godz. na dzień	Około 3-6 godz. na dzień	Mniej niż 5 razy w ciągu dnia	0 dni	1899-12-31 09:30:00	1899-12-31	1899-12-31 21:00:00	1899-12-31 06:30:00	1899-12-31 10:00:00	1899-12-31	1899-12-31 21:00:00	1899-12-31 08:00:00	Tak	Nie	Całkiem niezła	1-3 razy w ciągu tygodnia	1-3 razy w ciągu tygodnia	Nigdy/ rzadziej niż raz na tydzień	1-3 razy w ciągu tygodnia	1-3 razy w ciągu tygodnia	Nigdy/ rzadziej niż raz na tydzień	Nigdy/ rzadziej niż raz na tydzień	4-6 razy w ciągu tygodnia	4 lub więcej razy w ciągu dnia	1-3 razy w ciągu tygodnia
sp28b04	Mężczyzna	145	2020-02-13 08:10:59	DC-360	2	14	185	66.9	0.5	19.5	13.5	9	55	57.9	42.4	554.715	6.07442	2020-02-07 08:36:07	sp35b19	Kobieta	2008-07-09	Nie	30 min. do 2 godz. na dzień	Wcale	Mniej niż 30 min. w ciągu dnia	30 min. do 2 godz. na dzień	Mniej niż 5 razy w ciągu dnia	5 dni	1899-12-31 09:30:00	1899-12-31	1899-12-31 21:05:00	1899-12-31 07:30:00	1899-12-31 11:00:00	1899-12-31	1899-12-31 22:00:00	1899-12-31 11:00:00	Nie	Nie	Bardzo dobra	4-6 razy w ciągu tygodnia	1-3 razy w ciągu tygodnia	1-3 razy w ciągu tygodnia	4-6 razy w ciągu tygodnia	4-6 razy w ciągu tygodnia	1-3 razy w ciągu tygodnia	Nigdy/ rzadziej niż raz na tydzień	1-3 razy w ciągu tygodnia	1-3 razy w ciągu tygodnia	Nigdy/ rzadziej niż raz na tydzień
sp28b05	Mężczyzna	136	2020-02-13 08:11:36	DC-430	2	14	174	61.8	0.5	20.4	12.5	7.7	51.4	54.1	39.6	479.345	5.42277	2020-02-07 08:39:00	sp35b20	Mężczyzna	2008-11-21	Nie	Około 3-6 godz. na dzień	Więcej niż 6 godz. na dzień	Około 3-6 godz. na dzień	Więcej niż 6 godz. na dzień	21 - 50 razy w ciągu dnia	3 dni	1899-12-31 07:00:00	1899-12-31	1899-12-31 23:00:00	1899-12-31 06:30:00	1899-12-31 12:00:00	1899-12-31 03:00:00	1899-12-31 23:59:00	1899-12-31 11:25:00	Nie	Tak	Całkiem niezła	Nigdy/ rzadziej niż raz na tydzień	1-3 razy w ciągu tygodnia	Nigdy/ rzadziej niż raz na tydzień	1-3 razy w ciągu tygodnia	4-6 razy w ciągu tygodnia	1-3 razy w ciągu tygodnia	3 razy w ciągu dnia	1-3 razy w ciągu tygodnia	2 razy na dzień	2 razy na dzień
sp28b06	Kobieta	147	2020-02-13 08:15:15	DC-360	2	14	161	41.4	0.5	16	17	7	32.6	34.4	25.2	727.181	4.63801	2020-02-07 08:42:37	sp35b21	Mężczyzna	2008-10-31	Nie	30 min. do 2 godz. na dzień	Około 2-3 godz. na dzień	Mniej niż 30 min. w ciągu dnia	Mniej niż 30 min. w ciągu dnia	Mniej niż 5 razy w ciągu dnia	7 dni	1899-12-31 09:30:00	1899-12-31	1899-12-31 21:00:00	1899-12-31 06:30:00	1899-12-31 09:00:00	1899-12-31 22:00:00	1899-12-31 22:30:00	1899-12-31 08:00:00	Nie	Nie	Bardzo dobra	Nigdy/ rzadziej niż raz na tydzień	Nigdy/ rzadziej niż raz na tydzień	1 raz na dzień	1 raz na dzień	1 raz na dzień	4 lub więcej razy w ciągu dnia	Nigdy/ rzadziej niż raz na tydzień	4-6 razy w ciągu tygodnia	1 raz na dzień	Nigdy/ rzadziej niż raz na tydzień
sp28b07	Kobieta	182	2020-02-13 08:17:26	DC-430	2	14	175	55.3	0.5	18.1	19.7	10.9	42.1	44.4	32.5	637.852	5.12693	2020-02-07 08:35:23	sp35b22	Mężczyzna	2009-04-03	Nie	30 min. do 2 godz. na dzień	30 min. do 2 godz. na dzień	30 min. do 2 godz. na dzień	Około 2-3 godz. na dzień	Mniej niż 5 razy w ciągu dnia	3 dni	1899-12-31 09:00:00	1899-12-31	1899-12-31 22:00:00	1899-12-31 07:00:00	1899-12-31 08:00:00	1899-12-31	1899-12-31 23:00:00	1899-12-31 07:30:00	Nie	Nie	Bardzo dobra	1-3 razy w ciągu tygodnia	4-6 razy w ciągu tygodnia	Nigdy/ rzadziej niż raz na tydzień	4-6 razy w ciągu tygodnia	4-6 razy w ciągu tygodnia	1-3 razy w ciągu tygodnia	1-3 razy w ciągu tygodnia	4-6 razy w ciągu tygodnia	1 raz na dzień	Nigdy/ rzadziej niż raz na tydzień
sp28b08	Kobieta	148	2020-02-13 08:17:07	DC-360	2	14	160	42.9	0.5	16.8	16.5	7.1	34	35.8	26.2	665.342	5.39012	2020-02-07 08:34:01	sp35b24	Kobieta	2008-03-13	Tak	Około 3-6 godz. na dzień	Około 3-6 godz. na dzień	Wcale	Mniej niż 30 min. w ciągu dnia	51 - 100 razy w ciągu dnia	5 dni	1899-12-31 08:30:00	1899-12-31	1899-12-31 21:30:00	1899-12-31 06:30:00	1899-12-31 10:00:00	1899-12-31	1899-12-31 22:30:00	1899-12-31 09:00:00	Nie	Nie	Całkiem niezła	1-3 razy w ciągu tygodnia	4-6 razy w ciągu tygodnia	Nigdy/ rzadziej niż raz na tydzień	1-3 razy w ciągu tygodnia	4-6 razy w ciągu tygodnia	3 razy w ciągu dnia	3 razy w ciągu dnia	4 lub więcej razy w ciągu dnia	3 razy w ciągu dnia	2 razy na dzień
sp28b09	Mężczyzna	143	2020-02-13 08:05:53	DC-360	2	14	175	58.5	0.5	19.1	10.4	6.1	49.7	52.4	38.4	510.679	5.97964	2020-02-07 08:34:31	sp35b25	Kobieta	2008-11-03	Nie	Około 2-3 godz. na dzień	Około 3-6 godz. na dzień	30 min. do 2 godz. na dzień	30 min. do 2 godz. na dzień	Więcej niż 100 razy w ciągu dnia	7 dni	1899-12-31 08:00:00	1899-12-31	1899-12-31 22:00:00	1899-12-31 06:30:00	1899-12-31 10:00:00	1899-12-31 01:00:00	1899-12-31 23:00:00	1899-12-31 10:00:00	Tak	Nie	Całkiem niezła	1-3 razy w ciągu tygodnia	1-3 razy w ciągu tygodnia	Nigdy/ rzadziej niż raz na tydzień	1-3 razy w ciągu tygodnia	1 raz na dzień	4-6 razy w ciągu tygodnia	Nigdy/ rzadziej niż raz na tydzień	4-6 razy w ciągu tygodnia	4-6 razy w ciągu tygodnia	Nigdy/ rzadziej niż raz na tydzień
sp28b10	Kobieta	149	2020-02-13 08:20:12	DC-360	2	14	158	40.3	0.5	16.1	15.2	6.1	32.4	34.2	25	663.875	4.8475	2020-02-04 11:19:35	sp36a01	Mężczyzna	2007-02-05	Nie	Wcale	30 min. do 2 godz. na dzień	Wcale	30 min. do 2 godz. na dzień	Mniej niż 5 razy w ciągu dnia	7 dni	1899-12-31 08:00:00	1899-12-31	1899-12-31 21:00:00	1899-12-31 06:30:00	1899-12-31 09:00:00	1899-12-31	1899-12-31 22:00:00	1899-12-31 09:30:00	Nie	Nie	Bardzo dobra	1-3 razy w ciągu tygodnia	4-6 razy w ciągu tygodnia, 4 lub więcej razy w ciągu dnia	Nigdy/ rzadziej niż raz na tydzień	4-6 razy w ciągu tygodnia	4-6 razy w ciągu tygodnia	1-3 razy w ciągu tygodnia	Nigdy/ rzadziej niż raz na tydzień	4-6 razy w ciągu tygodnia	4-6 razy w ciągu tygodnia	Nigdy/ rzadziej niż raz na tydzień
sp28b11	Mężczyzna	137	2020-02-13 08:14:03	DC-430	2	14	174	55.9	0.5	18.5	8.2	4.6	48.7	51.3	37.6	501.53	6.08913	2020-02-04 11:29:05	sp36a02	Kobieta	2007-08-21	Tak	30 min. do 2 godz. na dzień	Około 2-3 godz. na dzień	Mniej niż 30 min. w ciągu dnia	30 min. do 2 godz. na dzień	11 - 20 razy w ciągu dnia	5 dni	1899-12-31 09:00:00	1899-12-31 00:05:00	1899-12-31 22:00:00	1899-12-31 06:55:00	1899-12-31 10:00:00	1899-12-31	1899-12-31 23:00:00	1899-12-31 09:56:00	Nie	Nie	Całkiem niezła	1 raz na dzień	1-3 razy w ciągu tygodnia	Nigdy/ rzadziej niż raz na tydzień	2 razy na dzień	1-3 razy w ciągu tygodnia	4-6 razy w ciągu tygodnia	4 lub więcej razy w ciągu dnia	4 lub więcej razy w ciągu dnia	1 raz na dzień	Nigdy/ rzadziej niż raz na tydzień
sp28b13	Mężczyzna	135	2020-02-13 08:09:47	DC-430	2	15	176	86.7	0.5	28	26.5	23	60.5	63.7	46.6	498.533	6.4265	2020-02-04 11:21:33	sp36a03	Kobieta	2007-06-01	Tak	Około 2-3 godz. na dzień	Około 3-6 godz. na dzień	Mniej niż 30 min. w ciągu dnia	Około 2-3 godz. na dzień	21 - 50 razy w ciągu dnia	1 dzień	1899-12-31 08:07:00	1899-12-31	1899-12-31 21:00:00	1899-12-31 07:20:00	1899-12-31 08:00:00	1899-12-31	1899-12-31 22:00:00	1899-12-31 07:00:00	Tak	Tak	Całkiem niezła	Nigdy/ rzadziej niż raz na tydzień	4-6 razy w ciągu tygodnia	1-3 razy w ciągu tygodnia	1-3 razy w ciągu tygodnia	4-6 razy w ciągu tygodnia	1-3 razy w ciągu tygodnia	1-3 razy w ciągu tygodnia	2 razy na dzień	1 raz na dzień	1-3 razy w ciągu tygodnia
sp28b14	Kobieta	139	2020-02-13 08:17:01	DC-430	2	14	163	56.2	0.5	21.2	26.1	14.7	39.4	41.5	30.4	608.679	5.47737	2020-02-04 11:24:25	sp36a04	Mężczyzna	2007-11-03	Tak	Około 2-3 godz. na dzień	30 min. do 2 godz. na dzień	30 min. do 2 godz. na dzień	Około 2-3 godz. na dzień	11 - 20 razy w ciągu dnia	2 dni	1899-12-31 12:42:54	1899-12-31 02:01:45	1899-12-31 23:42:00	1899-12-31 07:00:00	1899-12-31 10:23:13	1899-12-31 03:23:01	1899-12-31 01:23:00	1899-12-31 12:32:00	Tak	Nie	Całkiem niezła	1-3 razy w ciągu tygodnia	1 raz na dzień	4-6 razy w ciągu tygodnia	1-3 razy w ciągu tygodnia	1-3 razy w ciągu tygodnia	1-3 razy w ciągu tygodnia	4-6 razy w ciągu tygodnia	4 lub więcej razy w ciągu dnia	1-3 razy w ciągu tygodnia	Nigdy/ rzadziej niż raz na tydzień
sp28b16	Kobieta	141	2020-02-13 08:20:21	DC-430	2	15	160	64	0.5	25	32.2	20.6	41.2	43.4	31.8	548.701	5.13392	2020-02-04 11:18:33	sp36a05	Mężczyzna	2007-01-24	Tak	Około 2-3 godz. na dzień	Około 3-6 godz. na dzień	Około 2-3 godz. na dzień	Około 3-6 godz. na dzień	11 - 20 razy w ciągu dnia	1 dzień	1899-12-31 05:30:00	1899-12-31	1899-12-31 00:20:00	1899-12-31 07:30:00	1899-12-31 08:00:00	1899-12-31	1899-12-31 01:00:00	1899-12-31 10:00:00	Tak	Tak	Całkiem niezła	Nigdy/ rzadziej niż raz na tydzień	1-3 razy w ciągu tygodnia	4-6 razy w ciągu tygodnia	Nigdy/ rzadziej niż raz na tydzień	4-6 razy w ciągu tygodnia	1-3 razy w ciągu tygodnia	4-6 razy w ciągu tygodnia	4 lub więcej razy w ciągu dnia	1 raz na dzień	4-6 razy w ciągu tygodnia
sp28b17	Mężczyzna	178	2020-02-13 08:07:14	DC-430	2	14	174	88.1	0.5	29.1	27.4	24.1	60.8	64	46.8	451.477	6.35841	2020-02-04 11:20:41	sp36a06	Mężczyzna	2007-06-18	Nie	Około 2-3 godz. na dzień	Około 3-6 godz. na dzień	30 min. do 2 godz. na dzień	Około 2-3 godz. na dzień	6 - 10 razy w ciągu dnia	7 dni	1899-12-31 06:00:00	1899-12-31 07:00:00	1899-12-31 23:30:00	1899-12-31 06:30:00	1899-12-31 08:00:00	1899-12-31	1899-12-31 23:59:00	1899-12-31 09:00:00	Nie	Tak	Całkiem niezła	4 lub więcej razy w ciągu dnia	4 lub więcej razy w ciągu dnia	Nigdy/ rzadziej niż raz na tydzień	3 razy w ciągu dnia	3 razy w ciągu dnia	2 razy na dzień	4 lub więcej razy w ciągu dnia	4 lub więcej razy w ciągu dnia	4-6 razy w ciągu tygodnia	1-3 razy w ciągu tygodnia
sp28b19	Mężczyzna	138	2020-02-13 08:15:31	DC-430	2	14	170	59.7	0.5	20.7	14.4	8.6	48.5	51.1	37.4	502.83	5.39766	2020-02-04 11:29:52	sp36a07	Kobieta	2008-02-07	Nie	Wcale	Wcale	Wcale	Wcale	Mniej niż 5 razy w ciągu dnia	5 dni	1899-12-31 10:00:00	1899-12-31 00:30:00	1899-12-31 22:00:00	1899-12-31 06:00:00	1899-12-31 11:00:00	1899-12-31 00:30:00	1899-12-31 22:00:00	1899-12-31 09:00:00	Nie	Tak	Całkiem niezła	1-3 razy w ciągu tygodnia	1-3 razy w ciągu tygodnia	1-3 razy w ciągu tygodnia	1-3 razy w ciągu tygodnia	1 raz na dzień	2 razy na dzień	4 lub więcej razy w ciągu dnia	1 raz na dzień	3 razy w ciągu dnia	Nigdy/ rzadziej niż raz na tydzień
sp28b20	Mężczyzna	146	2020-02-13 08:13:23	DC-360	2	14	168	55.2	0.5	19.6	14.6	8.1	44.7	47.1	34.5	561.147	5.46066	2020-02-04 11:28:48	sp36a08	Mężczyzna	2008-01-09	Nie	Wcale	30 min. do 2 godz. na dzień	Wcale	Mniej niż 30 min. w ciągu dnia	6 - 10 razy w ciągu dnia	7 dni	1899-12-31 08:21:37	1899-12-31	1899-12-31 22:39:00	1899-12-31 07:00:00	1899-12-31 09:00:00	1899-12-31	1899-12-31	1899-12-31 07:00:00	Nie	Nie	Bardzo dobra	2 razy na dzień	1-3 razy w ciągu tygodnia	Nigdy/ rzadziej niż raz na tydzień	2 razy na dzień	2 razy na dzień	4 lub więcej razy w ciągu dnia	1-3 razy w ciągu tygodnia	4 lub więcej razy w ciągu dnia	4 lub więcej razy w ciągu dnia	Nigdy/ rzadziej niż raz na tydzień
sp28b21	Kobieta	150	2020-02-13 08:22:49	DC-360	2	14	166	62.7	0.5	22.8	30.4	19.1	41.4	43.6	31.9	645.599	4.94053	2020-02-04 11:21:28	sp36a09	Kobieta	2007-08-05	Nie	Wcale, 30 min. do 2 godz. na dzień	30 min. do 2 godz. na dzień	Około 2-3 godz. na dzień	Około 2-3 godz. na dzień, Około 3-6 godz. na dzień	6 - 10 razy w ciągu dnia	0 dni	1899-12-31 08:00:00	1899-12-31 00:15:00	1899-12-31 23:20:00	1899-12-31 07:15:00	1899-12-31 11:35:00	1899-12-31	1899-12-31 23:45:00	1899-12-31 12:30:00	Tak	Nie	Bardzo dobra	Nigdy/ rzadziej niż raz na tydzień	1-3 razy w ciągu tygodnia	1-3 razy w ciągu tygodnia	Nigdy/ rzadziej niż raz na tydzień	1-3 razy w ciągu tygodnia	4 lub więcej razy w ciągu dnia	3 razy w ciągu dnia	Nigdy/ rzadziej niż raz na tydzień	4 lub więcej razy w ciągu dnia	1-3 razy w ciągu tygodnia
sp28b24	Mężczyzna	180	2020-02-13 08:12:39	DC-430	2	14	164	54.3	0.5	20.2	15.2	8.3	43.6	46	33.7	526.699	4.73744	2020-02-04 11:21:57	sp36a10	Mężczyzna	2007-05-18	Nie	30 min. do 2 godz. na dzień	30 min. do 2 godz. na dzień	30 min. do 2 godz. na dzień	Mniej niż 30 min. w ciągu dnia	6 - 10 razy w ciągu dnia	4 dni	1899-12-31 08:45:00	1899-12-31 00:10:00	1899-12-31 10:00:00	1899-12-31 06:50:00	1899-12-31 10:40:00	1899-12-31 01:20:00	1899-12-31 10:30:00	1899-12-31 09:10:00	Nie	Nie	Całkiem niezła	1-3 razy w ciągu tygodnia	2 razy na dzień	1-3 razy w ciągu tygodnia	2 razy na dzień	3 razy w ciągu dnia	4 lub więcej razy w ciągu dnia	2 razy na dzień	3 razy w ciągu dnia	1-3 razy w ciągu tygodnia	Nigdy/ rzadziej niż raz na tydzień
sp28b27	Mężczyzna	144	2020-02-13 08:08:58	DC-360	2	15	179	58.7	0.5	18.3	8.3	4.9	51.1	53.8	39.4	516.093	5.40349	2020-02-04 11:26:57	sp36a11	Kobieta	2007-09-24	Nie	30 min. do 2 godz. na dzień	30 min. do 2 godz. na dzień	Mniej niż 30 min. w ciągu dnia	Mniej niż 30 min. w ciągu dnia	6 - 10 razy w ciągu dnia	7 dni	1899-12-31 09:30:00	1899-12-31	1899-12-31 21:45:00	1899-12-31 07:00:00	1899-12-31 10:00:00	1899-12-31	1899-12-31 22:30:00	1899-12-31 09:30:00	Nie	Nie	Całkiem niezła	Nigdy/ rzadziej niż raz na tydzień	4-6 razy w ciągu tygodnia	Nigdy/ rzadziej niż raz na tydzień	1-3 razy w ciągu tygodnia	4-6 razy w ciągu tygodnia	1 raz na dzień	4-6 razy w ciągu tygodnia	3 razy w ciągu dnia	4-6 razy w ciągu tygodnia	Nigdy/ rzadziej niż raz na tydzień
sp28b28	Kobieta	140	2020-02-13 08:18:28	DC-430	2	15	166	44.5	0.5	16.1	15.5	6.9	35.7	37.6	27.5	688	4.88605	2020-02-04 11:16:57	sp36a12	Mężczyzna	2007-07-31	Nie	Wcale	Wcale	30 min. do 2 godz. na dzień	30 min. do 2 godz. na dzień	Mniej niż 5 razy w ciągu dnia	7 dni	1899-12-31 08:00:00	1899-12-31	1899-12-31 17:30:00	1899-12-31 05:00:00	1899-12-31 09:00:00	1899-12-31	1899-12-31 02:00:00	1899-12-31 11:00:00	Nie	Nie	Bardzo dobra	Nigdy/ rzadziej niż raz na tydzień	1-3 razy w ciągu tygodnia	Nigdy/ rzadziej niż raz na tydzień	4-6 razy w ciągu tygodnia	4-6 razy w ciągu tygodnia	4-6 razy w ciągu tygodnia	4-6 razy w ciągu tygodnia	4 lub więcej razy w ciągu dnia	1 raz na dzień	1 raz na dzień
sp28b29	Kobieta	183	2020-02-13 08:19:50	DC-430	2	14	165	56.4	0.5	20.7	24	13.5	40.7	42.9	31.4	549.398	5.24258	2020-02-04 11:28:46	sp36a13	Mężczyzna	2007-07-09	Nie	Wcale	Wcale	Wcale	Wcale	Mniej niż 5 razy w ciągu dnia	7 dni	1899-12-31 06:21:37	1899-12-31	1899-12-31	1899-12-31 06:21:00	1899-12-31 04:21:37	1899-12-31	1899-12-31	1899-12-31 07:21:00	Nie	Tak, Nie	Bardzo zła	1 raz na dzień	1 raz na dzień	Nigdy/ rzadziej niż raz na tydzień	2 razy na dzień	2 razy na dzień	2 razy na dzień	1-3 razy w ciągu tygodnia	4 lub więcej razy w ciągu dnia	4 lub więcej razy w ciągu dnia	Nigdy/ rzadziej niż raz na tydzień
sp28b30	Kobieta	181	2020-02-13 08:15:05	DC-430	2	15	155	44.6	0.5	18.6	22.9	10.2	32.6	34.4	25.2	690.39	4.76916	2020-02-04 11:40:56	sp36a14	Mężczyzna	2008-02-04	Nie	Wcale	30 min. do 2 godz. na dzień	Wcale	30 min. do 2 godz. na dzień	Mniej niż 5 razy w ciągu dnia	3 dni	1899-12-31 09:00:00	1899-12-31	1899-12-31 21:00:00	1899-12-31 07:00:00	1899-12-31 09:00:00	1899-12-31	1899-12-31 23:00:00	1899-12-31 09:00:00	Nie	Nie	Bardzo dobra	Nigdy/ rzadziej niż raz na tydzień	2 razy na dzień	2 razy na dzień	2 razy na dzień	1-3 razy w ciągu tygodnia	Nigdy/ rzadziej niż raz na tydzień	Nigdy/ rzadziej niż raz na tydzień	1-3 razy w ciągu tygodnia	1 raz na dzień, 2 razy na dzień	Nigdy/ rzadziej niż raz na tydzień, 1-3 razy w ciągu tygodnia
sp31a02	Kobieta	20	2020-02-10 09:04:45	DC-430	2	7	123	22.7	0.5	15	16.7	3.8	17.9	18.9	13.8	654.306	4.37386	2020-02-04 11:22:21	sp36a15	Mężczyzna	2007-02-22	Nie	30 min. do 2 godz. na dzień	Około 2-3 godz. na dzień	30 min. do 2 godz. na dzień	30 min. do 2 godz. na dzień	6 - 10 razy w ciągu dnia	5 dni	1899-12-31 06:30:11	1899-12-31	1899-12-31 23:30:00	1899-12-31 06:30:00	1899-12-31 11:30:10	1899-12-31	1899-12-31	1899-12-31 11:30:00	Tak	Nie	Bardzo dobra	Nigdy/ rzadziej niż raz na tydzień	1-3 razy w ciągu tygodnia	1-3 razy w ciągu tygodnia	1-3 razy w ciągu tygodnia	4-6 razy w ciągu tygodnia	Nigdy/ rzadziej niż raz na tydzień	1-3 razy w ciągu tygodnia	4 lub więcej razy w ciągu dnia	2 razy na dzień	1 raz na dzień
sp31a03	Kobieta	22	2020-02-10 09:09:06	DC-430	2	7	126	21.4	0.5	13.5	14.4	3.1	17.3	18.3	13.4	742.005	5.07209	2020-02-04 11:26:02	sp36a16	Kobieta	2007-10-10	Nie	Około 2-3 godz. na dzień	30 min. do 2 godz. na dzień	30 min. do 2 godz. na dzień	Około 2-3 godz. na dzień	51 - 100 razy w ciągu dnia	5 dni	1899-12-31 07:12:00	1899-12-31 02:12:00	1899-12-31 23:00:00	1899-12-31 06:00:00	1899-12-31 10:00:00	1899-12-31	1899-12-31 02:00:00	1899-12-31 10:00:00	Tak	Tak	Całkiem niezła	Nigdy/ rzadziej niż raz na tydzień	1-3 razy w ciągu tygodnia	1-3 razy w ciągu tygodnia	1 raz na dzień, 2 razy na dzień	2 razy na dzień	1 raz na dzień, 2 razy na dzień	4 lub więcej razy w ciągu dnia	4 lub więcej razy w ciągu dnia	4 lub więcej razy w ciągu dnia	4 lub więcej razy w ciągu dnia
sp31a06	Kobieta	21	2020-02-10 09:06:36	DC-430	2	7	118	19.7	0.5	14.1	17.5	3.4	15.4	16.3	11.9	753.621	4.78006	2020-02-04 11:26:27	sp36a18	Kobieta	2007-05-25	Nie	30 min. do 2 godz. na dzień	30 min. do 2 godz. na dzień	Wcale	Wcale	6 - 10 razy w ciągu dnia	7 dni	1899-12-31 09:30:50	1899-12-31	1899-12-31 20:30:00	1899-12-31 06:00:00	1899-12-31 10:30:30	1899-12-31	1899-12-31 21:00:00	1899-12-31 10:11:00	Nie	Nie	Bardzo dobra	1-3 razy w ciągu tygodnia	1-3 razy w ciągu tygodnia	Nigdy/ rzadziej niż raz na tydzień	Nigdy/ rzadziej niż raz na tydzień	1-3 razy w ciągu tygodnia	2 razy na dzień	Nigdy/ rzadziej niż raz na tydzień	4 lub więcej razy w ciągu dnia	Nigdy/ rzadziej niż raz na tydzień	Nigdy/ rzadziej niż raz na tydzień
sp31a08	Kobieta	23	2020-02-10 09:11:57	DC-430	2	7	136	36.7	0.5	19.8	30.3	11.1	24.3	25.6	18.7	640.797	4.63667	2020-02-04 11:27:00	sp36a19	Kobieta	2008-07-24	Nie	30 min. do 2 godz. na dzień	30 min. do 2 godz. na dzień	Mniej niż 30 min. w ciągu dnia	Wcale	Mniej niż 5 razy w ciągu dnia	7 dni	1899-12-31 10:00:00	1899-12-31	1899-12-31 21:20:00	1899-12-31 07:00:00	1899-12-31 10:00:00	1899-12-31	1899-12-31 22:30:00	1899-12-31 09:30:00	Nie	Nie	Całkiem niezła	Nigdy/ rzadziej niż raz na tydzień	4-6 razy w ciągu tygodnia	Nigdy/ rzadziej niż raz na tydzień	1-3 razy w ciągu tygodnia	4-6 razy w ciągu tygodnia	1 raz na dzień	4-6 razy w ciągu tygodnia	3 razy w ciągu dnia	4-6 razy w ciągu tygodnia	Nigdy/ rzadziej niż raz na tydzień
sp31a09	Mężczyzna	3	2020-02-10 09:10:37	DC-430	2	7	123	20.6	0.5	13.6	13.5	2.8	16.7	17.8	13	675.031	3.98402	2020-02-04 11:22:08	sp36a20	Mężczyzna	2008-04-16	Tak	Około 3-6 godz. na dzień	Około 3-6 godz. na dzień	Około 2-3 godz. na dzień	Około 3-6 godz. na dzień	51 - 100 razy w ciągu dnia	7 dni	1899-12-31 07:00:00	1899-12-31	1899-12-31 07:00:00	1899-12-31 06:30:00	1899-12-31 06:00:00	1899-12-31	1899-12-31 07:00:00	1899-12-31 06:00:00	Nie	Tak	Raczej zła	1-3 razy w ciągu tygodnia	1 raz na dzień	1 raz na dzień	1-3 razy w ciągu tygodnia	3 razy w ciągu dnia	Nigdy/ rzadziej niż raz na tydzień	1 raz na dzień	2 razy na dzień	2 razy na dzień	2 razy na dzień
sp31a10	Mężczyzna	2	2020-02-10 09:06:57	DC-430	2	8	132	28.9	0.5	16.6	14.8	4.3	23.2	24.6	18	526.33	5.15599	2020-02-04 11:16:37	sp36a21	Mężczyzna	2007-02-23	Nie	30 min. do 2 godz. na dzień	30 min. do 2 godz. na dzień	Wcale	30 min. do 2 godz. na dzień	Nie mam dostępu do smatrtfona	3 dni	1899-12-31 09:30:00	1899-12-31 00:00:30	1899-12-31 20:00:00	1899-12-31 06:30:00	1899-12-31 09:00:00	1899-12-31 00:00:15	1899-12-31 20:30:00	1899-12-31 08:00:00	Nie	Nie	Całkiem niezła	Nigdy/ rzadziej niż raz na tydzień	2 razy na dzień	1-3 razy w ciągu tygodnia	4 lub więcej razy w ciągu dnia	1-3 razy w ciągu tygodnia	4 lub więcej razy w ciągu dnia	4 lub więcej razy w ciągu dnia	4 lub więcej razy w ciągu dnia	3 razy w ciągu dnia	Nigdy/ rzadziej niż raz na tydzień
sp31a11	Mężczyzna	17	2020-02-10 09:10:59	DC-360	2	7	136	28.2	0.5	15.2	16.3	4.6	22.3	23.6	17.3	616.859	5.01279	2020-01-30 20:32:37	sp36a45	Kobieta	2000-03-02	Tak	30 min. do 2 godz. na dzień	Wcale	Wcale	Wcale	Nie mam dostępu do smatrtfona	3 dni	1899-12-31 06:08:00	1899-12-31 09:07:00	1899-12-31 08:07:00	1899-12-31 07:08:00	1899-12-31 08:08:00	1899-12-31 01:00:00	1899-12-31 21:08:00	1899-12-31 09:09:00	Tak	Nie	Całkiem niezła	1-3 razy w ciągu tygodnia	Nigdy/ rzadziej niż raz na tydzień	Nigdy/ rzadziej niż raz na tydzień	Nigdy/ rzadziej niż raz na tydzień	Nigdy/ rzadziej niż raz na tydzień	Nigdy/ rzadziej niż raz na tydzień	Nigdy/ rzadziej niż raz na tydzień	Nigdy/ rzadziej niż raz na tydzień	Nigdy/ rzadziej niż raz na tydzień	Nigdy/ rzadziej niż raz na tydzień
sp31a12	Kobieta	15	2020-02-10 09:11:59	DC-360	2	7	128	25.8	0.5	15.7	20.4	5.3	19.4	20.5	15	680.865	5.25843	2020-02-04 13:32:26	sp36b01	Kobieta	2007-07-04	Nie	Około 3-6 godz. na dzień	Około 3-6 godz. na dzień	30 min. do 2 godz. na dzień	Około 2-3 godz. na dzień	51 - 100 razy w ciągu dnia	1 dzień	1899-12-31 01:00:00	1899-12-31 10:00:00	1899-12-31 22:30:00	1899-12-31 06:20:00	1899-12-31 01:00:00	1899-12-31 10:00:00	1899-12-31 23:30:00	1899-12-31 07:00:00	Nie	Nie	Całkiem niezła	1-3 razy w ciągu tygodnia	4-6 razy w ciągu tygodnia	1-3 razy w ciągu tygodnia	Nigdy/ rzadziej niż raz na tydzień	4-6 razy w ciągu tygodnia	Nigdy/ rzadziej niż raz na tydzień	Nigdy/ rzadziej niż raz na tydzień	4 lub więcej razy w ciągu dnia	4 lub więcej razy w ciągu dnia	4 lub więcej razy w ciągu dnia
sp31a14	Mężczyzna	1	2020-02-10 09:03:02	DC-430	2	7	125	25.5	0.5	16.3	22.9	5.8	18.6	19.7	14.4	706.443	4.76634	2020-02-04 13:33:44	sp36b02	Mężczyzna	2007-07-27	Nie	30 min. do 2 godz. na dzień	30 min. do 2 godz. na dzień	30 min. do 2 godz. na dzień	30 min. do 2 godz. na dzień	Mniej niż 5 razy w ciągu dnia	4 dni	1899-12-31 08:01:59	1899-12-31 01:00:00	1899-12-31 21:45:00	1899-12-31 06:00:00	1899-12-31 08:01:59	1899-12-31 01:01:59	1899-12-31 22:15:00	1899-12-31 07:10:00	Nie	Nie	Bardzo dobra	Nigdy/ rzadziej niż raz na tydzień	4-6 razy w ciągu tygodnia	Nigdy/ rzadziej niż raz na tydzień	1-3 razy w ciągu tygodnia	1-3 razy w ciągu tygodnia	4-6 razy w ciągu tygodnia	4-6 razy w ciągu tygodnia	4 lub więcej razy w ciągu dnia	1-3 razy w ciągu tygodnia	Nigdy/ rzadziej niż raz na tydzień
sp31a15	Mężczyzna	16	2020-02-10 09:07:05	DC-360	2	7	135	25.2	0.5	13.8	15.3	3.9	20.1	21.3	15.6	713.119	4.09306	2020-02-04 13:38:15	sp36b03	Kobieta	2008-05-14	Nie	Około 3-6 godz. na dzień	Około 3-6 godz. na dzień	Około 2-3 godz. na dzień	Około 2-3 godz. na dzień	6 - 10 razy w ciągu dnia	3 dni	1899-12-31 09:13:32	1899-12-31	1899-12-31 22:15:00	1899-12-31 07:00:00	1899-12-31 22:00:35	1899-12-31	1899-12-31 22:51:00	1899-12-31 10:38:00	Tak, Nie	Tak, Nie	Bardzo dobra	1-3 razy w ciągu tygodnia	1 raz na dzień	1-3 razy w ciągu tygodnia	4-6 razy w ciągu tygodnia	2 razy na dzień	3 razy w ciągu dnia	3 razy w ciągu dnia	4 lub więcej razy w ciągu dnia	1-3 razy w ciągu tygodnia, 4 lub więcej razy w ciągu dnia	Nigdy/ rzadziej niż raz na tydzień
sp31b08	Kobieta	17	2020-02-10 08:48:39	DC-430	2	7	130	28.5	0.5	16.9	23.6	6.7	20.7	21.8	16	671.922	5.34574	2020-02-04 13:36:44	sp36b06	Kobieta	2007-03-16	Nie	30 min. do 2 godz. na dzień	Wcale	Wcale	30 min. do 2 godz. na dzień	6 - 10 razy w ciągu dnia	4 dni	1899-12-31 07:10:00	1899-12-31	1899-12-31 00:30:00	1899-12-31 07:20:00	1899-12-31 11:00:00	1899-12-31	1899-12-31 01:30:00	1899-12-31 11:45:00	Tak	Tak	Raczej zła	Nigdy/ rzadziej niż raz na tydzień	1-3 razy w ciągu tygodnia	Nigdy/ rzadziej niż raz na tydzień	Nigdy/ rzadziej niż raz na tydzień	Nigdy/ rzadziej niż raz na tydzień	1-3 razy w ciągu tygodnia	1-3 razy w ciągu tygodnia	4-6 razy w ciągu tygodnia	1-3 razy w ciągu tygodnia	1-3 razy w ciągu tygodnia
sp31b10	Mężczyzna	14	2020-02-10 08:55:54	DC-360	2	7	124	23.7	0.5	15.4	17.2	4.1	18.5	19.6	14.3	629.02	5.42781	2020-02-04 13:36:20	sp36b07	Mężczyzna	2007-06-17	Nie	30 min. do 2 godz. na dzień	Około 2-3 godz. na dzień	30 min. do 2 godz. na dzień	30 min. do 2 godz. na dzień	Mniej niż 5 razy w ciągu dnia	7 dni	1899-12-31 11:00:00	1899-12-31 02:00:00	1899-12-31 20:00:00	1899-12-31 09:00:00	1899-12-31 12:00:00	1899-12-31 02:00:00	1899-12-31 22:00:00	1899-12-31 09:00:00	Nie	Nie	Bardzo dobra	1-3 razy w ciągu tygodnia	1-3 razy w ciągu tygodnia	Nigdy/ rzadziej niż raz na tydzień	1-3 razy w ciągu tygodnia	4-6 razy w ciągu tygodnia	1-3 razy w ciągu tygodnia	1-3 razy w ciągu tygodnia	2 razy na dzień	1 raz na dzień	1-3 razy w ciągu tygodnia
sp31b12	Kobieta	18	2020-02-10 08:52:12	DC-430	2	7	128	21.3	0.5	13	10.9	2.3	18	19	13.9	711.511	5.18495	2020-02-04 13:43:03	sp36b08	Kobieta	2007-11-12	Nie	30 min. do 2 godz. na dzień	Około 3-6 godz. na dzień	Mniej niż 30 min. w ciągu dnia	Około 2-3 godz. na dzień	6 - 10 razy w ciągu dnia	4 dni	1899-12-31 09:00:00	1899-12-31	1899-12-31 22:00:00	1899-12-31 06:30:00	1899-12-31 10:00:00	1899-12-31	1899-12-31 23:30:00	1899-12-31 08:30:00	Tak	Nie	Bardzo dobra	Nigdy/ rzadziej niż raz na tydzień	1-3 razy w ciągu tygodnia	1-3 razy w ciągu tygodnia	Nigdy/ rzadziej niż raz na tydzień	4-6 razy w ciągu tygodnia	2 razy na dzień	Nigdy/ rzadziej niż raz na tydzień	2 razy na dzień	1-3 razy w ciągu tygodnia	Nigdy/ rzadziej niż raz na tydzień
sp31b14	Mężczyzna	13	2020-02-10 08:52:35	DC-360	2	7	131	38.6	0.5	22.5	31.5	12.2	24.9	26.4	19.3	548.336	5.83016	2020-02-04 13:39:29	sp36b09	Kobieta	2007-01-01	Nie	30 min. do 2 godz. na dzień	Około 2-3 godz. na dzień	Około 2-3 godz. na dzień	Około 3-6 godz. na dzień	21 - 50 razy w ciągu dnia	5 dni	1899-12-31 08:00:00	1899-12-31	1899-12-31 23:00:00	1899-12-31 07:30:00	1899-12-31 10:00:00	1899-12-31	1899-12-31 01:00:00	1899-12-31 11:20:00	Nie	Nie	Bardzo dobra	Nigdy/ rzadziej niż raz na tydzień	1-3 razy w ciągu tygodnia	1-3 razy w ciągu tygodnia	Nigdy/ rzadziej niż raz na tydzień	Nigdy/ rzadziej niż raz na tydzień	2 razy na dzień	1-3 razy w ciągu tygodnia	3 razy w ciągu dnia	1-3 razy w ciągu tygodnia	Nigdy/ rzadziej niż raz na tydzień
sp31b15	Mężczyzna	19	2020-02-10 08:55:09	DC-430	2	7	137	28.3	0.5	15.1	18.7	5.3	21.8	23	16.8	697.947	4.49504	2020-02-04 13:43:47	sp36b10	Mężczyzna	2007-12-29	Nie	30 min. do 2 godz. na dzień	Około 2-3 godz. na dzień	Wcale	Wcale	6 - 10 razy w ciągu dnia	5 dni	1899-12-31 10:00:00	1899-12-31	1899-12-31 20:30:00	1899-12-31 06:30:00	1899-12-31 12:00:00	1899-12-31 00:30:00	1899-12-31 21:00:00	1899-12-31 12:30:00	Nie	Nie	Całkiem niezła	1-3 razy w ciągu tygodnia	1-3 razy w ciągu tygodnia	Nigdy/ rzadziej niż raz na tydzień	Nigdy/ rzadziej niż raz na tydzień	3 razy w ciągu dnia	1 raz na dzień	1-3 razy w ciągu tygodnia	1-3 razy w ciągu tygodnia	1-3 razy w ciągu tygodnia	Nigdy/ rzadziej niż raz na tydzień
sp32a01	Kobieta	35	2020-02-10 09:42:26	DC-430	2	8	136	31.8	0.5	17.2	23.2	7.4	23.1	24.4	17.9	658.559	5.05265	2020-02-04 13:43:38	sp36b11	Kobieta	2020-05-04	Nie	30 min. do 2 godz. na dzień	30 min. do 2 godz. na dzień	Wcale	Mniej niż 30 min. w ciągu dnia	6 - 10 razy w ciągu dnia	6 dni	1899-12-31 08:30:00	1899-12-31	1899-12-31 22:00:00	1899-12-31 06:30:00	1899-12-31 10:00:00	1899-12-31	1899-12-31 23:00:00	1899-12-31 09:45:00	Tak	Nie	Bardzo dobra	Nigdy/ rzadziej niż raz na tydzień	Nigdy/ rzadziej niż raz na tydzień	Nigdy/ rzadziej niż raz na tydzień	1-3 razy w ciągu tygodnia	1 raz na dzień	4-6 razy w ciągu tygodnia	1 raz na dzień	4-6 razy w ciągu tygodnia, 1 raz na dzień	2 razy na dzień	Nigdy/ rzadziej niż raz na tydzień
sp32a02	Mężczyzna	10	2020-02-10 09:36:15	DC-430	2	8	141	33.6	0.5	16.9	19.6	6.6	25.5	27	19.8	619.928	5.75841	2020-02-04 13:37:30	sp36b12	Kobieta	2007-08-04	Tak	30 min. do 2 godz. na dzień	Około 2-3 godz. na dzień	30 min. do 2 godz. na dzień	30 min. do 2 godz. na dzień	21 - 50 razy w ciągu dnia	5 dni	1899-12-31 09:00:00	1899-12-31	1899-12-31 10:30:00	1899-12-31 07:00:00	1899-12-31 10:30:00	1899-12-31	1899-12-31 23:59:00	1899-12-31 09:30:00	Tak	Nie	Bardzo dobra	Nigdy/ rzadziej niż raz na tydzień	1-3 razy w ciągu tygodnia	Nigdy/ rzadziej niż raz na tydzień	1 raz na dzień	4-6 razy w ciągu tygodnia	1-3 razy w ciągu tygodnia	1-3 razy w ciągu tygodnia	4-6 razy w ciągu tygodnia	Nigdy/ rzadziej niż raz na tydzień	Nigdy/ rzadziej niż raz na tydzień
sp32a03	Kobieta	37	2020-02-10 09:50:53	DC-430	2	9	131	30.9	0.5	18	28.9	8.9	20.8	22	16.1	848.931	5.51584	2020-02-04 13:35:36	sp36b13	Mężczyzna	2007-11-17	Tak	Około 2-3 godz. na dzień	30 min. do 2 godz. na dzień	30 min. do 2 godz. na dzień	Około 2-3 godz. na dzień	Mniej niż 5 razy w ciągu dnia	4 dni	1899-12-31 07:25:34	1899-12-31	1899-12-31 21:43:00	1899-12-31 06:50:00	1899-12-31 07:10:45	1899-12-31	1899-12-31 22:00:00	1899-12-31 09:30:00	Tak	Nie	Bardzo dobra	Nigdy/ rzadziej niż raz na tydzień	4 lub więcej razy w ciągu dnia	1 raz na dzień	4 lub więcej razy w ciągu dnia	4 lub więcej razy w ciągu dnia	4 lub więcej razy w ciągu dnia	1-3 razy w ciągu tygodnia	4 lub więcej razy w ciągu dnia	1 raz na dzień	1 raz na dzień
sp32a04	Kobieta	14	2020-02-10 09:50:15	DC-430	2	8	142	31.2	0.5	15.5	15.8	4.9	24.9	26.3	19.3	613.881	4.83107	2020-02-04 13:49:27	sp36b14	Kobieta	2007-12-12	Nie	Około 2-3 godz. na dzień	Około 3-6 godz. na dzień	Mniej niż 30 min. w ciągu dnia	Mniej niż 30 min. w ciągu dnia	11 - 20 razy w ciągu dnia	4 dni	1899-12-31 08:30:00	1899-12-31	1899-12-31 23:00:00	1899-12-31 06:30:00	1899-12-31 09:15:00	1899-12-31	1899-12-31 23:45:00	1899-12-31 08:12:00	Nie	Tak	Całkiem niezła	1-3 razy w ciągu tygodnia	4-6 razy w ciągu tygodnia	Nigdy/ rzadziej niż raz na tydzień	4-6 razy w ciągu tygodnia	4-6 razy w ciągu tygodnia	1 raz na dzień	Nigdy/ rzadziej niż raz na tydzień	4 lub więcej razy w ciągu dnia	Nigdy/ rzadziej niż raz na tydzień	Nigdy/ rzadziej niż raz na tydzień
sp32a05	Mężczyzna	11	2020-02-10 09:39:01	DC-430	2	8	128	25.8	0.5	15.7	15.1	3.9	20.6	21.9	16	584.931	4.77584	2020-02-04 13:40:29	sp36b15	Kobieta	2008-02-08	Nie	Około 3-6 godz. na dzień	Około 3-6 godz. na dzień	30 min. do 2 godz. na dzień	30 min. do 2 godz. na dzień	21 - 50 razy w ciągu dnia	1 dzień	1899-12-31 09:00:00	1899-12-31	1899-12-31 22:00:00	1899-12-31 06:40:00	1899-12-31 11:00:00	1899-12-31	1899-12-31 23:00:00	1899-12-31 10:00:00	Nie	Nie	Całkiem niezła	Nigdy/ rzadziej niż raz na tydzień	1-3 razy w ciągu tygodnia	Nigdy/ rzadziej niż raz na tydzień	1-3 razy w ciągu tygodnia	1-3 razy w ciągu tygodnia	1-3 razy w ciągu tygodnia	Nigdy/ rzadziej niż raz na tydzień	4-6 razy w ciągu tygodnia	Nigdy/ rzadziej niż raz na tydzień	Nigdy/ rzadziej niż raz na tydzień
sp32a06	Mężczyzna	25	2020-02-10 09:38:52	DC-360	2	8	132	25.7	0.5	14.7	14.5	3.7	20.7	22	16.1	645.338	4.77323	2020-02-06 09:28:00	sp36c01	Kobieta	2007-09-16	Nie	30 min. do 2 godz. na dzień	Około 2-3 godz. na dzień	Wcale	Wcale	21 - 50 razy w ciągu dnia	4 dni	1899-12-31 08:30:00	1899-12-31	1899-12-31 22:30:00	1899-12-31 06:30:00	1899-12-31 11:00:00	1899-12-31	1899-12-31	1899-12-31 11:00:00	Nie	Nie	Całkiem niezła	Nigdy/ rzadziej niż raz na tydzień	1-3 razy w ciągu tygodnia	Nigdy/ rzadziej niż raz na tydzień	4-6 razy w ciągu tygodnia	1-3 razy w ciągu tygodnia	4-6 razy w ciągu tygodnia	4-6 razy w ciągu tygodnia	4 lub więcej razy w ciągu dnia	4-6 razy w ciągu tygodnia	1-3 razy w ciągu tygodnia
sp32a07	Mężczyzna	32	2020-02-10 09:34:51	DC-430	2	9	129	26.1	0.5	15.7	11.3	2.9	21.9	23.2	17	527.867	5.65335	2020-02-06 09:31:02	sp36c03	Mężczyzna	2008-05-13	Nie	30 min. do 2 godz. na dzień	30 min. do 2 godz. na dzień	30 min. do 2 godz. na dzień	Około 2-3 godz. na dzień	51 - 100 razy w ciągu dnia, Więcej niż 100 razy w ciągu dnia	5 dni	1899-12-31 00:21:37	1899-12-31 06:21:37	1899-12-31 23:00:00	1899-12-31 06:30:00	1899-12-31 00:21:37	1899-12-31 06:21:37	1899-12-31 02:00:00	1899-12-31 08:00:00	Nie	Nie	Całkiem niezła	1-3 razy w ciągu tygodnia	4 lub więcej razy w ciągu dnia	Nigdy/ rzadziej niż raz na tydzień	4 lub więcej razy w ciągu dnia	3 razy w ciągu dnia	4 lub więcej razy w ciągu dnia	4 lub więcej razy w ciągu dnia	4 lub więcej razy w ciągu dnia	3 razy w ciągu dnia	3 razy w ciągu dnia
sp32a08	Kobieta	29	2020-02-10 09:50:41	DC-360	2	9	140	36.4	0.5	18.6	26.4	9.6	25.4	26.8	19.6	671.738	4.78206	2020-02-06 09:38:58	sp36c05	Kobieta	2007-06-24	Tak	Około 2-3 godz. na dzień	Około 2-3 godz. na dzień	Mniej niż 30 min. w ciągu dnia	Mniej niż 30 min. w ciągu dnia	51 - 100 razy w ciągu dnia	6 dni	1899-12-31 07:30:00	1899-12-31	1899-12-31 00:22:00	1899-12-31 06:50:00	1899-12-31 04:30:00	1899-12-31	1899-12-31 03:40:00	1899-12-31 09:00:00	Tak	Tak	Raczej zła	4-6 razy w ciągu tygodnia	4-6 razy w ciągu tygodnia	Nigdy/ rzadziej niż raz na tydzień	3 razy w ciągu dnia	2 razy na dzień	3 razy w ciągu dnia	1 raz na dzień	4 lub więcej razy w ciągu dnia	1 raz na dzień	1-3 razy w ciągu tygodnia
sp32a09	Mężczyzna	31	2020-02-10 09:32:20	DC-430	2	8	144	38.8	0.5	18.7	17.9	6.9	30.2	31.9	23.4	491.156	4.70648	2020-02-06 09:30:36	sp36c06	Kobieta	2007-05-16	Nie	Około 3-6 godz. na dzień	Około 3-6 godz. na dzień	30 min. do 2 godz. na dzień	30 min. do 2 godz. na dzień	11 - 20 razy w ciągu dnia	5 dni	1899-12-31 07:30:00	1899-12-31	1899-12-31 22:00:00	1899-12-31 06:30:00	1899-12-31 09:00:00	1899-12-31	1899-12-31 23:00:00	1899-12-31 06:40:00	Nie	Nie	Bardzo dobra	1-3 razy w ciągu tygodnia	4-6 razy w ciągu tygodnia	1-3 razy w ciągu tygodnia	4-6 razy w ciągu tygodnia	4-6 razy w ciągu tygodnia	4-6 razy w ciągu tygodnia	1-3 razy w ciągu tygodnia	4 lub więcej razy w ciągu dnia	1-3 razy w ciągu tygodnia	Nigdy/ rzadziej niż raz na tydzień
sp32a10	Mężczyzna	30	2020-02-10 09:30:13	DC-430	2	8	133	43.5	0.5	24.6	35.4	15.4	26.6	28.1	20.6	550.438	5.50448	2020-02-06 09:20:53	sp36c07	Kobieta	2020-10-19	Nie	Około 2-3 godz. na dzień	Około 3-6 godz. na dzień	Około 3-6 godz. na dzień	Więcej niż 6 godz. na dzień	21 - 50 razy w ciągu dnia	5 dni	1899-12-31 08:00:00	1899-12-31	1899-12-31	1899-12-31 06:40:00	1899-12-31 04:30:00	1899-12-31	1899-12-31 01:00:00	1899-12-31 10:30:00	Tak	Nie	Raczej zła	1-3 razy w ciągu tygodnia	1-3 razy w ciągu tygodnia	4-6 razy w ciągu tygodnia	1-3 razy w ciągu tygodnia	1 raz na dzień	2 razy na dzień	2 razy na dzień	3 razy w ciągu dnia	4-6 razy w ciągu tygodnia	4-6 razy w ciągu tygodnia
sp32a12	Kobieta	28	2020-02-10 09:47:53	DC-360	2	8	136	26.6	0.5	14.4	15.2	4	21.4	22.6	16.5	695.589	5.03931	2020-02-06 09:38:18	sp36c08	Kobieta	2007-05-15	Tak	30 min. do 2 godz. na dzień	Około 3-6 godz. na dzień	Mniej niż 30 min. w ciągu dnia	Około 2-3 godz. na dzień	6 - 10 razy w ciągu dnia	4 dni	1899-12-31 10:30:00	1899-12-31	1899-12-31 21:00:00	1899-12-31 06:30:00	1899-12-31 11:30:00	1899-12-31	1899-12-31 23:30:00	1899-12-31 08:30:00	Tak	Nie	Całkiem niezła	1-3 razy w ciągu tygodnia	1-3 razy w ciągu tygodnia	1 raz na dzień	2 razy na dzień	Nigdy/ rzadziej niż raz na tydzień	1-3 razy w ciągu tygodnia	4-6 razy w ciągu tygodnia	4 lub więcej razy w ciągu dnia	1 raz na dzień	Nigdy/ rzadziej niż raz na tydzień
sp32a13	Kobieta	13	2020-02-10 09:45:20	DC-430	2	8	138	30.8	0.5	16.2	18.6	5.7	23.8	25.1	18.4	620.797	5.0365	2020-02-06 09:29:55	sp36c09	Mężczyzna	2008-03-23	Tak	30 min. do 2 godz. na dzień	30 min. do 2 godz. na dzień	30 min. do 2 godz. na dzień	Około 2-3 godz. na dzień	21 - 50 razy w ciągu dnia	5 dni	1899-12-31 08:00:00	1899-12-31	1899-12-31 21:30:00	1899-12-31 07:30:00	1899-12-31 08:30:00	1900-01-01 06:00:00	1899-12-31 22:00:00	1899-12-31 09:00:00	Tak	Nie	Całkiem niezła	Nigdy/ rzadziej niż raz na tydzień	1 raz na dzień	2 razy na dzień	Nigdy/ rzadziej niż raz na tydzień	Nigdy/ rzadziej niż raz na tydzień	1 raz na dzień	Nigdy/ rzadziej niż raz na tydzień	4-6 razy w ciągu tygodnia	1-3 razy w ciągu tygodnia	Nigdy/ rzadziej niż raz na tydzień
sp32a14	Mężczyzna	33	2020-02-10 09:36:58	DC-430	2	8	129	22.4	0.5	13.5	14.6	3.3	18	19.1	14	779.739	4.71543	2020-02-06 09:38:30	sp36c10	Kobieta	2008-03-16	Nie	30 min. do 2 godz. na dzień	30 min. do 2 godz. na dzień	Mniej niż 30 min. w ciągu dnia	30 min. do 2 godz. na dzień	6 - 10 razy w ciągu dnia	7 dni	1899-12-31 09:00:00	1899-12-31	1899-12-31 23:30:00	1899-12-31 07:00:00	1899-12-31 11:00:00	1899-12-31	1899-12-31 23:59:00	1899-12-31 10:00:00	Tak	Nie	Całkiem niezła	Nigdy/ rzadziej niż raz na tydzień	1-3 razy w ciągu tygodnia	Nigdy/ rzadziej niż raz na tydzień	Nigdy/ rzadziej niż raz na tydzień	1-3 razy w ciągu tygodnia	4-6 razy w ciągu tygodnia, 3 razy w ciągu dnia	1 raz na dzień, 3 razy w ciągu dnia	4 lub więcej razy w ciągu dnia	1-3 razy w ciągu tygodnia	Nigdy/ rzadziej niż raz na tydzień
sp32a15	Mężczyzna	26	2020-02-10 09:42:55	DC-360	2	9	132	23.3	0.5	13.4	10.1	2.4	19.7	20.9	15.3	678.622	5.03849	2020-02-06 09:35:45	sp36c11	Kobieta	2007-04-22	Nie	30 min. do 2 godz. na dzień	Około 2-3 godz. na dzień	Mniej niż 30 min. w ciągu dnia	30 min. do 2 godz. na dzień	51 - 100 razy w ciągu dnia	5 dni	1899-12-31 09:30:00	1899-12-31 00:05:00	1899-12-31 22:15:00	1899-12-31 07:15:00	1899-12-31 10:30:00	1899-12-31 00:05:00	1899-12-31 23:30:00	1899-12-31 09:45:00	Nie	Tak	Całkiem niezła	Nigdy/ rzadziej niż raz na tydzień	1-3 razy w ciągu tygodnia	1-3 razy w ciągu tygodnia	1-3 razy w ciągu tygodnia	1-3 razy w ciągu tygodnia	1 raz na dzień, 2 razy na dzień	1-3 razy w ciągu tygodnia	1-3 razy w ciągu tygodnia	Nigdy/ rzadziej niż raz na tydzień	1-3 razy w ciągu tygodnia
sp32a18	Mężczyzna	34	2020-02-10 09:40:16	DC-430	2	8	144	42.6	0.5	20.5	29.8	12.7	28.3	29.9	21.9	622.725	5.05782	2020-02-06 09:23:28	sp36c12	Mężczyzna	2008-04-11	Nie	Około 3-6 godz. na dzień	Więcej niż 6 godz. na dzień	30 min. do 2 godz. na dzień	Około 3-6 godz. na dzień	51 - 100 razy w ciągu dnia	7 dni	1899-12-31 06:05:00	1899-12-31 01:20:00	1899-12-31 23:57:00	1899-12-31 06:40:00	1899-12-31 10:30:00	1899-12-31 01:30:00	1899-12-31 02:10:00	1899-12-31 10:30:00	Nie	Tak	Całkiem niezła	1-3 razy w ciągu tygodnia	4-6 razy w ciągu tygodnia	4-6 razy w ciągu tygodnia	4-6 razy w ciągu tygodnia	1-3 razy w ciągu tygodnia	1-3 razy w ciągu tygodnia	1-3 razy w ciągu tygodnia	4 lub więcej razy w ciągu dnia	4 lub więcej razy w ciągu dnia	4-6 razy w ciągu tygodnia
sp32a20	Kobieta	36	2020-02-10 09:48:28	DC-430	2	8	123	19	0.5	12.6	8.8	1.7	16.4	17.3	12.7	729.777	4.52696	2020-02-06 09:34:06	sp36c13	Kobieta	2007-10-10	Nie	Około 2-3 godz. na dzień	30 min. do 2 godz. na dzień	30 min. do 2 godz. na dzień	Mniej niż 30 min. w ciągu dnia	6 - 10 razy w ciągu dnia	2 dni	1899-12-31 10:05:22	1899-12-31 09:06:18	1899-12-31 22:00:00	1899-12-31 07:00:00	1899-12-31 12:00:00	1899-12-31 12:00:00	1899-12-31 23:00:00	1899-12-31 13:00:00	Tak	Tak	Całkiem niezła	1-3 razy w ciągu tygodnia	4-6 razy w ciągu tygodnia	4 lub więcej razy w ciągu dnia	3 razy w ciągu dnia, 4 lub więcej razy w ciągu dnia	3 razy w ciągu dnia	4 lub więcej razy w ciągu dnia	3 razy w ciągu dnia	4 lub więcej razy w ciągu dnia	3 razy w ciągu dnia	3 razy w ciągu dnia
sp32a21	Mężczyzna	12	2020-02-10 09:42:00	DC-430	2	8	126	29.3	0.5	18.5	21.2	6.2	21.8	23.1	16.9	567.025	5.51554	2020-02-06 09:38:14	sp36c14	Kobieta	2007-05-27	Nie	30 min. do 2 godz. na dzień	Około 2-3 godz. na dzień	30 min. do 2 godz. na dzień	Około 2-3 godz. na dzień	6 - 10 razy w ciągu dnia	3 dni	1899-12-31 08:30:00	1899-12-31	1899-12-31 22:00:00	1899-12-31 06:55:00	1899-12-31 12:00:00	1899-12-31	1899-12-31 23:30:00	1899-12-31 10:00:00	Tak	Nie	Całkiem niezła	1-3 razy w ciągu tygodnia	4-6 razy w ciągu tygodnia	Nigdy/ rzadziej niż raz na tydzień	1-3 razy w ciągu tygodnia	1-3 razy w ciągu tygodnia	1-3 razy w ciągu tygodnia	Nigdy/ rzadziej niż raz na tydzień	3 razy w ciągu dnia	4-6 razy w ciągu tygodnia	1-3 razy w ciągu tygodnia
sp32a22	Kobieta	27	2020-02-10 09:45:35	DC-360	2	7	130	23.5	0.5	13.9	14.9	3.5	18.9	20	14.6	713.631	5.10502	2020-02-06 09:35:15	sp36c15	Kobieta	2007-10-19	Nie	30 min. do 2 godz. na dzień	Około 2-3 godz. na dzień	Wcale	Mniej niż 30 min. w ciągu dnia	21 - 50 razy w ciągu dnia	4 dni	1899-12-31 10:00:00	1899-12-31	1899-12-31 22:00:00	1899-12-31 07:10:00	1899-12-31 09:00:00	1899-12-31	1899-12-31 23:00:00	1899-12-31 09:00:00	Nie	Nie	Całkiem niezła	Nigdy/ rzadziej niż raz na tydzień	1-3 razy w ciągu tygodnia	1-3 razy w ciągu tygodnia	Nigdy/ rzadziej niż raz na tydzień	1-3 razy w ciągu tygodnia	1-3 razy w ciągu tygodnia	Nigdy/ rzadziej niż raz na tydzień	4 lub więcej razy w ciągu dnia	4 lub więcej razy w ciągu dnia	Nigdy/ rzadziej niż raz na tydzień
sp33a01	Kobieta	27	2020-02-10 10:30:39	DC-430	2	9	150	31.9	0.5	14.2	12.9	4.1	26.4	27.8	20.3	680.488	4.03643	2020-02-06 09:29:12	sp36c16	Mężczyzna	2007-04-30	Nie	Około 2-3 godz. na dzień	Około 3-6 godz. na dzień	Mniej niż 30 min. w ciągu dnia	Około 2-3 godz. na dzień	6 - 10 razy w ciągu dnia	5 dni	1899-12-31 08:00:00	1899-12-31 01:30:00	1899-12-31 22:00:00	1899-12-31 06:00:00	1899-12-31 09:00:00	1899-12-31 01:30:00	1899-12-31 23:00:00	1899-12-31 08:00:00	Nie	Nie	Bardzo dobra	Nigdy/ rzadziej niż raz na tydzień	4-6 razy w ciągu tygodnia	Nigdy/ rzadziej niż raz na tydzień	1-3 razy w ciągu tygodnia	4-6 razy w ciągu tygodnia	4-6 razy w ciągu tygodnia	Nigdy/ rzadziej niż raz na tydzień	4 lub więcej razy w ciągu dnia	1 raz na dzień	4-6 razy w ciągu tygodnia
sp33a04	Mężczyzna	41	2020-02-10 10:32:03	DC-360	2	9	142	42.1	0.5	20.9	20.9	8.8	31.5	33.3	24.4	484.869	6.01395	2020-02-06 09:33:07	sp36c17	Kobieta	2008-01-31	Nie	30 min. do 2 godz. na dzień	Około 2-3 godz. na dzień	30 min. do 2 godz. na dzień	30 min. do 2 godz. na dzień	21 - 50 razy w ciągu dnia	7 dni	1899-12-31 08:00:00	1899-12-31 02:00:00	1899-12-31 22:30:00	1899-12-31 07:00:00	1899-12-31 09:00:00	1899-12-31	1899-12-31 23:00:00	1899-12-31 11:00:00	Tak	Tak	Całkiem niezła	1-3 razy w ciągu tygodnia	4-6 razy w ciągu tygodnia	1-3 razy w ciągu tygodnia	Nigdy/ rzadziej niż raz na tydzień, 1-3 razy w ciągu tygodnia	Nigdy/ rzadziej niż raz na tydzień, 1-3 razy w ciągu tygodnia	4 lub więcej razy w ciągu dnia	1-3 razy w ciągu tygodnia	4 lub więcej razy w ciągu dnia	2 razy na dzień	Nigdy/ rzadziej niż raz na tydzień, 1-3 razy w ciągu tygodnia
sp33a06	Kobieta	53	2020-02-10 10:28:08	DC-430	2	9	139	37.3	0.5	19.3	28.3	10.6	25.3	26.7	19.5	679.561	4.77765	2020-02-06 09:30:02	sp36c18	Mężczyzna	2007-12-27	Nie	30 min. do 2 godz. na dzień	Około 2-3 godz. na dzień	30 min. do 2 godz. na dzień	Około 2-3 godz. na dzień	6 - 10 razy w ciągu dnia	5 dni	1899-12-31 09:00:00	1899-12-31	1899-12-31 21:00:00	1899-12-31 06:30:00	1899-12-31 10:00:00	1899-12-31	1899-12-31 22:30:00	1899-12-31 09:00:00	Nie	Nie	Bardzo dobra	1-3 razy w ciągu tygodnia	4-6 razy w ciągu tygodnia	1-3 razy w ciągu tygodnia	1-3 razy w ciągu tygodnia	1-3 razy w ciągu tygodnia	4-6 razy w ciągu tygodnia	4-6 razy w ciągu tygodnia	2 razy na dzień	1 raz na dzień	Nigdy/ rzadziej niż raz na tydzień
sp33a09	Kobieta	52	2020-02-10 10:26:25	DC-430	2	9	139	40.1	0.5	20.8	30.2	12.1	26.5	28	20.5	626.315	4.92774	2020-02-06 09:27:02	sp36c20	Mężczyzna	2007-04-11	Nie	30 min. do 2 godz. na dzień	Około 2-3 godz. na dzień	30 min. do 2 godz. na dzień	Około 2-3 godz. na dzień	11 - 20 razy w ciągu dnia	2 dni	1899-12-31 08:50:00	1899-12-31 02:00:00	1899-12-31 19:00:00	1899-12-31 06:50:00	1899-12-31 09:30:00	1899-12-31 03:00:00	1899-12-31 21:00:00	1899-12-31 08:00:00	Nie	Nie	Bardzo dobra	1-3 razy w ciągu tygodnia	1-3 razy w ciągu tygodnia	Nigdy/ rzadziej niż raz na tydzień	1-3 razy w ciągu tygodnia	1-3 razy w ciągu tygodnia	4-6 razy w ciągu tygodnia	1-3 razy w ciągu tygodnia	1-3 razy w ciągu tygodnia	1-3 razy w ciągu tygodnia	1-3 razy w ciągu tygodnia
sp33a10	Kobieta	26	2020-02-10 10:27:40	DC-430	2	9	125	23.8	0.5	15.2	13.4	3.2	19.5	20.6	15.1	602.27	5.49761	2020-01-30 22:21:26	sp36d21	Kobieta	2020-03-27	Tak	30 min. do 2 godz. na dzień	Około 2-3 godz. na dzień	Wcale	Wcale	6 - 10 razy w ciągu dnia	5 dni	1899-12-31 07:30:00	1899-12-31	1899-12-31 21:00:00	1899-12-31 06:00:00	1899-12-31 08:00:00	1899-12-31 10:00:00	1899-12-31 23:00:00	1899-12-31 11:00:00	Tak	Nie	Całkiem niezła	Nigdy/ rzadziej niż raz na tydzień	1-3 razy w ciągu tygodnia	Nigdy/ rzadziej niż raz na tydzień	4-6 razy w ciągu tygodnia	4-6 razy w ciągu tygodnia	4-6 razy w ciągu tygodnia	4-6 razy w ciągu tygodnia	4 lub więcej razy w ciągu dnia	1 raz na dzień	1-3 razy w ciągu tygodnia
sp33a11	Mężczyzna	39	2020-02-10 10:24:37	DC-360	2	9	148	32.8	0.5	15	14.3	4.7	26.6	28.1	20.6	662.44	4.60634	2020-02-07 11:18:24	sp37a01	Kobieta	2006-05-24	Tak	Około 2-3 godz. na dzień	Około 2-3 godz. na dzień	Mniej niż 30 min. w ciągu dnia	Mniej niż 30 min. w ciągu dnia	21 - 50 razy w ciągu dnia	4 dni	1899-12-31 04:00:00	1899-12-31 07:00:00	1899-12-31 02:00:00	1899-12-31 06:00:00	1899-12-31 09:00:00	1899-12-31 04:00:00	1899-12-31 03:00:00	1899-12-31 12:00:00	Tak	Tak	Bardzo zła	Nigdy/ rzadziej niż raz na tydzień	4-6 razy w ciągu tygodnia	4-6 razy w ciągu tygodnia	4-6 razy w ciągu tygodnia	4-6 razy w ciągu tygodnia	Nigdy/ rzadziej niż raz na tydzień	Nigdy/ rzadziej niż raz na tydzień	3 razy w ciągu dnia	Nigdy/ rzadziej niż raz na tydzień	Nigdy/ rzadziej niż raz na tydzień
sp33a15	Mężczyzna	51	2020-02-10 10:24:12	DC-430	2	9	136	27.3	0.5	14.8	11.8	3.2	22.7	24.1	17.6	605.043	5.04439	2020-02-07 11:30:02	sp37a02	Kobieta	2006-04-05	Nie	Wcale, 30 min. do 2 godz. na dzień	Około 2-3 godz. na dzień, Około 3-6 godz. na dzień	Wcale	Wcale	11 - 20 razy w ciągu dnia, 21 - 50 razy w ciągu dnia	6 dni	1899-12-31 07:30:00	1899-12-31	1899-12-31 22:45:00	1899-12-31 06:30:00	1899-12-31 09:10:00	1899-12-31	1899-12-31 00:20:00	1899-12-31 09:15:00	Nie	Nie	Całkiem niezła	1-3 razy w ciągu tygodnia	1-3 razy w ciągu tygodnia	Nigdy/ rzadziej niż raz na tydzień	4-6 razy w ciągu tygodnia	1-3 razy w ciągu tygodnia	4-6 razy w ciągu tygodnia, 4 lub więcej razy w ciągu dnia	Nigdy/ rzadziej niż raz na tydzień	4-6 razy w ciągu tygodnia, 4 lub więcej razy w ciągu dnia	Nigdy/ rzadziej niż raz na tydzień	Nigdy/ rzadziej niż raz na tydzień
sp33a18	Mężczyzna	40	2020-02-10 10:29:16	DC-360	2	9	130	33.2	0.5	19.6	22.8	7.6	24.2	25.6	18.7	566.341	4.98376	2020-02-07 11:22:00	sp37a03	Kobieta	2006-08-02	Nie	Około 2-3 godz. na dzień	Około 2-3 godz. na dzień	Wcale	Wcale	21 - 50 razy w ciągu dnia	4 dni	1899-12-31 04:30:00	1899-12-31 00:45:00	1899-12-31 01:30:00	1899-12-31 07:15:00	1899-12-31 10:00:00	1899-12-31 12:00:00	1899-12-31 04:00:00	1899-12-31 14:00:00	Tak	Nie	Całkiem niezła	1-3 razy w ciągu tygodnia	4-6 razy w ciągu tygodnia	Nigdy/ rzadziej niż raz na tydzień	4-6 razy w ciągu tygodnia	4-6 razy w ciągu tygodnia, 1 raz na dzień	Nigdy/ rzadziej niż raz na tydzień, 1-3 razy w ciągu tygodnia	1-3 razy w ciągu tygodnia	4 lub więcej razy w ciągu dnia	Nigdy/ rzadziej niż raz na tydzień	Nigdy/ rzadziej niż raz na tydzień
sp33a19	Kobieta	54	2020-02-10 10:30:26	DC-430	2	10	158	58.7	0.5	23.5	33.7	19.8	36.9	38.9	28.5	572.233	5.06299	2020-02-07 10:51:40	sp37a04	Kobieta	2005-04-04	Nie	30 min. do 2 godz. na dzień	Około 2-3 godz. na dzień	Mniej niż 30 min. w ciągu dnia	30 min. do 2 godz. na dzień	Mniej niż 5 razy w ciągu dnia	1 dzień	1899-12-31 10:00:00	1899-12-31 00:15:00	1899-12-31 20:00:00	1899-12-31 07:00:00	1899-12-31 10:00:00	1899-12-31 00:30:00	1899-12-31 21:00:00	1899-12-31 07:30:00	Tak	Nie	Całkiem niezła	Nigdy/ rzadziej niż raz na tydzień	1-3 razy w ciągu tygodnia	1-3 razy w ciągu tygodnia	4-6 razy w ciągu tygodnia	1-3 razy w ciągu tygodnia	1-3 razy w ciągu tygodnia	4-6 razy w ciągu tygodnia	4-6 razy w ciągu tygodnia	1-3 razy w ciągu tygodnia	1-3 razy w ciągu tygodnia
sp33a20	Kobieta	25	2020-02-10 10:23:53	DC-430	2	9	130	32	0.5	18.9	25.9	8.3	22.5	23.7	17.3	619.644	5.49162	2020-02-07 11:33:03	sp37a05	Kobieta	2006-11-17	Nie	Około 3-6 godz. na dzień	Więcej niż 6 godz. na dzień	Wcale	Mniej niż 30 min. w ciągu dnia	11 - 20 razy w ciągu dnia, 21 - 50 razy w ciągu dnia	6 dni	1899-12-31 07:00:00	1899-12-31	1899-12-31 23:30:00	1899-12-31 06:48:00	1899-12-31 09:00:00	1899-12-31	1899-12-31 00:20:00	1899-12-31 09:00:00	Tak	Nie	Całkiem niezła	Nigdy/ rzadziej niż raz na tydzień	Nigdy/ rzadziej niż raz na tydzień	Nigdy/ rzadziej niż raz na tydzień	1-3 razy w ciągu tygodnia	1-3 razy w ciągu tygodnia	1-3 razy w ciągu tygodnia	1-3 razy w ciągu tygodnia	2 razy na dzień	1-3 razy w ciągu tygodnia	Nigdy/ rzadziej niż raz na tydzień
sp33b01	Mężczyzna	50	2020-02-10 10:19:56	DC-430	2	9	145	39.7	0.5	18.9	19.1	7.6	30.4	32.1	23.5	533.171	5.73733	2020-02-07 11:15:01	sp37a07	Mężczyzna	2007-07-12	Tak	30 min. do 2 godz. na dzień	Około 2-3 godz. na dzień	Mniej niż 30 min. w ciągu dnia	Mniej niż 30 min. w ciągu dnia	11 - 20 razy w ciągu dnia	0 dni	1899-12-31 08:30:00	1899-12-31	1899-12-31 22:30:00	1899-12-31 07:00:00	1899-12-31 10:00:00	1899-12-31	1899-12-31 23:00:00	1899-12-31 09:00:00	Nie	Nie	Bardzo dobra	Nigdy/ rzadziej niż raz na tydzień	Nigdy/ rzadziej niż raz na tydzień	Nigdy/ rzadziej niż raz na tydzień	1-3 razy w ciągu tygodnia	1-3 razy w ciągu tygodnia	1 raz na dzień	Nigdy/ rzadziej niż raz na tydzień	2 razy na dzień	1-3 razy w ciągu tygodnia	Nigdy/ rzadziej niż raz na tydzień
sp33b04	Kobieta	45	2020-02-10 10:10:17	DC-430	2	9	138	36.6	0.5	19.2	27.4	10	25.2	26.6	19.5	649.612	5.14013	2020-02-07 11:12:25	sp37a09	Mężczyzna	2006-12-08	Tak	Wcale	30 min. do 2 godz. na dzień	Mniej niż 30 min. w ciągu dnia	Mniej niż 30 min. w ciągu dnia	Mniej niż 5 razy w ciągu dnia	2 dni	1899-12-31 10:00:00	1899-12-31 02:00:00	1899-12-31 22:00:00	1899-12-31 06:30:00	1899-12-31 07:00:00	1899-12-31 07:00:00	1899-12-31	1899-12-31 10:00:00	Nie	Nie	Bardzo dobra	Nigdy/ rzadziej niż raz na tydzień	Nigdy/ rzadziej niż raz na tydzień	Nigdy/ rzadziej niż raz na tydzień	1-3 razy w ciągu tygodnia	1-3 razy w ciągu tygodnia	Nigdy/ rzadziej niż raz na tydzień, 1-3 razy w ciągu tygodnia	1-3 razy w ciągu tygodnia	1-3 razy w ciągu tygodnia	1-3 razy w ciągu tygodnia	1-3 razy w ciągu tygodnia
sp33b05	Mężczyzna	49	2020-02-10 10:17:44	DC-430	2	9	144	31.2	0.5	15	14.8	4.6	25.1	26.6	19.5	668.345	5.28834	2020-02-07 11:17:57	sp37a10	Mężczyzna	2006-02-15	Tak	30 min. do 2 godz. na dzień	30 min. do 2 godz. na dzień	Mniej niż 30 min. w ciągu dnia	Mniej niż 30 min. w ciągu dnia	6 - 10 razy w ciągu dnia	0 dni	1899-12-31 07:00:00	1899-12-31	1899-12-31 23:00:00	1899-12-31 07:00:00	1899-12-31 11:00:00	1899-12-31	1899-12-31	1899-12-31 10:00:00	Tak	Nie	Całkiem niezła	Nigdy/ rzadziej niż raz na tydzień	1-3 razy w ciągu tygodnia	Nigdy/ rzadziej niż raz na tydzień	Nigdy/ rzadziej niż raz na tydzień	1-3 razy w ciągu tygodnia	1-3 razy w ciągu tygodnia	1-3 razy w ciągu tygodnia	4-6 razy w ciągu tygodnia	1-3 razy w ciągu tygodnia	1-3 razy w ciągu tygodnia
sp33b06	Kobieta	46	2020-02-10 10:12:08	DC-430	2	9	155	43.1	0.5	17.9	19.5	8.4	32.9	34.7	25.4	521.84	5.06819	2020-02-07 11:22:57	sp37a14	Kobieta	2006-06-08	Tak	30 min. do 2 godz. na dzień	Około 2-3 godz. na dzień	Wcale	Wcale	21 - 50 razy w ciągu dnia	3 dni	1899-12-31 09:00:00	1899-12-31 02:00:00	1899-12-31 23:00:00	1899-12-31 06:45:00	1899-12-31 10:00:00	1899-12-31 05:00:00	1899-12-31	1899-12-31 10:30:00	Tak	Nie	Raczej zła	1-3 razy w ciągu tygodnia	4-6 razy w ciągu tygodnia	Nigdy/ rzadziej niż raz na tydzień	4-6 razy w ciągu tygodnia	1-3 razy w ciągu tygodnia	2 razy na dzień	Nigdy/ rzadziej niż raz na tydzień	3 razy w ciągu dnia	4-6 razy w ciągu tygodnia	Nigdy/ rzadziej niż raz na tydzień
sp33b07	Kobieta	22	2020-02-10 10:13:50	DC-430	2	9	139	36.5	0.5	18.9	27.3	10	25.1	26.5	19.4	675.668	5.18829	2020-02-05 12:38:03	sp37a16	Kobieta	2006-11-11	Tak	30 min. do 2 godz. na dzień	Około 3-6 godz. na dzień	30 min. do 2 godz. na dzień	Około 3-6 godz. na dzień	6 - 10 razy w ciągu dnia	4 dni	1899-12-31 09:20:00	1899-12-31 00:10:00	1899-12-31 21:45:00	1899-12-31 07:00:00	1899-12-31 09:00:00	1899-12-31	1899-12-31 23:00:00	1899-12-31 08:30:00	Tak, Nie	Nie	Całkiem niezła	Nigdy/ rzadziej niż raz na tydzień	1-3 razy w ciągu tygodnia	Nigdy/ rzadziej niż raz na tydzień	Nigdy/ rzadziej niż raz na tydzień	4 lub więcej razy w ciągu dnia	1-3 razy w ciągu tygodnia	Nigdy/ rzadziej niż raz na tydzień	4 lub więcej razy w ciągu dnia	1-3 razy w ciągu tygodnia	Nigdy/ rzadziej niż raz na tydzień, 1-3 razy w ciągu tygodnia
sp33b09	Kobieta	21	2020-02-10 10:10:38	DC-430	2	9	133	28.3	0.5	16	18.1	5.1	22	23.2	17	643.981	5.22987	2020-02-05 12:26:00	sp37a17	Kobieta	2006-05-30	Tak	30 min. do 2 godz. na dzień	Około 2-3 godz. na dzień	Mniej niż 30 min. w ciągu dnia	Około 2-3 godz. na dzień, Około 3-6 godz. na dzień	21 - 50 razy w ciągu dnia	7 dni	1899-12-31 07:00:00	1899-12-31	1899-12-31 22:22:00	1899-12-31 06:00:00	1899-12-31 07:00:00	1899-12-31	1899-12-31 01:00:00	1899-12-31 08:30:00	Nie	Nie	Bardzo dobra	Nigdy/ rzadziej niż raz na tydzień	4 lub więcej razy w ciągu dnia	Nigdy/ rzadziej niż raz na tydzień	1-3 razy w ciągu tygodnia	1-3 razy w ciągu tygodnia	4 lub więcej razy w ciągu dnia	Nigdy/ rzadziej niż raz na tydzień	4 lub więcej razy w ciągu dnia	Nigdy/ rzadziej niż raz na tydzień	Nigdy/ rzadziej niż raz na tydzień
sp33b11	Kobieta	47	2020-02-10 10:14:06	DC-430	2	9	142	48.5	0.5	24.1	35.2	17.1	29.8	31.4	23	556.208	5.33339	2020-02-05 12:23:28	sp37a18	Mężczyzna	2006-02-21	Nie	Około 3-6 godz. na dzień	Około 3-6 godz. na dzień	Około 3-6 godz. na dzień	Około 3-6 godz. na dzień	6 - 10 razy w ciągu dnia	2 dni	1899-12-31 08:00:00	1899-12-31 01:30:00	1899-12-31 22:30:00	1899-12-31 05:00:00	1899-12-31 10:00:00	1899-12-31 01:00:00	1899-12-31 02:00:00	1899-12-31 11:02:00	Nie	Nie	Całkiem niezła	1-3 razy w ciągu tygodnia	4-6 razy w ciągu tygodnia	1-3 razy w ciągu tygodnia	4-6 razy w ciągu tygodnia	1 raz na dzień	3 razy w ciągu dnia	3 razy w ciągu dnia	3 razy w ciągu dnia	1 raz na dzień	2 razy na dzień
sp33b13	Mężczyzna	36	2020-02-10 10:13:15	DC-360	2	9	134	27.8	0.5	15.5	16.9	4.7	21.8	23.1	16.9	690.698	4.46742	2020-02-05 12:31:43	sp37a19	Mężczyzna	2006-06-07	Nie	Około 2-3 godz. na dzień	Około 3-6 godz. na dzień	Mniej niż 30 min. w ciągu dnia	Około 3-6 godz. na dzień	11 - 20 razy w ciągu dnia	3 dni	1899-12-31 07:00:00	1899-12-31	1899-12-31 23:00:00	1899-12-31 06:30:00	1899-12-31 12:00:00	1899-12-31	1899-12-31 23:00:00	1899-12-31 11:00:00	Nie	Nie	Całkiem niezła	Nigdy/ rzadziej niż raz na tydzień	1-3 razy w ciągu tygodnia	Nigdy/ rzadziej niż raz na tydzień	1-3 razy w ciągu tygodnia	1-3 razy w ciągu tygodnia	4-6 razy w ciągu tygodnia	1 raz na dzień	2 razy na dzień	3 razy w ciągu dnia	1-3 razy w ciągu tygodnia
sp33b15	Mężczyzna	34	2020-02-10 10:08:24	DC-360	2	9	136	32.7	0.5	17.7	20.1	6.6	24.7	26.1	19.1	616.041	5.20622	2020-02-05 12:32:24	sp37a20	Mężczyzna	2006-04-08	Nie	Około 2-3 godz. na dzień	Około 2-3 godz. na dzień	Około 2-3 godz. na dzień	Około 3-6 godz. na dzień	21 - 50 razy w ciągu dnia	1 dzień	1899-12-31 07:00:00	1899-12-31 00:30:00	1899-12-31	1899-12-31 06:40:00	1899-12-31 10:00:00	1899-12-31	1899-12-31 01:00:00	1899-12-31 11:00:00	Tak	Nie	Całkiem niezła	1-3 razy w ciągu tygodnia	1-3 razy w ciągu tygodnia	1-3 razy w ciągu tygodnia	4-6 razy w ciągu tygodnia	4-6 razy w ciągu tygodnia	4-6 razy w ciągu tygodnia	4-6 razy w ciągu tygodnia	1 raz na dzień	2 razy na dzień	Nigdy/ rzadziej niż raz na tydzień
sp33b16	Mężczyzna	38	2020-02-10 10:19:09	DC-360	2	9	137	27.3	0.5	14.5	13	3.5	22.5	23.8	17.4	660.267	4.53448	2020-02-05 12:26:45	sp37a21	Mężczyzna	2006-10-13	Nie	30 min. do 2 godz. na dzień	30 min. do 2 godz. na dzień	30 min. do 2 godz. na dzień	30 min. do 2 godz. na dzień	11 - 20 razy w ciągu dnia	3 dni	1899-12-31 08:30:00	1899-12-31 08:30:00	1899-12-31 22:00:00	1899-12-31 06:15:00	1899-12-31 07:00:00	1899-12-31	1899-12-31 22:00:00	1899-12-31 07:30:00	Nie	Tak, Nie	Całkiem niezła	Nigdy/ rzadziej niż raz na tydzień	1-3 razy w ciągu tygodnia	Nigdy/ rzadziej niż raz na tydzień	1-3 razy w ciągu tygodnia	4-6 razy w ciągu tygodnia	4-6 razy w ciągu tygodnia	1-3 razy w ciągu tygodnia	4 lub więcej razy w ciągu dnia	Nigdy/ rzadziej niż raz na tydzień	Nigdy/ rzadziej niż raz na tydzień
sp33b17	Mężczyzna	35	2020-02-10 10:10:52	DC-360	2	9	155	59.4	0.5	24.7	34.1	20.3	37.1	39.1	28.6	547.693	5.46909	2020-02-05 12:23:48	sp37a22	Mężczyzna	2006-12-31	Nie	Wcale, 30 min. do 2 godz. na dzień, Około 2-3 godz. na dzień, Około 3-6 godz. na dzień, Więcej niż 6 godz. na dzień	Wcale, 30 min. do 2 godz. na dzień, Około 2-3 godz. na dzień, Około 3-6 godz. na dzień, Więcej niż 6 godz. na dzień	Około 2-3 godz. na dzień	Około 3-6 godz. na dzień	6 - 10 razy w ciągu dnia	7 dni	1899-12-31 08:45:33	1900-01-01 10:42:25	1899-12-31 03:44:00	1899-12-31 11:22:00	1899-12-31 03:56:03	1899-12-31 03:05:06	1899-12-31 11:57:00	1899-12-31 03:11:00	Tak	Nie	Raczej zła	4 lub więcej razy w ciągu dnia	4 lub więcej razy w ciągu dnia	4 lub więcej razy w ciągu dnia	4 lub więcej razy w ciągu dnia	4 lub więcej razy w ciągu dnia	4 lub więcej razy w ciągu dnia	4 lub więcej razy w ciągu dnia	1-3 razy w ciągu tygodnia	4-6 razy w ciągu tygodnia	1 raz na dzień
sp33b18	Mężczyzna	48	2020-02-10 10:16:19	DC-430	2	9	136	27.6	0.5	14.9	15.1	4.2	22.1	23.4	17.1	688.636	4.51421	2020-02-05 12:24:53	sp37a23	Mężczyzna	2006-12-29	Nie	30 min. do 2 godz. na dzień	30 min. do 2 godz. na dzień	Około 2-3 godz. na dzień	Około 3-6 godz. na dzień, Więcej niż 6 godz. na dzień	21 - 50 razy w ciągu dnia	0 dni	1899-12-31 08:12:45	1899-12-31 02:10:23	1899-12-31 23:59:00	1899-12-31 07:15:00	1899-12-31 11:20:54	1899-12-31	1899-12-31 01:00:00	1899-12-31 11:00:00	Tak	Nie	Całkiem niezła	1-3 razy w ciągu tygodnia	2 razy na dzień	1-3 razy w ciągu tygodnia	Nigdy/ rzadziej niż raz na tydzień, 1-3 razy w ciągu tygodnia	4-6 razy w ciągu tygodnia	4-6 razy w ciągu tygodnia	Nigdy/ rzadziej niż raz na tydzień	Nigdy/ rzadziej niż raz na tydzień, 4 lub więcej razy w ciągu dnia	1-3 razy w ciągu tygodnia	4-6 razy w ciągu tygodnia
sp33b19	Mężczyzna	23	2020-02-10 10:17:15	DC-430	2	9	133	35.2	0.5	19.9	23.9	8.4	25.3	26.8	19.6	574.555	5.61335	2020-02-05 12:20:33	sp37a25	Kobieta	2006-11-26	Nie	30 min. do 2 godz. na dzień	Około 2-3 godz. na dzień	Wcale	Wcale	21 - 50 razy w ciągu dnia	4 dni	1899-12-31 07:20:00	1899-12-31	1899-12-31 22:30:00	1899-12-31 05:00:00	1899-12-31 11:00:00	1899-12-31	1899-12-31 23:00:00	1899-12-31 11:00:00	Nie	Tak	Raczej zła	Nigdy/ rzadziej niż raz na tydzień	1-3 razy w ciągu tygodnia	1-3 razy w ciągu tygodnia	1-3 razy w ciągu tygodnia	2 razy na dzień	2 razy na dzień	1-3 razy w ciągu tygodnia	2 razy na dzień	1-3 razy w ciągu tygodnia	1-3 razy w ciągu tygodnia
sp33b20	Mężczyzna	37	2020-02-10 10:16:27	DC-360	2	9	123	23.5	0.5	15.5	13.3	3.1	19.2	20.4	14.9	591.702	4.59477	2020-02-05 12:29:10	sp37a26	Kobieta	2006-04-20	Nie	30 min. do 2 godz. na dzień	Wcale	Wcale	30 min. do 2 godz. na dzień	Mniej niż 5 razy w ciągu dnia	0 dni	1899-12-31 08:00:00	1899-12-31	1899-12-31 23:00:00	1899-12-31 07:00:00	1899-12-31 11:00:00	1899-12-31	1899-12-31 01:00:00	1899-12-31 13:00:00	Tak	Nie	Bardzo dobra	Nigdy/ rzadziej niż raz na tydzień	1-3 razy w ciągu tygodnia	Nigdy/ rzadziej niż raz na tydzień	Nigdy/ rzadziej niż raz na tydzień	4-6 razy w ciągu tygodnia	4-6 razy w ciągu tygodnia	3 razy w ciągu dnia	4 lub więcej razy w ciągu dnia	4-6 razy w ciągu tygodnia	1-3 razy w ciągu tygodnia
sp33b21	Mężczyzna	24	2020-02-10 10:21:09	DC-430	2	9	132	34.1	0.5	19.6	21.8	7.4	25.2	26.7	19.5	552.226	5.79938	2020-02-05 12:42:06	sp37a27	Mężczyzna	2006-12-27	Tak	Około 3-6 godz. na dzień	Więcej niż 6 godz. na dzień	Około 3-6 godz. na dzień	Około 3-6 godz. na dzień	Mniej niż 5 razy w ciągu dnia	3 dni	1899-12-31 22:00:00	1899-12-31 22:00:00	1899-12-31 22:00:00	1899-12-31 07:00:00	1899-12-31 12:00:00	1899-12-31 12:00:00	1899-12-31 22:00:00	1899-12-31 08:00:00	Nie	Nie	Całkiem niezła	Nigdy/ rzadziej niż raz na tydzień	1-3 razy w ciągu tygodnia	1-3 razy w ciągu tygodnia	1-3 razy w ciągu tygodnia	1-3 razy w ciągu tygodnia	Nigdy/ rzadziej niż raz na tydzień	Nigdy/ rzadziej niż raz na tydzień	4 lub więcej razy w ciągu dnia	Nigdy/ rzadziej niż raz na tydzień	Nigdy/ rzadziej niż raz na tydzień
sp34a01	Kobieta	10	2020-02-10 08:32:12	DC-430	2	10	132	27.9	0.5	16	20.1	5.6	21.1	22.3	16.3	723.337	5.0761	2020-02-04 14:24:34	sp38a02	Kobieta	2005-08-19	Nie	Wcale	Około 2-3 godz. na dzień	Wcale	Wcale	6 - 10 razy w ciągu dnia	0 dni	1899-12-31 07:00:00	1899-12-31 01:00:00	1899-12-31 23:00:00	1899-12-31 07:00:00	1899-12-31 08:00:00	1899-12-31	1899-12-31 12:00:00	1899-12-31 09:30:00	Nie	Nie	Całkiem niezła	1 raz na dzień	1 raz na dzień	1-3 razy w ciągu tygodnia	1 raz na dzień	4-6 razy w ciągu tygodnia	2 razy na dzień	2 razy na dzień	4 lub więcej razy w ciągu dnia	3 razy w ciągu dnia	4-6 razy w ciągu tygodnia
sp34a04	Kobieta	12	2020-02-10 08:37:05	DC-430	2	10	128	27.7	0.5	16.9	20.1	5.6	20.9	22.1	16.2	641.528	5.0885	2020-02-04 14:32:16	sp38a03	Kobieta	2005-04-08	Nie	30 min. do 2 godz. na dzień	30 min. do 2 godz. na dzień	Mniej niż 30 min. w ciągu dnia	Mniej niż 30 min. w ciągu dnia	21 - 50 razy w ciągu dnia	2 dni	1899-12-31 06:30:00	1899-12-31	1899-12-31 12:50:00	1899-12-31 06:30:00	1899-12-31 10:50:00	1899-12-31 11:40:00	1899-12-31 11:00:00	1899-12-31 12:00:00	Tak	Nie	Bardzo zła	1-3 razy w ciągu tygodnia	1-3 razy w ciągu tygodnia	Nigdy/ rzadziej niż raz na tydzień	Nigdy/ rzadziej niż raz na tydzień	Nigdy/ rzadziej niż raz na tydzień	4-6 razy w ciągu tygodnia	1-3 razy w ciągu tygodnia	4 lub więcej razy w ciągu dnia	1-3 razy w ciągu tygodnia	Nigdy/ rzadziej niż raz na tydzień
sp34a05	Kobieta	11	2020-02-10 08:35:24	DC-430	2	10	145.5	30.1	0.5	14.2	11.9	3.6	25.1	26.5	19.4	674.966	4.99768	2020-02-04 14:25:58	sp38a04	Mężczyzna	2005-05-14	Nie	30 min. do 2 godz. na dzień	Około 2-3 godz. na dzień	Około 2-3 godz. na dzień	Około 2-3 godz. na dzień	6 - 10 razy w ciągu dnia	0 dni	1899-12-31 07:45:00	1899-12-31	1899-12-31 23:00:00	1899-12-31 06:45:00	1899-12-31 10:00:00	1899-12-31	1899-12-31 23:00:00	1899-12-31 09:00:00	Nie	Nie	Całkiem niezła	Nigdy/ rzadziej niż raz na tydzień	1 raz na dzień	Nigdy/ rzadziej niż raz na tydzień	4-6 razy w ciągu tygodnia	1 raz na dzień	3 razy w ciągu dnia	4 lub więcej razy w ciągu dnia	Nigdy/ rzadziej niż raz na tydzień	4-6 razy w ciągu tygodnia	1-3 razy w ciągu tygodnia
sp34a06	Mężczyzna	10	2020-02-10 08:41:47	DC-360	2	10	151	37.6	0.5	16.5	19	7.1	28.9	30.5	22.3	701.453	5.16929	2020-02-04 14:25:49	sp38a06	Mężczyzna	2005-05-15	Nie	Około 3-6 godz. na dzień	Więcej niż 6 godz. na dzień	30 min. do 2 godz. na dzień	30 min. do 2 godz. na dzień	21 - 50 razy w ciągu dnia	7 dni	1899-12-31	1899-12-31 00:07:30	1899-12-31 23:30:00	1899-12-31 07:05:00	1899-12-31 11:00:00	1899-12-31	1899-12-31 02:00:00	1899-12-31 10:00:00	Nie	Tak	Raczej zła	Nigdy/ rzadziej niż raz na tydzień	4-6 razy w ciągu tygodnia	Nigdy/ rzadziej niż raz na tydzień	Nigdy/ rzadziej niż raz na tydzień	1-3 razy w ciągu tygodnia	1-3 razy w ciągu tygodnia	1-3 razy w ciągu tygodnia	2 razy na dzień	1-3 razy w ciągu tygodnia	4-6 razy w ciągu tygodnia
sp34a07	Mężczyzna	9	2020-02-10 08:39:07	DC-360	2	9	137	34.5	0.5	18.4	19.1	6.6	26.4	27.9	20.4	556.116	5.23081	2020-02-04 14:30:54	sp38a07	Kobieta	2006-04-10	Nie	Wcale	30 min. do 2 godz. na dzień	30 min. do 2 godz. na dzień	30 min. do 2 godz. na dzień	Mniej niż 5 razy w ciągu dnia	0 dni	1899-12-31 08:45:15	1899-12-31 08:45:15	1899-12-31 23:00:00	1899-12-31 05:15:00	1899-12-31 08:10:10	1899-12-31 08:10:10	1899-12-31 23:00:00	1899-12-31 07:10:00	Nie	Nie	Całkiem niezła	Nigdy/ rzadziej niż raz na tydzień	1-3 razy w ciągu tygodnia	Nigdy/ rzadziej niż raz na tydzień	Nigdy/ rzadziej niż raz na tydzień	Nigdy/ rzadziej niż raz na tydzień	Nigdy/ rzadziej niż raz na tydzień	Nigdy/ rzadziej niż raz na tydzień	1-3 razy w ciągu tygodnia	Nigdy/ rzadziej niż raz na tydzień	Nigdy/ rzadziej niż raz na tydzień
sp34a08	Kobieta	13	2020-02-10 08:39:01	DC-430	2	10	135	29.7	0.5	16.3	19.5	5.8	22.6	23.9	17.5	677.122	5.41506	2020-02-04 14:26:49	sp38a08	Mężczyzna	2005-04-27	Nie	30 min. do 2 godz. na dzień, Około 2-3 godz. na dzień	Około 2-3 godz. na dzień	30 min. do 2 godz. na dzień	30 min. do 2 godz. na dzień	11 - 20 razy w ciągu dnia	2 dni	1899-12-31 07:45:12	1899-12-31	1899-12-31 21:30:00	1899-12-31 05:50:00	1899-12-31 09:01:43	1899-12-31	1899-12-31 23:02:00	1899-12-31 08:02:00	Nie	Nie	Całkiem niezła	1-3 razy w ciągu tygodnia	1-3 razy w ciągu tygodnia	1-3 razy w ciągu tygodnia	Nigdy/ rzadziej niż raz na tydzień	1-3 razy w ciągu tygodnia	Nigdy/ rzadziej niż raz na tydzień, 1-3 razy w ciągu tygodnia	Nigdy/ rzadziej niż raz na tydzień, 1-3 razy w ciągu tygodnia	Nigdy/ rzadziej niż raz na tydzień	1-3 razy w ciągu tygodnia	4 lub więcej razy w ciągu dnia
sp34a09	Mężczyzna	11	2020-02-10 08:44:37	DC-360	2	10	150	38.3	0.5	17	20.6	7.9	28.8	30.4	22.3	700.068	5.18776	2020-02-04 14:17:14	sp38a09	Mężczyzna	2005-11-06	Nie	30 min. do 2 godz. na dzień	30 min. do 2 godz. na dzień	30 min. do 2 godz. na dzień	30 min. do 2 godz. na dzień	21 - 50 razy w ciągu dnia	4 dni	1899-12-31 07:40:22	1899-12-31	1899-12-31 23:40:00	1899-12-31 06:30:00	1899-12-31 11:53:55	1899-12-31	1899-12-31 01:30:00	1899-12-31 11:00:00	Nie	Nie	Bardzo dobra	4 lub więcej razy w ciągu dnia	1-3 razy w ciągu tygodnia	1-3 razy w ciągu tygodnia	1-3 razy w ciągu tygodnia	1-3 razy w ciągu tygodnia	1-3 razy w ciągu tygodnia	1-3 razy w ciągu tygodnia	4 lub więcej razy w ciągu dnia	4-6 razy w ciągu tygodnia	Nigdy/ rzadziej niż raz na tydzień
sp34a12	Kobieta	14	2020-02-10 08:41:03	DC-430	2	10	139.5	41.3	0.5	21.2	29.4	12.1	27.7	29.2	21.4	582.388	6.0914	2020-02-04 14:21:02	sp38a10	Kobieta	2005-12-29	Nie	30 min. do 2 godz. na dzień	Około 2-3 godz. na dzień	Mniej niż 30 min. w ciągu dnia	30 min. do 2 godz. na dzień	6 - 10 razy w ciągu dnia	3 dni	1899-12-31 08:00:00	1899-12-31	1899-12-31 23:30:00	1899-12-31 06:45:00	1899-12-31 08:30:00	1899-12-31	1899-12-31 01:00:00	1899-12-31 08:15:00	Nie	Nie	Bardzo dobra	1-3 razy w ciągu tygodnia	3 razy w ciągu dnia	Nigdy/ rzadziej niż raz na tydzień	4-6 razy w ciągu tygodnia	1-3 razy w ciągu tygodnia	1 raz na dzień	1 raz na dzień	4 lub więcej razy w ciągu dnia	1 raz na dzień	Nigdy/ rzadziej niż raz na tydzień
sp34a13	Mężczyzna	7	2020-02-10 08:30:11	DC-360	2	11	140	40.5	0.5	20.7	22.8	9.2	29.6	31.3	22.9	570.465	5.64363	2020-02-04 14:27:36	sp38a11	Mężczyzna	2005-07-24	Nie	Około 2-3 godz. na dzień	Około 2-3 godz. na dzień	Mniej niż 30 min. w ciągu dnia	Mniej niż 30 min. w ciągu dnia	11 - 20 razy w ciągu dnia	5 dni	1899-12-31 07:00:00	1899-12-31	1899-12-31 23:30:00	1899-12-31 06:30:00	1899-12-31 08:00:01	1899-12-31 00:00:01	1899-12-31 01:00:00	1899-12-31 09:10:00	Tak	Tak	Całkiem niezła	1-3 razy w ciągu tygodnia	4-6 razy w ciągu tygodnia	1-3 razy w ciągu tygodnia	1-3 razy w ciągu tygodnia	1-3 razy w ciągu tygodnia	1-3 razy w ciągu tygodnia	1-3 razy w ciągu tygodnia	4 lub więcej razy w ciągu dnia	1-3 razy w ciągu tygodnia	4-6 razy w ciągu tygodnia
sp34a14	Kobieta	16	2020-02-10 08:44:57	DC-430	2	10	149.5	35.8	0.5	16	16.4	5.9	28.4	29.9	21.9	622.159	4.18469	2020-02-04 14:21:30	sp38a12	Mężczyzna	2005-07-29	Nie	30 min. do 2 godz. na dzień	30 min. do 2 godz. na dzień	30 min. do 2 godz. na dzień	30 min. do 2 godz. na dzień	6 - 10 razy w ciągu dnia	6 dni	1899-12-31 07:30:00	1899-12-31	1899-12-31 23:00:00	1899-12-31 07:00:00	1899-12-31 09:00:00	1899-12-31	1899-12-31	1899-12-31 09:00:00	Nie	Nie	Bardzo dobra	Nigdy/ rzadziej niż raz na tydzień	4-6 razy w ciągu tygodnia	Nigdy/ rzadziej niż raz na tydzień	Nigdy/ rzadziej niż raz na tydzień	4-6 razy w ciągu tygodnia	4-6 razy w ciągu tygodnia	4-6 razy w ciągu tygodnia	2 razy na dzień	3 razy w ciągu dnia	Nigdy/ rzadziej niż raz na tydzień
sp34a15	Mężczyzna	12	2020-02-10 08:47:11	DC-360	2	9	151	38.7	0.5	17	17	6.6	30.4	32.1	23.5	589.407	5.28596	2020-02-04 14:23:35	sp38a13	Kobieta	2005-01-28	Tak	Około 3-6 godz. na dzień	Około 3-6 godz. na dzień	30 min. do 2 godz. na dzień	Około 3-6 godz. na dzień	51 - 100 razy w ciągu dnia	7 dni	1899-12-31 07:20:00	1899-12-31	1899-12-31 23:20:00	1899-12-31 06:35:00	1899-12-31 08:30:00	1899-12-31	1899-12-31	1899-12-31 10:30:00	Tak	Tak	Raczej zła	1-3 razy w ciągu tygodnia	4-6 razy w ciągu tygodnia	1-3 razy w ciągu tygodnia	4-6 razy w ciągu tygodnia	4-6 razy w ciągu tygodnia	1 raz na dzień	1-3 razy w ciągu tygodnia	Nigdy/ rzadziej niż raz na tydzień, 2 razy na dzień, 3 razy w ciągu dnia	2 razy na dzień	1-3 razy w ciągu tygodnia
sp34a16	Kobieta	15	2020-02-10 08:42:29	DC-430	2	10	151.5	42.4	0.5	18.5	25.5	10.8	30	31.6	23.1	679.554	4.45626	2020-02-04 14:21:43	sp38a14	Kobieta	2020-07-09	Nie	Około 2-3 godz. na dzień	Około 3-6 godz. na dzień, Więcej niż 6 godz. na dzień	Wcale	Wcale	21 - 50 razy w ciągu dnia	2 dni	1899-12-31 09:00:00	1899-12-31 00:00:01	1899-12-31 22:30:00	1899-12-31 07:00:00	1899-12-31 10:00:00	1899-12-31	1899-12-31	1899-12-31 11:00:00	Tak	Nie	Całkiem niezła	4-6 razy w ciągu tygodnia	4-6 razy w ciągu tygodnia	Nigdy/ rzadziej niż raz na tydzień	4-6 razy w ciągu tygodnia	4-6 razy w ciągu tygodnia	1 raz na dzień	1-3 razy w ciągu tygodnia	4 lub więcej razy w ciągu dnia	Nigdy/ rzadziej niż raz na tydzień	Nigdy/ rzadziej niż raz na tydzień
sp34a17	Mężczyzna	8	2020-02-10 08:34:19	DC-360	2	10	138	32	0.5	16.8	15.2	4.9	25.6	27.1	19.8	589.415	5.18827	2020-02-04 14:32:55	sp38a15	Mężczyzna	2005-06-04	Tak	Około 2-3 godz. na dzień	Około 3-6 godz. na dzień	30 min. do 2 godz. na dzień	Mniej niż 30 min. w ciągu dnia	6 - 10 razy w ciągu dnia	6 dni	1899-12-31 20:35:00	1899-12-31 20:35:00	1899-12-31 19:30:00	1899-12-31 11:00:00	1899-12-31 21:45:00	1899-12-31 22:30:00	1899-12-31 21:34:00	1899-12-31 11:30:00	Nie	Nie	Całkiem niezła	1-3 razy w ciągu tygodnia	Nigdy/ rzadziej niż raz na tydzień	1-3 razy w ciągu tygodnia	Nigdy/ rzadziej niż raz na tydzień	Nigdy/ rzadziej niż raz na tydzień	1-3 razy w ciągu tygodnia	1-3 razy w ciągu tygodnia	1-3 razy w ciągu tygodnia	4-6 razy w ciągu tygodnia	1-3 razy w ciągu tygodnia
sp35a01	Kobieta	60	2020-02-10 10:52:49	DC-430	2	10	158	56.5	0.5	22.6	31.2	17.6	36.9	38.9	28.5	528.172	4.95283	2020-02-04 14:15:30	sp38a16	Kobieta	2005-07-18	Tak	30 min. do 2 godz. na dzień	Około 2-3 godz. na dzień	Wcale	Mniej niż 30 min. w ciągu dnia	21 - 50 razy w ciągu dnia	7 dni	1899-12-31 07:50:00	1899-12-31	1899-12-31 22:30:00	1899-12-31 06:50:00	1899-12-31 09:00:00	1899-12-31	1899-12-31 23:00:00	1899-12-31 10:00:00	Nie	Nie	Bardzo dobra	Nigdy/ rzadziej niż raz na tydzień	1-3 razy w ciągu tygodnia	Nigdy/ rzadziej niż raz na tydzień	4-6 razy w ciągu tygodnia	4 lub więcej razy w ciągu dnia	2 razy na dzień	1 raz na dzień	4 lub więcej razy w ciągu dnia	1 raz na dzień	Nigdy/ rzadziej niż raz na tydzień
sp35a02	Mężczyzna	64	2020-02-10 10:59:54	DC-430	2	10	146	37.6	0.5	17.6	17.7	6.7	29.2	30.9	22.6	596.245	5.39888	2020-02-04 14:19:23	sp38a17	Mężczyzna	2005-01-03	Tak	Około 2-3 godz. na dzień	Około 3-6 godz. na dzień	Około 2-3 godz. na dzień	Około 2-3 godz. na dzień	21 - 50 razy w ciągu dnia	5 dni	1899-12-31 07:00:00	1899-12-31	1899-12-31 23:30:00	1899-12-31 07:30:00	1899-12-31 10:00:00	1899-12-31	1899-12-31 01:00:00	1899-12-31 10:30:00	Tak	Nie	Całkiem niezła	Nigdy/ rzadziej niż raz na tydzień	1-3 razy w ciągu tygodnia	Nigdy/ rzadziej niż raz na tydzień	Nigdy/ rzadziej niż raz na tydzień	1-3 razy w ciągu tygodnia	Nigdy/ rzadziej niż raz na tydzień	1-3 razy w ciągu tygodnia	1-3 razy w ciągu tygodnia	1-3 razy w ciągu tygodnia	1-3 razy w ciągu tygodnia
sp35a03	Mężczyzna	49	2020-02-10 11:04:29	DC-360	2	10	164	81.2	0.5	30.2	43.9	35.6	43.3	45.6	33.4	527.328	5.38625	2020-02-04 14:20:39	sp38a18	Kobieta	2006-10-17	Tak	Około 2-3 godz. na dzień	30 min. do 2 godz. na dzień	Mniej niż 30 min. w ciągu dnia	Mniej niż 30 min. w ciągu dnia	21 - 50 razy w ciągu dnia	2 dni	1899-12-31 08:30:00	1899-12-31	1899-12-31 22:00:00	1899-12-31 06:30:00	1899-12-31 09:30:00	1899-12-31	1899-12-31 23:00:00	1899-12-31 08:30:00	Tak	Nie	Całkiem niezła	Nigdy/ rzadziej niż raz na tydzień	4-6 razy w ciągu tygodnia	Nigdy/ rzadziej niż raz na tydzień	1-3 razy w ciągu tygodnia	1-3 razy w ciągu tygodnia	1-3 razy w ciągu tygodnia	1-3 razy w ciągu tygodnia	Nigdy/ rzadziej niż raz na tydzień	1 raz na dzień	1 raz na dzień
sp35a04	Mężczyzna	47	2020-02-10 10:58:33	DC-360	2	10	137	29.1	0.5	15.5	12.5	3.6	24.1	25.5	18.7	609.523	5.51698	2020-02-04 14:17:07	sp38a19	Mężczyzna	2005-04-05	Nie	Około 2-3 godz. na dzień	Około 2-3 godz. na dzień	30 min. do 2 godz. na dzień	30 min. do 2 godz. na dzień	21 - 50 razy w ciągu dnia	4 dni	1899-12-31 08:30:00	1899-12-31	1899-12-31 21:30:00	1899-12-31 06:30:00	1899-12-31 10:00:00	1899-12-31	1899-12-31 23:30:00	1899-12-31 09:00:00	Nie	Nie	Całkiem niezła	Nigdy/ rzadziej niż raz na tydzień	Nigdy/ rzadziej niż raz na tydzień	Nigdy/ rzadziej niż raz na tydzień	Nigdy/ rzadziej niż raz na tydzień	Nigdy/ rzadziej niż raz na tydzień	4-6 razy w ciągu tygodnia	4-6 razy w ciągu tygodnia	1-3 razy w ciągu tygodnia	1 raz na dzień	2 razy na dzień
sp35a05	Kobieta	58	2020-02-10 10:50:05	DC-430	2	11	154	33.8	0.5	14.3	11.3	3.8	28.4	30	22	676.64	4.45001	2020-02-07 09:10:09	sp38b01	Mężczyzna	2005-02-18	Tak	Więcej niż 6 godz. na dzień	Więcej niż 6 godz. na dzień	Mniej niż 30 min. w ciągu dnia	30 min. do 2 godz. na dzień	21 - 50 razy w ciągu dnia	5 dni	1899-12-31 01:00:06	1899-12-31 14:00:15	1899-12-31 20:01:00	1899-12-31 07:40:00	1899-12-31 01:00:02	1899-12-31 03:00:04	1899-12-31 01:05:00	1899-12-31 06:07:00	Nie	Nie	Bardzo dobra	Nigdy/ rzadziej niż raz na tydzień	4 lub więcej razy w ciągu dnia	4 lub więcej razy w ciągu dnia	4 lub więcej razy w ciągu dnia	4 lub więcej razy w ciągu dnia	4 lub więcej razy w ciągu dnia	4 lub więcej razy w ciągu dnia	4 lub więcej razy w ciągu dnia	4 lub więcej razy w ciągu dnia	4 lub więcej razy w ciągu dnia
sp35a06	Kobieta	32	2020-02-10 10:53:05	DC-430	2	10	134	28.1	0.5	15.6	12.3	3.5	23.3	24.6	18	565.151	4.63819	2020-02-07 09:22:30	sp38b02	Kobieta	2005-07-25	Nie	30 min. do 2 godz. na dzień	Około 3-6 godz. na dzień	Wcale	Wcale	51 - 100 razy w ciągu dnia	4 dni	1899-12-31 08:30:00	1899-12-31	1899-12-31 22:00:00	1899-12-31 06:30:00	1899-12-31 11:00:00	1899-12-31	1899-12-31 02:00:00	1899-12-31 11:00:00	Nie	Tak	Całkiem niezła	1-3 razy w ciągu tygodnia	4-6 razy w ciągu tygodnia	1-3 razy w ciągu tygodnia	1-3 razy w ciągu tygodnia	4-6 razy w ciągu tygodnia	4-6 razy w ciągu tygodnia	1-3 razy w ciągu tygodnia	4-6 razy w ciągu tygodnia	1-3 razy w ciągu tygodnia	1-3 razy w ciągu tygodnia
sp35a07	Mężczyzna	68	2020-02-10 11:06:49	DC-430	2	10	147	37.5	0.5	17.4	12.3	4.6	31.1	32.9	24.1	493.988	4.73764	2020-02-07 09:18:10	sp38b03	Kobieta	2005-03-26	Tak	Około 2-3 godz. na dzień	Około 2-3 godz. na dzień, Około 3-6 godz. na dzień	Wcale	Wcale	51 - 100 razy w ciągu dnia	5 dni	1899-12-31 06:55:00	1899-12-31	1899-12-31 23:00:00	1899-12-31 05:50:00	1899-12-31 09:00:00	1899-12-31	1899-12-31 01:30:00	1899-12-31 09:20:00	Tak	Tak	Raczej zła	1-3 razy w ciągu tygodnia	1-3 razy w ciągu tygodnia	Nigdy/ rzadziej niż raz na tydzień	1 raz na dzień	4-6 razy w ciągu tygodnia	1-3 razy w ciągu tygodnia	1-3 razy w ciągu tygodnia	4 lub więcej razy w ciągu dnia	1 raz na dzień	1-3 razy w ciągu tygodnia
sp35a08	Kobieta	46	2020-02-10 10:55:01	DC-360	2	10	154	44.3	0.5	18.7	20.9	9.3	33.2	35	25.6	520.807	5.2771	2020-02-07 09:20:24	sp38b04	Mężczyzna	2005-12-22	Tak	30 min. do 2 godz. na dzień	Około 2-3 godz. na dzień	30 min. do 2 godz. na dzień	Mniej niż 30 min. w ciągu dnia	11 - 20 razy w ciągu dnia	4 dni	1899-12-31 06:35:00	1899-12-31 06:40:00	1899-12-31 12:00:00	1899-12-31 06:20:00	1899-12-31 08:25:00	1899-12-31 09:05:00	1899-12-31 01:00:00	1899-12-31 10:00:00	Nie	Nie	Całkiem niezła	Nigdy/ rzadziej niż raz na tydzień	4-6 razy w ciągu tygodnia	Nigdy/ rzadziej niż raz na tydzień	4-6 razy w ciągu tygodnia	2 razy na dzień	1-3 razy w ciągu tygodnia	Nigdy/ rzadziej niż raz na tydzień	4 lub więcej razy w ciągu dnia	1-3 razy w ciągu tygodnia	Nigdy/ rzadziej niż raz na tydzień
sp35a09	Mężczyzna	65	2020-02-10 11:01:41	DC-430	2	10	152	43.5	0.5	18.8	22.8	9.9	31.8	33.6	24.6	633.406	4.32794	2020-02-07 09:25:57	sp38b05	Kobieta	2005-09-02	Tak	Wcale	30 min. do 2 godz. na dzień	Wcale	Wcale	51 - 100 razy w ciągu dnia	4 dni	1899-12-31 07:00:00	1899-12-31 00:45:00	1899-12-31 23:30:00	1899-12-31 07:30:00	1899-12-31 09:30:00	1899-12-31 01:30:00	1899-12-31 00:30:00	1899-12-31 10:30:00	Tak	Nie	Całkiem niezła	1-3 razy w ciągu tygodnia	1-3 razy w ciągu tygodnia	Nigdy/ rzadziej niż raz na tydzień	1-3 razy w ciągu tygodnia	1-3 razy w ciągu tygodnia	2 razy na dzień	Nigdy/ rzadziej niż raz na tydzień	2 razy na dzień	1-3 razy w ciągu tygodnia	1-3 razy w ciągu tygodnia
sp35a10	Mężczyzna	66	2020-02-10 11:03:03	DC-430	2	10	146	47	0.5	22	25.9	12.2	33	34.8	25.5	543.835	4.95788	2020-02-07 09:22:29	sp38b06	Kobieta	2005-02-14	Tak	Około 2-3 godz. na dzień	Około 3-6 godz. na dzień	Wcale	Mniej niż 30 min. w ciągu dnia	51 - 100 razy w ciągu dnia	1 dzień	1899-12-31 05:00:00	1899-12-31	1899-12-31 03:00:00	1899-12-31 07:00:00	1899-12-31 04:00:00	1899-12-31 12:00:00	1899-12-31 02:00:00	1899-12-31 12:00:00	Tak	Tak	Bardzo zła	1-3 razy w ciągu tygodnia	1-3 razy w ciągu tygodnia	1-3 razy w ciągu tygodnia	1-3 razy w ciągu tygodnia	1-3 razy w ciągu tygodnia	1-3 razy w ciągu tygodnia	1-3 razy w ciągu tygodnia	1-3 razy w ciągu tygodnia	1 raz na dzień	1-3 razy w ciągu tygodnia
sp35a11	Mężczyzna	67	2020-02-10 11:04:35	DC-430	2	11	161	52.5	0.5	20.3	20.9	11	39.3	41.5	30.4	556.157	6.20367	2020-02-07 09:18:12	sp38b07	Kobieta	2006-02-26	Tak	30 min. do 2 godz. na dzień	Około 2-3 godz. na dzień, Około 3-6 godz. na dzień	Wcale	Wcale	51 - 100 razy w ciągu dnia	6 dni	1899-12-31 08:00:00	1899-12-31	1899-12-31 23:00:00	1899-12-31 07:00:00	1899-12-31 10:00:00	1899-12-31	1899-12-31 01:00:00	1899-12-31 10:30:00	Tak	Tak	Raczej zła	1-3 razy w ciągu tygodnia	Nigdy/ rzadziej niż raz na tydzień	Nigdy/ rzadziej niż raz na tydzień	4-6 razy w ciągu tygodnia	4-6 razy w ciągu tygodnia	4-6 razy w ciągu tygodnia	1-3 razy w ciągu tygodnia	4 lub więcej razy w ciągu dnia	1 raz na dzień	Nigdy/ rzadziej niż raz na tydzień
sp35a12	Mężczyzna	35	2020-02-10 11:04:01	DC-430	2	10	140	43.9	0.5	22.4	27.8	12.2	30	31.7	23.2	559.702	5.08414	2020-02-07 09:27:44	sp38b08	Mężczyzna	2005-12-12	Nie	Około 2-3 godz. na dzień	Około 2-3 godz. na dzień	Około 2-3 godz. na dzień	Około 3-6 godz. na dzień	11 - 20 razy w ciągu dnia	2 dni	1899-12-31 08:00:00	1899-12-31	1899-12-31 23:00:00	1899-12-31 07:00:00	1899-12-31 10:00:00	1899-12-31	1899-12-31 23:50:00	1899-12-31 10:20:00	Nie	Nie	Bardzo dobra	Nigdy/ rzadziej niż raz na tydzień	1-3 razy w ciągu tygodnia	1-3 razy w ciągu tygodnia	1-3 razy w ciągu tygodnia	Nigdy/ rzadziej niż raz na tydzień	1-3 razy w ciągu tygodnia	Nigdy/ rzadziej niż raz na tydzień	4-6 razy w ciągu tygodnia	1-3 razy w ciągu tygodnia	Nigdy/ rzadziej niż raz na tydzień
sp35a13	Kobieta	61	2020-02-10 10:54:21	DC-430	2	10	154	41.4	0.5	17.5	23.8	9.9	29.9	31.5	23.1	713.112	4.7136	2020-02-05 11:18:23	sp38b10	Mężczyzna	2005-05-28	Tak	30 min. do 2 godz. na dzień	30 min. do 2 godz. na dzień	Około 2-3 godz. na dzień	Około 3-6 godz. na dzień	11 - 20 razy w ciągu dnia	3 dni	1899-12-31 08:00:00	1899-12-31	1899-12-31 22:30:00	1899-12-31 06:30:00	1899-12-31 06:00:00	1899-12-31	1899-12-31 02:00:00	1899-12-31 08:00:00	Nie	Nie	Całkiem niezła	Nigdy/ rzadziej niż raz na tydzień	4-6 razy w ciągu tygodnia	Nigdy/ rzadziej niż raz na tydzień	Nigdy/ rzadziej niż raz na tydzień	Nigdy/ rzadziej niż raz na tydzień	4-6 razy w ciągu tygodnia	1 raz na dzień	4 lub więcej razy w ciągu dnia	2 razy na dzień	1-3 razy w ciągu tygodnia
sp35a14	Kobieta	45	2020-02-10 10:51:54	DC-360	2	10	143	51.2	0.5	25	36	18.4	31.1	32.8	24	553.066	5.93634	2020-02-05 11:22:01	sp38b11	Kobieta	2005-11-01	Nie	30 min. do 2 godz. na dzień	Około 2-3 godz. na dzień	Mniej niż 30 min. w ciągu dnia	Mniej niż 30 min. w ciągu dnia	21 - 50 razy w ciągu dnia	1 dzień	1899-12-31 07:30:00	1899-12-31	1899-12-31 22:50:00	1899-12-31 06:20:00	1899-12-31 09:00:00	1899-12-31	1899-12-31 00:30:00	1899-12-31 09:30:00	Nie	Tak	Raczej zła	Nigdy/ rzadziej niż raz na tydzień	4-6 razy w ciągu tygodnia	1-3 razy w ciągu tygodnia	Nigdy/ rzadziej niż raz na tydzień	1-3 razy w ciągu tygodnia	1-3 razy w ciągu tygodnia	1-3 razy w ciągu tygodnia	1-3 razy w ciągu tygodnia	3 razy w ciągu dnia	1-3 razy w ciągu tygodnia
sp35a15	Kobieta	31	2020-02-10 10:50:18	DC-430	2	10	155	49.2	0.5	20.5	27.1	13.3	34.1	35.9	26.3	556.87	4.82089	2020-02-07 09:17:33	sp38b13	Mężczyzna	2020-10-01	Tak	30 min. do 2 godz. na dzień	Około 2-3 godz. na dzień	30 min. do 2 godz. na dzień	Około 2-3 godz. na dzień	11 - 20 razy w ciągu dnia	6 dni	1899-12-31 08:00:00	1899-12-31 08:00:00	1899-12-31 22:00:00	1899-12-31 06:00:00	1899-12-31 08:00:00	1899-12-31 08:00:00	1899-12-31 23:00:00	1899-12-31 08:00:00	Nie	Nie	Całkiem niezła	1-3 razy w ciągu tygodnia	1-3 razy w ciągu tygodnia	1-3 razy w ciągu tygodnia	1-3 razy w ciągu tygodnia	1-3 razy w ciągu tygodnia	1-3 razy w ciągu tygodnia	1-3 razy w ciągu tygodnia	4 lub więcej razy w ciągu dnia	1 raz na dzień	Nigdy/ rzadziej niż raz na tydzień
sp35a18	Mężczyzna	34	2020-02-10 11:01:32	DC-430	2	11	165	54.2	0.5	19.9	20.8	11.3	40.7	42.9	31.4	569.45	5.73462	2020-02-07 09:28:20	sp38b15	Kobieta	2005-02-02	Nie	Wcale	Około 3-6 godz. na dzień	Wcale	Wcale	51 - 100 razy w ciągu dnia	4 dni	1899-12-31 06:00:00	1899-12-31 00:30:00	1899-12-31 00:30:00	1899-12-31 06:30:00	1899-12-31 09:00:00	1899-12-31	1899-12-31 01:00:00	1899-12-31 08:00:00	Nie	Tak	Całkiem niezła	1-3 razy w ciągu tygodnia	4-6 razy w ciągu tygodnia	Nigdy/ rzadziej niż raz na tydzień	4-6 razy w ciągu tygodnia	4-6 razy w ciągu tygodnia	1-3 razy w ciągu tygodnia	Nigdy/ rzadziej niż raz na tydzień	4 lub więcej razy w ciągu dnia	1-3 razy w ciągu tygodnia	Nigdy/ rzadziej niż raz na tydzień
sp35a19	Kobieta	59	2020-02-10 10:51:40	DC-430	2	11	142	28	0.5	13.9	10.4	2.9	23.8	25.1	18.4	690.373	5.31916	2020-02-05 11:19:09	sp38b16	Kobieta	2005-02-10	Nie	30 min. do 2 godz. na dzień	Około 2-3 godz. na dzień	Mniej niż 30 min. w ciągu dnia	Około 2-3 godz. na dzień	51 - 100 razy w ciągu dnia	5 dni	1899-12-31 07:00:00	1899-12-31 02:00:00	1899-12-31 23:00:00	1899-12-31 07:00:00	1899-12-31 09:00:00	1899-12-31 02:00:00	1899-12-31 01:00:00	1899-12-31 09:00:00	Tak	Nie	Całkiem niezła	Nigdy/ rzadziej niż raz na tydzień	4 lub więcej razy w ciągu dnia	Nigdy/ rzadziej niż raz na tydzień	3 razy w ciągu dnia	4 lub więcej razy w ciągu dnia	2 razy na dzień	3 razy w ciągu dnia	4 lub więcej razy w ciągu dnia	1 raz na dzień	1-3 razy w ciągu tygodnia
sp35a20	Mężczyzna	33	2020-02-10 10:58:59	DC-430	2	10	146	39.8	0.5	18.7	22.6	9	29.1	30.8	22.5	638.505	5.74363	2020-02-05 11:19:55	sp38b18	Mężczyzna	2005-08-15	Nie	30 min. do 2 godz. na dzień	Około 3-6 godz. na dzień	Wcale	Wcale	Nie mam dostępu do smatrtfona	4 dni	1899-12-31 07:00:00	1899-12-31 01:00:00	1899-12-31 00:30:00	1899-12-31 07:00:00	1899-12-31 10:00:00	1899-12-31	1899-12-31	1899-12-31 11:00:00	Tak	Tak	Raczej zła	Nigdy/ rzadziej niż raz na tydzień	1 raz na dzień	Nigdy/ rzadziej niż raz na tydzień	4-6 razy w ciągu tygodnia	1 raz na dzień	1-3 razy w ciągu tygodnia	4-6 razy w ciągu tygodnia	1 raz na dzień	1-3 razy w ciągu tygodnia	1-3 razy w ciągu tygodnia
sp35a21	Mężczyzna	62	2020-02-10 10:56:18	DC-430	2	10	143	42.8	0.5	20.9	21.7	9.3	31.7	33.5	24.5	519.003	4.90758	2020-02-05 11:20:42	sp38b19	Mężczyzna	2005-05-22	Nie	30 min. do 2 godz. na dzień	Około 2-3 godz. na dzień	Wcale	30 min. do 2 godz. na dzień	Mniej niż 5 razy w ciągu dnia	6 dni	1899-12-31 09:00:00	1899-12-31	1899-12-31 22:00:00	1899-12-31 07:00:00	1899-12-31 10:00:00	1899-12-31 00:10:00	1899-12-31	1899-12-31 10:15:00	Nie	Nie	Bardzo dobra	1-3 razy w ciągu tygodnia	4-6 razy w ciągu tygodnia	Nigdy/ rzadziej niż raz na tydzień	4-6 razy w ciągu tygodnia	4-6 razy w ciągu tygodnia	4-6 razy w ciągu tygodnia	4-6 razy w ciągu tygodnia	3 razy w ciągu dnia	4-6 razy w ciągu tygodnia	Nigdy/ rzadziej niż raz na tydzień
sp35a23	Mężczyzna	48	2020-02-10 11:01:37	DC-360	2	11	130	29.6	0.5	17.5	14.6	4.3	23.9	25.3	18.5	567.623	5.91549	2020-02-07 09:17:35	sp38b20	Mężczyzna	2006-03-12	Nie	30 min. do 2 godz. na dzień	30 min. do 2 godz. na dzień	Wcale	30 min. do 2 godz. na dzień	6 - 10 razy w ciągu dnia	2 dni	1899-12-31 09:00:00	1899-12-31	1899-12-31 22:00:00	1899-12-31 09:00:00	1899-12-31 10:00:00	1899-12-31	1899-12-31 23:00:00	1899-12-31 10:00:00	Tak	Nie	Całkiem niezła	1-3 razy w ciągu tygodnia	1-3 razy w ciągu tygodnia	1-3 razy w ciągu tygodnia	1-3 razy w ciągu tygodnia	4-6 razy w ciągu tygodnia	4-6 razy w ciągu tygodnia	1 raz na dzień	4 lub więcej razy w ciągu dnia	3 razy w ciągu dnia	4-6 razy w ciągu tygodnia
sp35a24	Mężczyzna	63	2020-02-10 10:57:40	DC-430	2	10	148	43.4	0.5	19.8	25.2	10.9	30.8	32.5	23.8	627.126	4.71964	2020-02-05 11:20:40	sp38b21	Mężczyzna	2005-02-15	Tak	30 min. do 2 godz. na dzień	Około 3-6 godz. na dzień	Około 2-3 godz. na dzień	Około 3-6 godz. na dzień	11 - 20 razy w ciągu dnia	5 dni	1899-12-31 07:15:00	1899-12-31 00:25:00	1899-12-31 23:00:00	1899-12-31 06:15:00	1899-12-31 10:00:00	1899-12-31	1899-12-31 23:20:00	1899-12-31 09:30:00	Tak	Nie	Całkiem niezła	Nigdy/ rzadziej niż raz na tydzień	1-3 razy w ciągu tygodnia	Nigdy/ rzadziej niż raz na tydzień	1-3 razy w ciągu tygodnia	1-3 razy w ciągu tygodnia	1 raz na dzień	1 raz na dzień	2 razy na dzień	3 razy w ciągu dnia	1-3 razy w ciągu tygodnia
sp35b01	Kobieta	82	2020-02-10 11:39:46	DC-430	2	11	166	63	0.5	22.9	30.4	19.2	41.6	43.8	32.1	511.333	5.9269	2020-02-05 11:23:58	sp38b22	Mężczyzna	2005-07-26	Nie	30 min. do 2 godz. na dzień	30 min. do 2 godz. na dzień	30 min. do 2 godz. na dzień	30 min. do 2 godz. na dzień, Około 2-3 godz. na dzień, Około 3-6 godz. na dzień	21 - 50 razy w ciągu dnia	3 dni	1899-12-31 06:30:00	1899-12-31	1899-12-31 23:59:00	1899-12-31 06:30:00	1899-12-31 09:00:00	1899-12-31	1899-12-31 23:59:00	1899-12-31 09:00:00	Tak	Tak, Nie	Całkiem niezła	Nigdy/ rzadziej niż raz na tydzień	4 lub więcej razy w ciągu dnia	Nigdy/ rzadziej niż raz na tydzień	1-3 razy w ciągu tygodnia	4 lub więcej razy w ciągu dnia	Nigdy/ rzadziej niż raz na tydzień	Nigdy/ rzadziej niż raz na tydzień	4 lub więcej razy w ciągu dnia	Nigdy/ rzadziej niż raz na tydzień	1-3 razy w ciągu tygodnia
sp35b02	Kobieta	77	2020-02-10 11:32:08	DC-430	2	11	151	48.4	0.5	21.2	29.1	14.1	32.5	34.3	25.1	605.984	4.63801	2020-02-07 09:17:53	sp38b23	Kobieta	2006-06-02	Tak	30 min. do 2 godz. na dzień	Około 2-3 godz. na dzień	Mniej niż 30 min. w ciągu dnia	30 min. do 2 godz. na dzień	11 - 20 razy w ciągu dnia	1 dzień	1899-12-31 08:30:12	1899-12-31	1899-12-31 23:00:00	1899-12-31 06:30:00	1899-12-31 10:34:53	1899-12-31	1899-12-31 00:06:00	1899-12-31 11:00:00	Nie	Nie	Całkiem niezła	1-3 razy w ciągu tygodnia	1-3 razy w ciągu tygodnia	Nigdy/ rzadziej niż raz na tydzień	1-3 razy w ciągu tygodnia	Nigdy/ rzadziej niż raz na tydzień	1-3 razy w ciągu tygodnia	1-3 razy w ciągu tygodnia	4 lub więcej razy w ciągu dnia	Nigdy/ rzadziej niż raz na tydzień	Nigdy/ rzadziej niż raz na tydzień
sp35b03	Mężczyzna	58	2020-02-10 11:38:18	DC-360	2	11	152	38.5	0.5	16.7	13.4	5.2	31.5	33.3	24.4	589.143	5.21996	2020-02-04 11:23:39	sp5b02	Kobieta	2009-05-27	Nie	30 min. do 2 godz. na dzień	Około 2-3 godz. na dzień	Mniej niż 30 min. w ciągu dnia	Wcale	11 - 20 razy w ciągu dnia	4 dni	1899-12-31 07:30:02	1899-12-31 02:30:00	1899-12-31 22:30:00	1899-12-31 06:26:00	1899-12-31 10:00:00	1899-12-31 02:40:00	1899-12-31 23:59:00	1899-12-31 10:30:00	Tak	Nie	Całkiem niezła	Nigdy/ rzadziej niż raz na tydzień	4-6 razy w ciągu tygodnia	Nigdy/ rzadziej niż raz na tydzień	1-3 razy w ciągu tygodnia	2 razy na dzień	4 lub więcej razy w ciągu dnia	4-6 razy w ciągu tygodnia	3 razy w ciągu dnia	2 razy na dzień	1-3 razy w ciągu tygodnia
sp35b04	Kobieta	43	2020-02-10 11:34:26	DC-430	2	11	152	44.1	0.5	19.1	26.5	11.7	30.7	32.4	23.7	699.236	4.26484	2020-02-13 12:35:33	sp82c09	Kobieta	2011-02-14	Nie	30 min. do 2 godz. na dzień	Wcale	Wcale	Mniej niż 30 min. w ciągu dnia	Nie mam dostępu do smatrtfona	3 dni	1899-12-31 10:05:00	1899-12-31	1899-12-31 20:40:00	1899-12-31 06:40:00	1899-12-31 10:30:00	1899-12-31	1899-12-31 21:00:00	1899-12-31 08:00:00	Nie	Nie	Bardzo dobra	Nigdy/ rzadziej niż raz na tydzień	1-3 razy w ciągu tygodnia	Nigdy/ rzadziej niż raz na tydzień	4-6 razy w ciągu tygodnia	1-3 razy w ciągu tygodnia	2 razy na dzień	Nigdy/ rzadziej niż raz na tydzień	4 lub więcej razy w ciągu dnia	1-3 razy w ciągu tygodnia	Nigdy/ rzadziej niż raz na tydzień
sp35b05	Kobieta	78	2020-02-10 11:33:42	DC-430	2	11	157	39.6	0.5	16.1	17.8	7	30.9	32.6	23.9	674.101	4.41565
sp35b06	Kobieta	41	2020-02-10 11:29:08	DC-430	2	11	143	42.6	0.5	20.8	29.9	12.7	28.4	29.9	21.9	691.001	4.97297
sp35b07	Kobieta	42	2020-02-10 11:31:58	DC-430	2	11	140	30.9	0.5	15.8	14.6	4.5	25	26.4	19.3	619.753	4.88725
sp35b10	Kobieta	80	2020-02-10 11:36:33	DC-430	2	11	150	43.8	0.5	19.5	25.6	11.2	30.9	32.6	23.9	623.783	5.51043
sp35b12	Mężczyzna	59	2020-02-10 11:40:21	DC-360	2	12	152	32	0.5	13.9	10.5	3.4	27	28.6	20.9	784.154	4.9748
sp35b13	Mężczyzna	83	2020-02-10 11:42:11	DC-430	2	11	151	39.5	0.5	17.3	20.1	7.9	29.9	31.6	23.1	697.711	4.56246
sp35b14	Mężczyzna	46	2020-02-10 11:42:52	DC-430	2	11	158	53.8	0.5	21.6	21.3	11.5	40.1	42.3	31	511.763	5.14578
sp35b17	Mężczyzna	55	2020-02-10 11:32:09	DC-360	2	11	152	35.9	0.5	15.5	14.9	5.3	28.9	30.6	22.4	707.956	4.86983
sp35b18	Kobieta	81	2020-02-10 11:38:13	DC-430	2	11	147	37.5	0.5	17.4	19.3	7.2	28.7	30.3	22.2	604.873	4.13353
sp35b19	Kobieta	44	2020-02-10 11:37:19	DC-430	2	11	162	68.3	0.5	26	36.6	25	41.1	43.3	31.7	543.522	5.52179
sp35b20	Mężczyzna	57	2020-02-10 11:36:28	DC-360	2	11	154	40.5	0.5	17.1	11.4	4.6	34	35.9	26.3	518.706	4.36736
sp35b21	Mężczyzna	56	2020-02-10 11:34:33	DC-360	2	11	137	40.9	0.5	21.8	24.2	9.9	29.3	31	22.7	548.375	5.66173
sp35b22	Mężczyzna	60	2020-02-10 11:42:24	DC-360	2	10	148	38.5	0.5	17.6	24.8	9.5	27.4	29	21.2	753.538	5.23091
sp35b24	Kobieta	45	2020-02-10 11:40:02	DC-430	2	11	159	64.6	0.5	25.6	35.5	22.9	39.6	41.7	30.5	515.62	5.0737
sp35b25	Kobieta	79	2020-02-10 11:35:01	DC-430	2	11	154	43.8	0.5	18.5	20.3	8.9	33.1	34.9	25.5	542.425	5.63912
sp36a01	Mężczyzna	90	2020-02-10 11:54:26	DC-430	2	13	173	67.2	0.5	22.5	22.4	15.1	49.5	52.1	38.1	539.539	5.66938
sp36a02	Kobieta	84	2020-02-10 11:44:14	DC-430	2	12	159	43.1	0.5	17	23.3	10	31.4	33.1	24.2	804.745	5.22601
sp36a03	Kobieta	48	2020-02-10 11:47:44	DC-430	2	12	155	32.3	0.5	13.4	9.5	3.1	27.7	29.2	21.4	730.818	4.36323
sp36a04	Mężczyzna	50	2020-02-10 11:55:29	DC-430	2	12	141	33.4	0.5	16.8	15.4	5.1	26.8	28.3	20.7	659.752	4.5206
sp36a05	Mężczyzna	89	2020-02-10 11:53:08	DC-430	2	13	161	45.6	0.5	17.6	13.3	6.1	37.4	39.5	28.9	595.059	4.53015
sp36a06	Mężczyzna	61	2020-02-10 11:45:19	DC-360	2	12	172	58.2	0.5	19.7	12.5	7.3	48.3	50.9	37.3	456.928	5.39991
sp36a07	Kobieta	86	2020-02-10 11:47:01	DC-430	2	12	147	31.1	0.5	14.4	12.5	3.9	25.8	27.2	19.9	712.995	4.4967
sp36a08	Mężczyzna	51	2020-02-10 11:58:35	DC-430	2	12	156	62.8	0.5	25.8	24.2	15.2	45.2	47.6	34.8	447.471	6.14506
sp36a09	Kobieta	49	2020-02-10 11:50:15	DC-430	2	12	164	45.8	0.5	17	20.9	9.6	34.3	36.2	26.5	710.754	4.8587
sp36a10	Mężczyzna	65	2020-02-10 11:54:23	DC-360	2	12	140	32.6	0.5	16.6	11	3.6	27.4	29	21.2	566.75	5.43698
sp36a11	Kobieta	47	2020-02-10 11:45:29	DC-430	2	12	158	49.5	0.5	19.8	22.6	11.2	36.3	38.3	28	521.966	4.8466
sp36a12	Mężczyzna	64	2020-02-10 11:52:15	DC-360	2	12	170	56.9	0.5	19.7	12.9	7.3	47.1	49.6	36.3	462.842	5.76602
sp36a13	Mężczyzna	92	2020-02-10 11:58:06	DC-430	2	12	167	73.4	0.5	26.3	27.7	20.3	50.4	53.1	38.9	476.889	6.19955
sp36a14	Mężczyzna	66	2020-02-10 11:56:25	DC-360	2	12	148	34.2	0.5	15.6	9.5	3.2	29.3	31	22.7	595.056	5.10028
sp36a15	Mężczyzna	91	2020-02-10 11:56:05	DC-430	2	12	173	81.9	0.5	27.4	29.7	24.3	54.7	57.6	42.2	473.81	6.13053
sp36a16	Kobieta	87	2020-02-10 11:49:00	DC-430	2	12	146	35.2	0.5	16.5	15.9	5.6	28.1	29.6	21.7	608.245	4.21448
sp36a17	Mężczyzna	63	2020-02-10 11:49:28	DC-360	2	12	152	46.3	0.5	20	16.6	7.7	36.6	38.6	28.3	514.363	5.37697
sp36a18	Kobieta	88	2020-02-10 11:50:37	DC-430	2	12	145	35.1	0.5	16.7	13.4	4.7	28.8	30.4	22.3	540.191	5.16178
sp36a19	Kobieta	85	2020-02-10 11:45:58	DC-430	2	11	147	33.6	0.5	15.5	15.3	5.1	27	28.5	20.9	656.384	5.18336
sp36a20	Mężczyzna	62	2020-02-10 11:47:10	DC-360	2	11	141	33.4	0.5	16.8	11.9	4	27.8	29.4	21.5	544.553	4.46568
sp36b01	Kobieta	55	2020-02-10 10:35:56	DC-430	2	12	158	45.5	0.5	18.2	23.7	10.8	32.9	34.7	25.4	700.611	5.13446
sp36b02	Mężczyzna	44	2020-02-10 10:43:26	DC-360	2	12	164	43.5	0.5	16.2	8.2	3.6	37.8	39.9	29.2	525.868	4.13297
sp36b03	Kobieta	56	2020-02-10 10:37:51	DC-430	2	11	156	41.7	0.5	17.1	20	8.3	31.7	33.4	24.4	644.146	4.56789
sp36b06	Kobieta	29	2020-02-10 10:37:58	DC-430	2	12	174	52.3	0.5	17.3	17.3	9	41.1	43.3	31.7	581.939	5.02774
sp36b07	Mężczyzna	30	2020-02-10 10:41:13	DC-430	2	12	147	38.4	0.5	17.8	13.3	5.1	31.5	33.3	24.4	555.7	5.10015
sp36b10	Mężczyzna	42	2020-02-10 10:37:11	DC-360	2	12	156	58.5	0.5	24	22.7	13.3	42.9	45.2	33.1	473.912	5.01163
sp36b13	Mężczyzna	43	2020-02-10 10:40:32	DC-360	2	12	157	45.5	0.5	18.5	14.9	6.8	36.7	38.7	28.3	553.175	4.84278
sp36b14	Kobieta	57	2020-02-10 10:40:01	DC-430	2	12	149	49.8	0.5	22.4	29.3	14.6	33.4	35.2	25.8	543.052	5.10273
sp36b15	Kobieta	28	2020-02-10 10:35:39	DC-430	2	12	155	61.6	0.5	25.6	34.5	21.3	38.2	40.3	29.5	490.443	5.35837
sp36c01	Kobieta	42	2020-02-10 10:01:17	DC-430	2	12	168	51.8	0.5	18.4	22.4	11.6	38.1	40.2	29.4	639.264	5.88093
sp36c03	Mężczyzna	31	2020-02-10 09:57:18	DC-360	2	11	162	44.1	0.5	16.8	11.2	4.9	37.2	39.2	28.7	529.889	4.83907
sp36c04	Kobieta	40	2020-02-10 09:57:03	DC-430	2	11	154	35.7	0.5	15.1	14.3	5.1	29	30.6	22.4	674.808	5.22902
sp36c06	Kobieta	44	2020-02-10 10:08:18	DC-430	2	12	157	62.2	0.5	25.2	31.7	19.7	40.3	42.5	31.1	380.921	4.77363
sp36c07	Kobieta	41	2020-02-10 09:59:14	DC-430	2	12	159	41.4	0.5	16.4	16.6	6.9	32.7	34.5	25.3	639.259	4.71079
sp36c08	Kobieta	43	2020-02-10 10:06:23	DC-430	2	12	164	48.3	0.5	18	21.9	10.6	35.8	37.7	27.6	659.508	5.19364
sp36c09	Mężczyzna	16	2020-02-10 09:55:59	DC-430	2	11	153	48.9	0.5	20.9	21.5	10.5	36.4	38.4	28.1	540.308	5.52277
sp36c10	Kobieta	33	2020-02-10 10:04:28	DC-360	2	11	157	50.1	0.5	20.3	25.6	12.8	35.4	37.3	27.3	547.944	5.41406
sp36c11	Kobieta	32	2020-02-10 10:01:42	DC-360	2	12	171	45.5	0.5	15.6	13.6	6.2	37.3	39.3	28.8	633.874	3.90787
sp36c12	Mężczyzna	17	2020-02-10 09:58:30	DC-430	2	11	156	58.6	0.5	24.1	29.9	17.5	39	41.1	30.1	549.784	5.97191
sp36c13	Kobieta	20	2020-02-10 10:06:41	DC-430	2	12	160	48.9	0.5	19.1	23.9	11.7	35.3	37.2	27.2	623.54	4.63621
sp36c14	Kobieta	19	2020-02-10 10:04:07	DC-430	2	12	148	36.8	0.5	16.8	18.6	6.8	28.4	30	22	658.17	4.65376
sp36c15	Kobieta	38	2020-02-10 09:53:44	DC-430	2	12	166	43.6	0.5	15.8	15.7	6.8	34.9	36.8	26.9	664.286	4.08316
sp36c16	Mężczyzna	15	2020-02-10 09:53:31	DC-430	2	12	163	53.2	0.5	20	17.8	9.5	41.4	43.7	32	536.523	4.45768
sp36c17	Kobieta	39	2020-02-10 09:55:18	DC-430	2	12	160	50.2	0.5	19.6	23.2	11.6	36.6	38.6	28.3	558.007	5.74942
sp36c18	Mężczyzna	18	2020-02-10 10:01:53	DC-430	2	12	157	45.5	0.5	18.5	16.1	7.3	36.2	38.2	28	576.789	4.99298
sp36c20	Mężczyzna	30	2020-02-10 09:54:44	DC-360	2	12	145	39.1	0.5	18.6	19.3	7.5	29.9	31.6	23.1	632.026	4.81032
sp37a01	Kobieta	25	2020-02-10 09:16:09	DC-430	2	13	162	47.3	0.5	18	22.4	10.6	34.8	36.7	26.9	702.119	5.82021
sp37a02	Kobieta	18	2020-02-10 09:15:20	DC-360	2	13	166	47.2	0.5	17.1	19.5	9.2	36.1	38	27.8	680.871	6.11252
sp37a03	Kobieta	26	2020-02-10 09:17:43	DC-430	2	13	163	60.8	0.5	22.9	29.4	17.9	40.7	42.9	31.4	543.639	5.64767
sp37a05	Kobieta	5	2020-02-10 09:17:23	DC-430	2	13	168	73	0.5	25.9	33.9	24.7	45.8	48.3	35.4	482.449	5.0181
sp37a06	Kobieta	29	2020-02-10 09:23:38	DC-430	2	13	163	46.1	0.5	17.4	19.8	9.1	35.1	37	27.1	671.957	5.09716
sp37a07	Mężczyzna	7	2020-02-10 09:27:30	DC-430	2	12	161	52.5	0.5	20.3	20.9	11	39.3	41.5	30.4	580.693	4.50389
sp37a09	Mężczyzna	19	2020-02-10 09:17:50	DC-360	2	13	167	76.6	0.5	27.5	30.1	23.1	50.8	53.5	39.2	492.117	5.3167
sp37a10	Mężczyzna	20	2020-02-10 09:20:34	DC-360	2	13	179	86.7	0.5	27.1	24.2	21	62.4	65.7	48.1	435.075	5.98971
sp37a14	Kobieta	27	2020-02-10 09:20:05	DC-430	2	13	163	45.9	0.5	17.3	17.1	7.8	36.2	38.1	27.9	599.222	5.04553
sp37a16	Kobieta	24	2020-02-10 09:14:33	DC-430	2	13	162	46.7	0.5	17.8	20.8	9.7	35.1	37	27.1	663.893	4.44041
sp37a17	Kobieta	28	2020-02-10 09:21:49	DC-430	2	13	158	44.7	0.5	17.9	19.7	8.8	34.1	35.9	26.3	617.799	5.74105
sp37a18	Mężczyzna	22	2020-02-10 09:26:55	DC-360	2	13	164	46.2	0.5	17.2	7.9	3.6	40.4	42.6	31.2	499.025	5.28902
sp37a19	Mężczyzna	21	2020-02-10 09:23:37	DC-360	2	13	173	62.4	0.5	20.8	15.1	9.4	50.3	53	38.8	482.944	5.52525
sp37a25	Kobieta	4	2020-02-10 09:14:49	DC-430	2	13	165	59.3	0.5	21.8	27.4	16.2	40.9	43.1	31.5	554.288	5.32077
sp37a27	Mężczyzna	9	2020-02-10 09:32:39	DC-430	2	13	178	66.9	0.5	21.1	19.5	13	51.2	53.9	39.5	544.564	5.10965
sp37a28	Mężczyzna	8	2020-02-10 09:30:14	DC-430	2	13	167	54.1	0.5	19.4	12.6	6.8	44.9	47.3	34.6	494.199	5.15454
sp38a02	Kobieta	2	2020-02-10 08:12:11	DC-360	2	14	156	51.8	0	21.3	25	12.9	36.9	38.9	28.5	553.232	5.59105
sp38a03	Kobieta	24	2020-02-10 09:34:38	DC-360	2	14	164	57.9	0.5	21.5	25.4	14.7	41	43.2	31.6	531.898	5.21003
sp38a06	Mężczyzna	9	2020-02-10 08:29:14	DC-430	2	14	165	51	0.5	18.7	9.4	4.8	43.8	46.2	33.8	510.773	6.08005
sp38a08	Mężczyzna	6	2020-02-10 08:23:57	DC-430	2	14	168.5	48	0.5	16.9	6.6	3.2	42.5	44.8	32.8	559.569	6.19659
sp38a09	Mężczyzna	6	2020-02-10 08:24:33	DC-360	2	14	174	66.8	0.5	22.1	19	12.7	51.4	54.1	39.6	539.059	6.00567
sp38a11	Mężczyzna	7	2020-02-10 08:26:03	DC-430	2	14	164.5	65.5	0.5	24.2	21.4	14	48.9	51.5	37.7	487.481	5.16676
sp38a12	Mężczyzna	5	2020-02-10 08:21:53	DC-430	2	14	172	58.8	0.5	19.9	9.6	5.6	50.5	53.2	38.9	466.993	6.38084
sp38a13	Kobieta	1	2020-02-10 08:13:48	DC-430	2	15	167	53.8	0.5	19.3	19.6	10.5	41.1	43.3	31.7	594.538	5.88895
sp38a14	Kobieta	2	2020-02-10 08:16:37	DC-430	2	14	164	107.3	0.5	39.9	49	52.6	51.9	54.7	40	436.416	5.90524
sp38a15	Mężczyzna	8	2020-02-10 08:27:51	DC-430	2	14	183	73	0.5	21.8	17.4	12.7	57.3	60.3	44.1	495.102	4.61084
sp38a16	Kobieta	3	2020-02-10 08:18:27	DC-430	2	14	175	53.7	0.5	17.5	17.3	9.3	42.1	44.4	32.5	615.536	5.30398
sp38a17	Mężczyzna	5	2020-02-10 08:21:33	DC-360	2	15	173	57.7	0.5	19.3	8.2	4.7	50.3	53	38.8	465.67	5.53307
sp38a18	Kobieta	4	2020-02-10 08:20:12	DC-430	2	13	151	39.9	0.5	17.5	19.6	7.8	30.4	32.1	23.5	652.223	4.73154
sp38a19	Mężczyzna	4	2020-02-10 08:18:43	DC-360	2	14	147	43.3	0.5	20	15	6.5	34.9	36.8	26.9	529.772	4.81843
sp38b01	Mężczyzna	51	2020-02-10 11:12:04	DC-360	2	14	174	59.2	0.5	19.6	9	5.3	51.2	53.9	39.5	481.049	6.86501
sp38b02	Kobieta	37	2020-02-10 11:10:07	DC-430	2	14	171	64.9	0.5	22.2	28	18.2	44.3	46.7	34.2	588.936	5.3195
sp38b03	Kobieta	71	2020-02-10 11:11:52	DC-430	2	14	157	49.5	0.5	20.1	22.8	11.3	36.2	38.2	28	586.047	5.74853
sp38b04	Mężczyzna	40	2020-02-10 11:18:47	DC-430	2	14	164	73.7	0.5	27.4	22.7	16.7	54.1	57	41.7	436.397	6.83026
sp38b05	Kobieta	69	2020-02-10 11:08:48	DC-430	2	14	158	54.3	0.5	21.8	24.3	13.2	39	41.1	30.1	486.665	5.53019
sp38b06	Kobieta	39	2020-02-10 11:15:53	DC-430	2	14	176	67.1	0.5	21.7	28	18.8	45.8	48.3	35.4	607.013	4.66801
sp38b07	Kobieta	36	2020-02-10 11:07:28	DC-430	2	13	158	45	0.5	18	20.4	9.2	34	35.8	26.2	629.318	5.97422
sp38b08	Mężczyzna	76	2020-02-10 11:21:53	DC-430	2	14	162	49	0.5	18.7	11.1	5.4	41.4	43.6	31.9	525.561	5.07599
sp38b10	Mężczyzna	54	2020-02-10 11:18:32	DC-360	2	14	170	58.5	0.5	20.2	13.3	7.8	48.1	50.7	37.1	498.092	5.25275
sp38b11	Kobieta	72	2020-02-10 11:13:14	DC-430	2	14	162	56.9	0.5	21.7	25.5	14.5	40.2	42.4	31	582.176	6.5293
sp38b13	Mężczyzna	52	2020-02-10 11:14:02	DC-360	2	14	176	82.7	0.5	26.7	21.5	17.8	61.7	64.9	47.5	429.591	6.17376
sp38b15	Kobieta	70	2020-02-10 11:10:25	DC-430	2	15	164	59.4	0.5	22.1	26.7	15.9	41.3	43.5	31.8	603.868	5.68321
sp38b16	Kobieta	73	2020-02-10 11:14:57	DC-430	2	15	167	68.8	0.5	24.7	32	22	44.4	46.8	34.3	503.572	4.6701
sp38b18	Mężczyzna	74	2020-02-10 11:17:58	DC-430	2	14	171	65.2	0.5	22.3	18.8	12.3	50.2	52.9	38.7	532.269	6.35327
sp38b19	Mężczyzna	53	2020-02-10 11:16:01	DC-360	2	14	165	47.2	0.5	17.3	5.2	2.5	42.4	44.7	32.7	481.432	5.51875
sp38b21	Mężczyzna	75	2020-02-10 11:19:23	DC-430	2	14	163	47.1	0.5	17.7	8.7	4.1	40.8	43	31.5	541.798	5.72006
sp38b22	Mężczyzna	50	2020-02-10 11:10:01	DC-360	2	14	173	62.8	0.5	21	12.9	8.1	51.9	54.7	40	471.588	5.76862
sp38b23	Kobieta	38	2020-02-10 11:12:54	DC-430	2	13	164	52.3	0.5	19.4	24	12.6	37.7	39.7	29.1	631.179	5.18128
[truncated: 117 more columns]

## Sheet: BW 2
CUSTOMERID	SEX	PATNR	DATETIME	MODEL	FLAG	AGE	HEIGHT	WEIGHT	CLOTHES	BMI	FATP	FATM	PMM	FFM	TBW	IMP	PHASEANGLE	Timestamp	IdUczestnika(wf0rmiek0du"nrszk0ływdzienniku"np114b09)	Płeć	Data urodzenia	Czy sprawdzasz bądź używasz mediów społecznościowych (np. WhatsApp, Instagram, Snapchat czy Facebook, na Twoim iPadzie, tablecie, komputerze, smartfonie) w ciągu 5 minut po obudzeniu się?	Jak długo zazwyczaj oglądasz filmy lub programy przez internet (na iPadzie, tablecie, komputzerze, smartfonie) lub w telewizji dziennie? [... Dni powszednie]	Jak długo zazwyczaj oglądasz filmy lub programy przez internet (na iPadzie, tablecie, komputzerze, smartfonie) lub w telewizji dziennie? [... W weekendy]	Jak długo zwykle grasz w gry (na komputerze/konsoli gier/smartfonie/iPadzie itp.) dziennie ? [... Dni powszednie]	Jak długo zwykle grasz w gry (na komputerze/konsoli gier/smartfonie/iPadzie itp.) dziennie ? [... W weekendy]	Jak często korzystasz z Twojego smartfona w zwykły dzień [... dni powszednie]	W zeszłym tygodniu, w ilu dniach wykonałeś 60-minutową lub dłuższą aktywność fizyczną, która wystarczyła, aby zwiększyć częstość oddechów? Może to obejmować sport, ćwiczenia i szybki marsz lub jazdę na rowerze w celach rekreacyjnych lub w drodze do różnych miejsc i z powrotem	Jaka jest ilość czasu jaką przesypiasz podczas 24-godzinnego okresu w dni nauki szkolnej/pracującej? Podaj oddzielne informacje dla snu nocnego.	Jaka jest ilość czasu jaką przesypiasz podczas 24-godzinnego okresu w dni nauki szkolnej/pracującej? Podaj oddzielne informacje dla drzemek w ciągu dnia.	Kiedy zwykle idziesz spać w dni nauki szkolnej?	Kiedy zwykle budzisz się w dni robocze/powszednie?	Jaka jest ilość czasu jaką przesypiasz podczas 24-godzinnego okresu czasu w weekendy/wakacje/dni wolne? Podaj oddzielne informacje dla snu nocnego.	Jaka jest ilość czasu jaką przesypiasz podczas 24-godzinnego okresu czasu w weekendy/wakacje/dni wolne? Podaj oddzielne informacje dla drzemek w ciągu dnia.	Kiedy zwykle idziesz spać w weekendy/wakacje/dni wolne?	Kiedy zwykle budzisz się w weekendy/wakacje/dni wolne?	Odpowiedz na następujące pytania na temat typowych nawyków spania i twojej kondycji podczas dnia. [Czy masz problemy ze wstawaniem rano?]	Odpowiedz na następujące pytania na temat typowych nawyków spania i twojej kondycji podczas dnia. [Czy masz trudności z zasypianiem?]	Podczas ostatniego miesiąca, jak byś ogólnie ocenił/a jakość swojego snu?	Jak często w ciągu ostatniego miesiąca spożywałeś/aś lub piłeś/aś wymienione produkty ? [Rośliny strączkowe (np. fasola, soczewica, ciecierzyca, groch,bób)]	Jak często w ciągu ostatniego miesiąca spożywałeś/aś lub piłeś/aś wymienione produkty ? [Ziemniaki (gotowane,nie smażone)]	Jak często w ciągu ostatniego miesiąca spożywałeś/aś lub piłeś/aś wymienione produkty ? [Smażone ziemniaki, krokiety ziemniaczane]	Jak często w ciągu ostatniego miesiąca spożywałeś/aś lub piłeś/aś wymienione produkty ? [Inne gotowane warzywa (marchewka, kalafior,kapusta)]	Jak często w ciągu ostatniego miesiąca spożywałeś/aś lub piłeś/aś wymienione produkty ? [Surowe warzywa (surówka wielowarzywna, marchew, koper włoski, górek, sałata, pomidor)]	Jak często w ciągu ostatniego miesiąca spożywałeś/aś lub piłeś/aś wymienione produkty ? [Świeże owoce (także jako świeżo wyciśnięty sok) bez dodatku cukru]	Jak często w ciągu ostatniego miesiąca spożywałeś/aś lub piłeś/aś wymienione produkty ? [Świeże owoce (także jako świeżo wyciśnięty sok) z dodatkiem cukru]	Jak często w ciągu ostatniego miesiąca spożywałeś/aś lub piłeś/aś wymienione produkty ? [Woda (woda z kranu, woda gazowana, woda niegazowana)]	Jak często w ciągu ostatniego miesiąca spożywałeś/aś lub piłeś/aś wymienione produkty ? [Soki owocowe (100% owoców), pakowane (np.sok pomarańczowy, sok jabłkowy, itp.)]	Jak często w ciągu ostatniego miesiąca spożywałeś/aś lub piłeś/aś wymienione produkty ? [Słodzone napoje gazowane (np. coca cola, fanta, piwo bezalkoholowe, itp.)]
[truncated: 618 more rows]
[truncated: 117 more columns]

[truncated: 6 more sheets: Tanita + Ankieta, Arkusz1, Brak tanity, Brak ankiety, Full Solo Tanita, Full Solo Ankieta]
